# Supplementary material for: Mechanosensitive channel engineering: A study on the mixing and matching of YnaI and MscS sensor paddles and pores
Source: Nat Commun. 2025 Aug 23;16:7881. doi: 10.1038/s41467-025-63253-0 (PMC12375004; doi:10.1038/s41467-025-63253-0)
Supplement: Supplementary file 4 — Source Data [file 41467_2025_63253_MOESM4_ESM.zip]

Archive with 9 entries (9 files):
- S8d_ponceau-s.png
- S8d_WesternBlot.png
- Raw_data_electrophysiology.xlsx
- Raw_data_SEC.xlsx
- S2b.png
- S2b-2.png
- S4b.png
- S8b.png
- S8d_coomassie.png
