# Supplementary material for: Mechanosensitive channel engineering: A study on the mixing and matching of YnaI and MscS sensor paddles and pores
Source: Nat Commun. 2025 Aug 23;16:7881. doi: 10.1038/s41467-025-63253-0 (PMC12375004; doi:10.1038/s41467-025-63253-0)
Supplement: Supplementary file 4 — Source Data [file 41467_2025_63253_MOESM4_ESM.zip › Raw_data_electrophysiology.xlsx]

## Sheet: Figure5c
top - Δ7 with YnaI-MscS				histogram			gaussian fits				middle - MJF429 with YnaI-MscS					bottom - Δ7 only
time [s]	current [A]	pressure [mmHg]		current [A]	counts		current [A]	green curve	red curve		time [s]	current [A]	pressure [mmHg]			time [s]	current [A]	pressure [mmHg]
0	-7.53125e-12	-0.68906		-4e-12	8		-4e-12	6.30319e-05	13.8808		0	-7.46875e-12	-0.49219			0	-1.00625e-11	-0.68906
0.001	1.72188e-11	-0.88594		-2e-12	329		-3.92192e-12	6.51815e-05	16.564		0.001	2.74687e-11	-0.59062			0.001	1.88437e-11	-0.68906
0.002	1.12187e-11	-0.7875		4.03897e-28	454		-3.84384e-12	6.74013e-05	19.6805		0.002	1.79687e-11	-0.59062			0.002	1.5e-11	-0.7875
0.003	8.75e-12	-0.88594		2e-12	39		-3.76577e-12	6.96932e-05	23.2825		0.003	1.48437e-11	-0.68906			0.003	1.4125e-11	-0.88594
0.004	8.78125e-12	-0.68906		4e-12	5		-3.68769e-12	7.20596e-05	27.4248		0.004	1.125e-11	-0.98438			0.004	1.35625e-11	-1.08281
0.005	6.34375e-12	-0.68906		6e-12	2		-3.60961e-12	7.45027e-05	32.1647		0.005	9.96875e-12	-0.68906			0.005	1.34688e-11	-0.98438
0.006	7.28125e-12	-0.68906		8e-12	3		-3.53153e-12	7.7025e-05	37.561		0.006	1.09062e-11	-0.68906			0.006	1.18437e-11	-0.68906
0.007	5.84375e-12	-0.88594		1e-11	1		-3.45345e-12	7.96287e-05	43.6733		0.007	9.1875e-12	-0.68906			0.007	1.26875e-11	-0.98438
0.008	7.09375e-12	-0.88594		1.2e-11	1		-3.37538e-12	8.23166e-05	50.5612		0.008	8.71875e-12	-0.88594			0.008	1.18125e-11	-1.18125
0.009	6.1875e-12	-0.98438		1.4e-11	1		-3.2973e-12	8.5091e-05	58.2828		0.009	7.03125e-12	-0.7875			0.009	1.22188e-11	-0.88594
0.01	5.9375e-12	-0.68906		1.6e-11	4		-3.21922e-12	8.79546e-05	66.8937		0.01	7.59375e-12	-0.88594			0.01	1.19063e-11	-0.68906
0.011	5.40625e-12	-0.68906		1.8e-11	2		-3.14114e-12	9.09103e-05	76.4454		0.011	7.9375e-12	-0.88594			0.011	1.18125e-11	-0.68906
0.012	3.5625e-12	-0.88594		2e-11	1		-3.06306e-12	9.39607e-05	86.984		0.012	7.53125e-12	-0.68906			0.012	1.19375e-11	-0.98438
0.013	4.84375e-12	-1.08281		2.2e-11	1		-2.98498e-12	9.71088e-05	98.5483		0.013	7.40625e-12	-0.68906			0.013	1.16562e-11	-0.98438
0.014	5.25e-12	-0.88594		2.4e-11	2		-2.90691e-12	0.000100357	111.168		0.014	5.59375e-12	-0.68906			0.014	1.35938e-11	-0.88594
0.015	6.15625e-12	-0.68906		2.6e-11	1		-2.82883e-12	0.00010371	124.863		0.015	5.71875e-12	-0.7875			0.015	1.21562e-11	-0.98438
0.016	4.84375e-12	-0.88594		2.8e-11	3		-2e-12	0.000146557	328.256		0.016	5.96875e-12	-0.68906			0.016	1.1625e-11	-0.88594
0.017	5.75e-12	-0.98438		3e-11	3		-1.34535e-12	0.000191849	499.073		0.017	6.75e-12	-0.88594			0.017	1.1375e-11	-1.08281
0.018	4.15625e-12	-0.98438		3.2e-11	2		-1.26727e-12	0.000198066	514.104		0.018	5.375e-12	-0.68906			0.018	1.25937e-11	-1.08281
0.019	4.46875e-12	-0.88594		3.4e-11	2		-1.18919e-12	0.000204474	527.302		0.019	5.59375e-12	-0.7875			0.019	1.20625e-11	-1.08281
0.02	3.40625e-12	-0.7875		3.6e-11	4		-1.11111e-12	0.000211079	538.505		0.02	5.46875e-12	-0.88594			0.02	1.07187e-11	-0.88594
0.021	4.8125e-12	-1.18125		3.8e-11	2		-1.03303e-12	0.000217888	547.573		0.021	6.0625e-12	-0.88594			0.021	1.18437e-11	-1.08281
0.022	3.09375e-12	-1.37813		4e-11	4		-9.54955e-13	0.000224905	554.391		0.022	4.84375e-12	-0.98438			0.022	1.11563e-11	-1.08281
0.023	5.15625e-12	-0.88594		4.2e-11	2		-8.76877e-13	0.000232136	558.871		0.023	5.5625e-12	-0.88594			0.023	1.19063e-11	-0.98438
0.024	3.96875e-12	-0.98438		4.4e-11	6		-7.98799e-13	0.000239589	560.956		0.024	7.03125e-12	-0.68906			0.024	1.19687e-11	-0.88594
0.025	3.90625e-12	-1.08281		4.6e-11	5		-7.20721e-13	0.000247269	560.618		0.025	6.96875e-12	-0.7875			0.025	1.05e-11	-0.88594
0.026	4.1875e-12	-1.08281		4.8e-11	12		-6.42643e-13	0.000255183	557.864		0.026	6.34375e-12	-0.7875			0.026	1.08438e-11	-0.7875
0.027	4.125e-12	-1.18125		5e-11	6		-5.64565e-13	0.000263337	552.726		0.027	5.5e-12	-0.68906			0.027	1.13125e-11	-0.68906
0.028	4.15625e-12	-0.98438		5.2e-11	11		-4.86486e-13	0.000271739	545.273		0.028	6.71875e-12	-0.88594			0.028	1.02812e-11	-0.68906
0.029	4.1875e-12	-1.18125		5.4e-11	8		-4.08408e-13	0.000280395	535.599		0.029	6.1875e-12	-0.68906			0.029	1.10625e-11	-0.88594
0.03	3.4375e-12	-0.7875		5.6e-11	4		-3.3033e-13	0.000289313	523.826		0.03	5.8125e-12	-0.7875			0.03	1.09375e-11	-0.68906
0.031	3.75e-12	-0.88594		5.8e-11	3		-2.52252e-13	0.0002985	510.101		0.031	5.1875e-12	-0.98438			0.031	1.07187e-11	-0.88594
0.032	4.375e-12	-0.7875		6e-11	5		-1.74174e-13	0.000307964	494.592		0.032	5.9375e-12	-0.88594			0.032	1.00625e-11	-0.88594
0.033	3.3125e-12	-0.7875		6.2e-11	2		4.03897e-28	0.000330113	454.533		0.033	4.84375e-12	-0.88594			0.033	1.0125e-11	-0.98438
0.034	4.09375e-12	-0.88594		6.4e-11	4		1.30931e-12	0.000552155	120.946		0.034	4.8125e-12	-0.68906			0.034	1.1875e-11	-1.08281
0.035	2.5625e-12	-0.88594		6.6e-11	5		1.38739e-12	0.00056911	107.552		0.035	5.4375e-12	-0.88594			0.035	9.21875e-12	-0.98438
0.036	4.28125e-12	-1.18125		6.8e-11	2		1.46547e-12	0.000586557	95.2278		0.036	5.34375e-12	-0.68906			0.036	1.2375e-11	-0.68906
0.037	3.96875e-12	-0.98438		7e-11	1		1.54354e-12	0.00060451	83.9522		0.037	5.8125e-12	-0.68906			0.037	1.13125e-11	-0.68906
0.038	3.1875e-12	-0.88594		7.2e-11	1		1.62162e-12	0.000622982	73.6922		0.038	4.71875e-12	-0.98438			0.038	1.05313e-11	-0.7875
0.039	3.15625e-12	-0.68906		7.4e-11	0		1.6997e-12	0.000641987	64.407		0.039	4.6875e-12	-0.68906			0.039	1.13437e-11	-0.88594
0.04	4.375e-12	-0.88594					1.77778e-12	0.000661541	56.0488		0.04	3.8125e-12	-0.7875			0.04	1.07813e-11	-0.68906
0.041	2.75e-12	-0.88594					1.85586e-12	0.000681656	48.5647		0.041	5.25e-12	-0.7875			0.041	9.9375e-12	-1.08281
0.042	4.03125e-12	-0.68906					1.93393e-12	0.00070235	41.8984		0.042	5.1875e-12	-0.88594			0.042	1.04062e-11	-1.18125
0.043	3.625e-12	-0.7875					2e-12	0.000720323	36.8529		0.043	5.21875e-12	-0.68906			0.043	1.1e-11	-0.68906
0.044	3.34375e-12	-0.88594					2.01201e-12	0.000723637	35.9911		0.044	6.125e-12	-0.98438			0.044	1.21562e-11	-0.88594
0.045	2.875e-12	-0.7875					2.09009e-12	0.000745532	30.7833		0.045	4.625e-12	-0.88594			0.045	1.0625e-11	-0.7875
0.046	3.84375e-12	-0.68906					2.16817e-12	0.000768054	26.2154		0.046	5.53125e-12	-1.18125			0.046	1.0875e-11	-0.68906
0.047	3.84375e-12	-1.08281					2.24625e-12	0.000791217	22.229		0.047	4.125e-12	-0.68906			0.047	1.15938e-11	-0.7875
0.048	3.75e-12	-1.08281					2.32432e-12	0.000815039	18.7675		0.048	4.3125e-12	-0.59062			0.048	1.12187e-11	-0.88594
0.049	3.84375e-12	-0.98438					2.4024e-12	0.000839538	15.7766		0.049	5.46875e-12	-1.08281			0.049	1.03125e-11	-0.7875
0.05	3.5e-12	-0.7875					2.48048e-12	0.000864731	13.2051		0.05	5.40625e-12	-0.7875			0.05	1.00625e-11	-0.98438
0.051	3.96875e-12	-0.7875					2.55856e-12	0.000890638	11.005		0.051	6.03125e-12	-0.68906			0.051	1.13437e-11	-0.68906
0.052	4.8125e-12	-0.88594					2.63664e-12	0.000917276	9.13192		0.052	5.15625e-12	-0.68906			0.052	1.15625e-11	-0.98438
0.053	4.09375e-12	-0.68906					2.71471e-12	0.000944665	7.54494		0.053	4.15625e-12	-0.68906			0.053	1.1625e-11	-0.98438
0.054	3.5e-12	-0.98438					2.79279e-12	0.000972824	6.20684		0.054	4.1875e-12	-0.7875			0.054	1.2875e-11	-0.98438
0.055	4.5e-12	-0.88594					2.87087e-12	0.001	5.08403		0.055	4.1875e-12	-0.88594			0.055	1.13125e-11	-0.88594
0.056	4.0625e-12	-0.88594					2.94895e-12	0.00103	4.14635		0.056	3.75e-12	-0.7875			0.056	1.1e-11	-0.68906
0.057	3.71875e-12	-0.98438					3.02703e-12	0.00106	3.36703		0.057	5e-12	-0.68906			0.057	1.15625e-11	-0.88594
0.058	3.40625e-12	-0.88594					3.10511e-12	0.00109	2.72238		0.058	4.90625e-12	-0.88594			0.058	1.15938e-11	-0.98438
0.059	4.28125e-12	-0.88594					3.18318e-12	0.00113	2.19165		0.059	4.46875e-12	-0.98438			0.059	1.11875e-11	-1.08281
0.06	3.34375e-12	-0.88594					3.26126e-12	0.00116	1.75678		0.06	4.65625e-12	-0.7875			0.06	1.02188e-11	-0.88594
0.061	4.15625e-12	-0.98438					3.33934e-12	0.00119	1.40212		0.061	4.90625e-12	-0.68906			0.061	9.75e-12	-0.88594
0.062	3.34375e-12	-0.68906					3.41742e-12	0.00123	1.11423		0.062	4.84375e-12	-0.68906			0.062	1.15312e-11	-1.08281
0.063	3.375e-12	-1.08281					3.4955e-12	0.00126	0.88162		0.063	5.21875e-12	-0.68906			0.063	1.08125e-11	-0.88594
0.064	4.9375e-12	-0.98438					3.57357e-12	0.0013	0.69457		0.064	6.75e-12	-0.88594			0.064	1.28438e-11	-0.98438
0.065	3.34375e-12	-0.98438					3.65165e-12	0.00134	0.54484		0.065	5.875e-12	-0.59062			0.065	1.08125e-11	-0.68906
0.066	3.34375e-12	-0.88594					3.72973e-12	0.00138	0.42554		0.066	6.0625e-12	-0.68906			0.066	1.12187e-11	-1.08281
0.067	3.96875e-12	-0.88594					3.80781e-12	0.00142	0.33093		0.067	5.4375e-12	-0.68906			0.067	1.02188e-11	-0.88594
0.068	3.71875e-12	-0.7875					3.88589e-12	0.00146	0.25625		0.068	6.59375e-12	-0.68906			0.068	1.00313e-11	-0.88594
0.069	3.03125e-12	-0.88594					3.96396e-12	0.0015	0.19756		0.069	5.8125e-12	-0.68906			0.069	1.09375e-11	-0.88594
0.07	5.3125e-12	-0.88594					4e-12	0.00152	0.17496		0.07	5.0625e-12	-0.7875			0.07	1.05937e-11	-0.7875
0.071	4.84375e-12	-0.88594					4.04204e-12	0.00155	0.15166		0.071	4.09375e-12	-0.98438			0.071	1.06875e-11	-0.88594
0.072	4.625e-12	-0.7875					4.12012e-12	0.00159	0.11592		0.072	5.9375e-12	-0.68906			0.072	1.14375e-11	-0.7875
0.073	5.15625e-12	-1.08281					4.1982e-12	0.00164	0.08822		0.073	5.6875e-12	-0.88594			0.073	1.12187e-11	-0.68906
0.074	3.40625e-12	-0.68906					4.27628e-12	0.00168	0.06685		0.074	4.4375e-12	-0.7875			0.074	1.30312e-11	-0.98438
0.075	3.21875e-12	-0.68906					4.35435e-12	0.00173	0.05043		0.075	4.65625e-12	-0.68906			0.075	1.07187e-11	-0.98438
0.076	3.3125e-12	-0.98438					4.43243e-12	0.00178	0.03789		0.076	5.03125e-12	-0.98438			0.076	1.00625e-11	-0.88594
0.077	2.9375e-12	-0.68906					4.51051e-12	0.00183	0.02834		0.077	4.125e-12	-0.7875			0.077	1.17812e-11	-0.88594
0.078	3.15625e-12	-0.68906					4.58859e-12	0.00189	0.02111		0.078	6.46875e-12	-0.7875			0.078	1.19375e-11	-0.88594
0.079	3.9375e-12	-0.68906					4.66667e-12	0.00194	0.01565		0.079	5.75e-12	-0.7875			0.079	1.06875e-11	-0.7875
0.08	3.09375e-12	-0.88594					4.74474e-12	0.002	0.01156		0.08	6.21875e-12	-0.88594			0.08	1.15312e-11	-0.68906
0.081	3.625e-12	-0.88594					4.82282e-12	0.00205	0.0085		0.081	5e-12	-1.08281			0.081	1.0625e-11	-1.27969
0.082	1.96875e-12	-1.08281					4.9009e-12	0.00211	0.00622		0.082	3.375e-12	-0.88594			0.082	1.02812e-11	-0.98438
0.083	3.40625e-12	-0.98438					4.97898e-12	0.00217	0.00453		0.083	4.46875e-12	-0.88594			0.083	1.10625e-11	-0.98438
0.084	3e-12	-1.08281					5.05706e-12	0.00223	0.00329		0.084	5.03125e-12	-0.68906			0.084	1.11563e-11	-0.88594
0.085	3.4375e-12	-0.68906					5.13514e-12	0.0023	0.00238		0.085	5.875e-12	-0.68906			0.085	1.04688e-11	-0.7875
0.086	4.125e-12	-0.7875					5.21321e-12	0.00236	0.00171		0.086	5.71875e-12	-0.98438			0.086	1.05625e-11	-0.88594
0.087	3.0625e-12	-0.88594					5.29129e-12	0.00243	0.00122		0.087	4.375e-12	-0.7875			0.087	1.00625e-11	-0.88594
0.088	3.40625e-12	-1.08281					5.36937e-12	0.0025	0.000873459		0.088	4.65625e-12	-0.68906			0.088	1.05313e-11	-0.88594
0.089	2.46875e-12	-1.37813					5.44745e-12	0.00257	0.000620291		0.089	5.65625e-12	-0.7875			0.089	1.04688e-11	-0.68906
0.09	3.5625e-12	-0.68906					5.52553e-12	0.00264	0.000438601		0.09	6.28125e-12	-1.08281			0.09	1.175e-11	-1.18125
0.091	3.71875e-12	-0.88594					5.6036e-12	0.00271	0.000308792		0.091	7.1875e-12	-0.88594			0.091	1.22812e-11	-0.98438
0.092	3.375e-12	-0.88594					5.68168e-12	0.00279	0.000216463		0.092	6.4375e-12	-0.68906			0.092	1.15312e-11	-1.08281
0.093	4.71875e-12	-0.88594					5.75976e-12	0.00287	0.000151086		0.093	5.71875e-12	-0.88594			0.093	1.21562e-11	-1.08281
0.094	4.09375e-12	-0.7875					5.83784e-12	0.00295	0.000104999		0.094	5.1875e-12	-0.98438			0.094	1.16875e-11	-0.68906
0.095	3.625e-12	-0.68906					5.91592e-12	0.00303	7.26554e-05		0.095	5.34375e-12	-0.88594			0.095	1.1125e-11	-0.98438
0.096	3.28125e-12	-0.7875					5.99399e-12	0.00311	5.00579e-05		0.096	4.71875e-12	-0.68906			0.096	1.09375e-11	-0.88594
0.097	4.59375e-12	-0.68906					6e-12	0.00312	4.8635e-05		0.097	3.53125e-12	-0.68906			0.097	1.23125e-11	-0.98438
0.098	2.59375e-12	-0.88594					6.07207e-12	0.0032	3.43399e-05		0.098	3.40625e-12	-0.7875			0.098	1.11563e-11	-1.08281
0.099	3.5625e-12	-1.18125					6.15015e-12	0.00329	2.34556e-05		0.099	5.09375e-12	-0.68906			0.099	1.0875e-11	-1.08281
0.1	3.4375e-12	-1.08281					6.22823e-12	0.00338	1.59521e-05		0.1	5.09375e-12	-0.88594			0.1	1.13437e-11	-0.98438
0.101	3.90625e-12	-0.88594					6.30631e-12	0.00347	1.08021e-05		0.101	4.375e-12	-0.88594			0.101	1.075e-11	-0.68906
0.102	2.96875e-12	-0.98438					6.38438e-12	0.00357	7.28318e-06		0.102	4.9375e-12	-0.88594			0.102	1.05e-11	-0.88594
0.103	2.84375e-12	-0.68906					6.46246e-12	0.00366	4.88941e-06		0.103	5.09375e-12	-0.7875			0.103	1.05e-11	-0.88594
0.104	4.46875e-12	-0.88594					6.54054e-12	0.00376	3.26823e-06		0.104	5.875e-12	-0.68906			0.104	1.2625e-11	-0.7875
0.105	3.6875e-12	-0.7875					6.61862e-12	0.00387	2.17516e-06		0.105	5.09375e-12	-0.68906			0.105	1.02188e-11	-0.88594
0.106	3.34375e-12	-0.7875					6.6967e-12	0.00397	1.44142e-06		0.106	6.25e-12	-0.7875			0.106	9.875e-12	-0.98438
0.107	4.03125e-12	-0.7875					6.77477e-12	0.00408	9.5107e-07		0.107	4.46875e-12	-0.68906			0.107	1.10312e-11	-0.68906
0.108	2.625e-12	-0.98438					6.85285e-12	0.00419	6.24821e-07		0.108	4.875e-12	-0.68906			0.108	1.13125e-11	-0.98438
0.109	4.09375e-12	-0.98438					6.93093e-12	0.00431	4.08715e-07		0.109	5.9375e-12	-0.68906			0.109	1.18125e-11	-0.88594
0.11	4.34375e-12	-0.7875					7.00901e-12	0.00442	2.662e-07		0.11	4.625e-12	-0.88594			0.11	1.0375e-11	-0.88594
0.111	4.84375e-12	-0.68906					7.08709e-12	0.00454	1.7263e-07		0.111	4.46875e-12	-0.88594			0.111	1.12813e-11	-0.88594
0.112	4.0625e-12	-0.7875					7.16517e-12	0.00467	1.11467e-07		0.112	3.3125e-12	-0.88594			0.112	1.0875e-11	-0.88594
0.113	4.96875e-12	-0.68906					7.24324e-12	0.00479	7.16635e-08		0.113	6.15625e-12	-0.68906			0.113	1.20313e-11	-0.88594
0.114	4.78125e-12	-0.98438					7.32132e-12	0.00492	4.58745e-08		0.114	7e-12	-0.88594			0.114	1.27813e-11	-0.98438
0.115	2.28125e-12	-0.88594					7.3994e-12	0.00505	2.92393e-08		0.115	4.90625e-12	-0.88594			0.115	1.18125e-11	-0.68906
0.116	3.84375e-12	-0.98438					7.47748e-12	0.00519	1.8556e-08		0.116	5.375e-12	-0.88594			0.116	1.1375e-11	-0.68906
0.117	3.5e-12	-0.88594					7.55556e-12	0.00533	1.17253e-08		0.117	5.6875e-12	-0.88594			0.117	1.175e-11	-0.88594
0.118	4.3125e-12	-0.98438					7.63363e-12	0.00547	7.37705e-09		0.118	4.34375e-12	-0.68906			0.118	1.28438e-11	-0.68906
0.119	4.4375e-12	-0.68906					7.71171e-12	0.00561	4.6213e-09		0.119	4.09375e-12	-0.88594			0.119	1.09062e-11	-0.88594
0.12	3.59375e-12	-0.88594					7.78979e-12	0.00576	2.88249e-09		0.12	6.125e-12	-1.08281			0.12	1.20313e-11	-0.88594
0.121	4.3125e-12	-0.7875					7.86787e-12	0.00592	1.79017e-09		0.121	3.96875e-12	-0.88594			0.121	1.10625e-11	-0.98438
0.122	3.625e-12	-0.98438					7.94595e-12	0.00607	1.10698e-09		0.122	4.9375e-12	-1.08281			0.122	1.05625e-11	-1.08281
0.123	3.625e-12	-0.7875					8e-12	0.00619	7.91624e-10		0.123	3.8125e-12	-0.7875			0.123	1.175e-11	-0.98438
0.124	2.15625e-12	-0.68906					8.02402e-12	0.00624	6.81568e-10		0.124	4.78125e-12	-0.68906			0.124	1.25313e-11	-0.68906
0.125	3.375e-12	-0.68906					8.1021e-12	0.0064	4.1783e-10		0.125	4.28125e-12	-0.68906			0.125	1.19375e-11	-0.98438
0.126	4.34375e-12	-0.7875					8.18018e-12	0.00657	2.55042e-10		0.126	4.09375e-12	-0.88594			0.126	1.07813e-11	-0.88594
0.127	3.28125e-12	-0.68906					8.25826e-12	0.00674	1.55005e-10		0.127	5.0625e-12	-0.68906			0.127	1.1375e-11	-0.88594
0.128	3.21875e-12	-1.08281					8.33634e-12	0.00692	9.37997e-11		0.128	4.3125e-12	-0.68906			0.128	1.1e-11	-1.18125
0.129	4.78125e-12	-0.98438					8.41441e-12	0.0071	5.6517e-11		0.129	6.375e-12	-0.98438			0.129	1.1375e-11	-0.88594
0.13	3.5625e-12	-0.68906					8.49249e-12	0.00729	3.39061e-11		0.13	6.375e-12	-0.68906			0.13	1.09688e-11	-0.68906
0.131	3.65625e-12	-0.98438					8.57057e-12	0.00748	2.02534e-11		0.131	5.65625e-12	-1.18125			0.131	1.11563e-11	-0.98438
0.132	3.84375e-12	-0.88594					8.64865e-12	0.00767	1.20459e-11		0.132	6.375e-12	-0.68906			0.132	1.13437e-11	-0.88594
0.133	3.5e-12	-0.88594					8.72673e-12	0.00787	7.13353e-12		0.133	4.90625e-12	-0.7875			0.133	1.18437e-11	-1.08281
0.134	3.28125e-12	-0.98438					8.8048e-12	0.00808	4.2062e-12		0.134	4.9375e-12	-0.98438			0.134	1.24687e-11	-0.98438
0.135	3.375e-12	-0.88594					8.88288e-12	0.00829	2.46944e-12		0.135	5.25e-12	-0.68906			0.135	9.96875e-12	-0.98438
0.136	3.4375e-12	-0.68906					8.96096e-12	0.0085	1.44353e-12		0.136	6.0625e-12	-0.68906			0.136	1.20937e-11	-0.68906
0.137	2.6875e-12	-0.88594					9.03904e-12	0.00872	8.40191e-13		0.137	4.5625e-12	-0.68906			0.137	1.11563e-11	-1.18125
0.138	3.15625e-12	-0.88594					9.11712e-12	0.00894	4.86912e-13		0.138	4.21875e-12	-1.08281			0.138	1.19687e-11	-0.98438
0.139	3.4375e-12	-0.68906					9.1952e-12	0.00917	2.8096e-13		0.139	4.8125e-12	-0.68906			0.139	1.1e-11	-0.88594
0.14	3.09375e-12	-0.7875					9.27327e-12	0.00941	1.61421e-13		0.14	4.1875e-12	-0.7875			0.14	1.12813e-11	-0.88594
0.141	5.0625e-12	-0.68906					9.35135e-12	0.00965	9.23417e-14		0.141	6.3125e-12	-0.59062			0.141	1.12187e-11	-0.98438
0.142	3.96875e-12	-0.7875					9.42943e-12	0.0099	5.25966e-14		0.142	6.15625e-12	-1.08281			0.142	1.04375e-11	-0.88594
0.143	3.9375e-12	-0.7875					9.50751e-12	0.01015	2.9829e-14		0.143	5.375e-12	-0.88594			0.143	1.00937e-11	-0.68906
0.144	3.96875e-12	-0.68906					9.58559e-12	0.01041	1.68438e-14		0.144	4.40625e-12	-0.68906			0.144	1.23438e-11	-0.68906
0.145	3.90625e-12	-0.88594					9.66366e-12	0.01067	9.47034e-15		0.145	4.90625e-12	-0.68906			0.145	1.10625e-11	-0.98438
0.146	3.96875e-12	-0.88594					9.74174e-12	0.01094	5.30165e-15		0.146	5.03125e-12	-0.68906			0.146	1.04688e-11	-0.88594
0.147	3.6875e-12	-0.68906					9.81982e-12	0.01122	2.95515e-15		0.147	5.84375e-12	-0.7875			0.147	1.1625e-11	-0.68906
0.148	3.0625e-12	-0.88594					9.8979e-12	0.01151	1.64009e-15		0.148	4.625e-12	-0.88594			0.148	1.07813e-11	-0.88594
0.149	4.71875e-12	-0.68906					9.97598e-12	0.0118	9.06316e-16		0.149	4.6875e-12	-0.88594			0.149	1.10312e-11	-0.68906
0.15	5.09375e-12	-0.68906					1e-11	0.01189	7.54473e-16		0.15	5.71875e-12	-0.68906			0.15	1.03438e-11	-0.7875
0.151	4.125e-12	-0.68906					1.00541e-11	0.01209	4.98669e-16		0.151	3.90625e-12	-0.68906			0.151	1.19063e-11	-1.08281
0.152	4.4375e-12	-0.68906					1.01321e-11	0.0124	2.73192e-16		0.152	5.53125e-12	-0.88594			0.152	1.18437e-11	-0.68906
0.153	4.34375e-12	-1.08281					1.02102e-11	0.01271	1.4902e-16		0.153	5.375e-12	-0.68906			0.153	1.09375e-11	-1.08281
0.154	3.65625e-12	-0.7875					1.02883e-11	0.01303	8.09359e-17		0.154	5.0625e-12	-0.88594			0.154	1.2125e-11	-0.88594
0.155	4.03125e-12	-0.7875					1.03664e-11	0.01335	4.37684e-17		0.155	5.1875e-12	-0.68906			0.155	1.20937e-11	-1.08281
0.156	4.15625e-12	-0.88594					1.04444e-11	0.01368	2.35669e-17		0.156	6.03125e-12	-0.98438			0.156	1.09688e-11	-0.88594
0.157	3.15625e-12	-1.08281					1.05225e-11	0.01403	1.26347e-17		0.157	4.6875e-12	-0.7875			0.157	1.15938e-11	-0.7875
0.158	3.34375e-12	-0.7875					1.06006e-11	0.01437	6.74451e-18		0.158	5.5625e-12	-0.68906			0.158	1.15938e-11	-0.68906
0.159	3.75e-12	-0.7875					1.06787e-11	0.01473	3.58473e-18		0.159	3.9375e-12	-0.7875			0.159	1.1125e-11	-0.88594
0.16	3.34375e-12	-0.68906					1.07568e-11	0.01509	1.89708e-18		0.16	4.5625e-12	-0.68906			0.16	1.13125e-11	-0.7875
0.161	2.0625e-12	-0.7875					1.08348e-11	0.01547	9.99619e-19		0.161	4.84375e-12	-0.68906			0.161	1.0875e-11	-0.98438
0.162	3.5625e-12	-0.88594					1.09129e-11	0.01585	5.24452e-19		0.162	3.5625e-12	-0.68906			0.162	1.07813e-11	-0.7875
0.163	3.65625e-12	-0.68906					1.0991e-11	0.01624	2.73968e-19		0.163	5.28125e-12	-0.7875			0.163	1.18125e-11	-1.08281
0.164	2.90625e-12	-0.68906					1.10691e-11	0.01664	1.425e-19		0.164	5.46875e-12	-0.7875			0.164	1.23438e-11	-1.18125
0.165	3.90625e-12	-0.98438					1.11471e-11	0.01704	7.37991e-20		0.165	3.65625e-12	-0.98438			0.165	1.09688e-11	-0.98438
0.166	3.28125e-12	-1.18125					1.12252e-11	0.01746	3.80548e-20		0.166	5.40625e-12	-0.88594			0.166	1.15312e-11	-0.68906
0.167	4.6875e-12	-1.18125					1.13033e-11	0.01789	1.95384e-20		0.167	3.59375e-12	-0.7875			0.167	1.125e-11	-1.08281
0.168	3.28125e-12	-0.98438					1.13814e-11	0.01832	9.98828e-21		0.168	5.90625e-12	-0.88594			0.168	1.09375e-11	-0.68906
0.169	4.21875e-12	-0.7875					1.14595e-11	0.01877	5.0841e-21		0.169	4.90625e-12	-0.68906			0.169	1.15312e-11	-0.68906
0.17	3.90625e-12	-0.7875					1.15375e-11	0.01922	2.57667e-21		0.17	4.625e-12	-1.08281			0.17	1.14375e-11	-1.08281
0.171	4.21875e-12	-0.88594					1.16156e-11	0.01969	1.30025e-21		0.171	5.09375e-12	-0.88594			0.171	1.08125e-11	-0.98438
0.172	4.59375e-12	-0.7875					1.16937e-11	0.02016	6.53303e-22		0.172	5.46875e-12	-0.88594			0.172	1.15e-11	-0.88594
0.173	4.71875e-12	-0.98438					1.17718e-11	0.02065	3.26832e-22		0.173	5.71875e-12	-0.98438			0.173	1.06875e-11	-1.08281
0.174	3.34375e-12	-1.08281					1.18498e-11	0.02114	1.62801e-22		0.174	5e-12	-1.08281			0.174	1.21562e-11	-0.98438
0.175	3.0625e-12	-1.08281					1.19279e-11	0.02165	8.0744e-23		0.175	4.65625e-12	-0.98438			0.175	1.05313e-11	-1.08281
0.176	3.21875e-12	-1.08281					1.2e-11	0.02213	4.2104e-23		0.176	5.625e-12	-1.08281			0.176	1.19063e-11	-0.68906
0.177	4.53125e-12	-0.98438					1.2006e-11	0.02217	3.98736e-23		0.177	4.34375e-12	-1.27969			0.177	1.12813e-11	-0.98438
0.178	3.59375e-12	-1.08281					1.20841e-11	0.0227	1.96057e-23		0.178	5.78125e-12	-0.68906			0.178	1.18437e-11	-0.88594
0.179	3.09375e-12	-1.18125					1.21622e-11	0.02324	9.59845e-24		0.179	5.625e-12	-0.68906			0.179	1.2875e-11	-0.68906
0.18	3.3125e-12	-0.7875					1.22402e-11	0.02379	4.67887e-24		0.18	5.46875e-12	-0.68906			0.18	1.19687e-11	-0.68906
0.181	3.71875e-12	-0.98438					1.23183e-11	0.02436	2.27093e-24		0.181	4.8125e-12	-0.98438			0.181	1.1125e-11	-1.08281
0.182	3.5e-12	-0.68906					1.23964e-11	0.02494	1.09746e-24		0.182	4.21875e-12	-0.88594			0.182	1.06875e-11	-0.88594
0.183	4.75e-12	-0.98438					1.24745e-11	0.02553	5.28071e-25		0.183	5.5625e-12	-0.88594			0.183	1.05937e-11	-1.08281
0.184	4.34375e-12	-0.98438					1.25526e-11	0.02613	2.52999e-25		0.184	4.71875e-12	-0.68906			0.184	1.175e-11	-1.08281
0.185	4.90625e-12	-1.08281					1.26306e-11	0.02674	1.20689e-25		0.185	5.03125e-12	-0.88594			0.185	1.12187e-11	-0.88594
0.186	3.71875e-12	-0.98438					1.27087e-11	0.02737	5.73243e-26		0.186	4.96875e-12	-0.7875			0.186	1.15938e-11	-0.68906
0.187	3.59375e-12	-0.98438					1.27868e-11	0.02801	2.71101e-26		0.187	4.9375e-12	-0.88594			0.187	1.225e-11	-0.88594
0.188	3.875e-12	-1.08281					1.28649e-11	0.02867	1.27657e-26		0.188	6.90625e-12	-0.68906			0.188	1.275e-11	-0.68906
0.189	3.34375e-12	-1.08281					1.29429e-11	0.02934	5.98523e-27		0.189	4.15625e-12	-0.68906			0.189	1.0625e-11	-0.98438
0.19	3.40625e-12	-1.18125					1.3021e-11	0.03002	2.79407e-27		0.19	5e-12	-0.98438			0.19	1.16562e-11	-0.68906
0.191	4.53125e-12	-0.98438					1.30991e-11	0.03072	1.29872e-27		0.191	4.59375e-12	-0.68906			0.191	1.00937e-11	-0.88594
0.192	4.625e-12	-1.47656					1.31772e-11	0.03143	6.0106e-28		0.192	5.28125e-12	-0.68906			0.192	1.17812e-11	-0.88594
0.193	3.75e-12	-1.27969					1.32553e-11	0.03216	2.76975e-28		0.193	5.46875e-12	-0.68906			0.193	1.13125e-11	-0.7875
0.194	3.875e-12	-1.47656					1.33333e-11	0.0329	1.27082e-28		0.194	4.625e-12	-0.88594			0.194	1.34375e-11	-1.08281
0.195	3.96875e-12	-1.27969					1.34114e-11	0.03366	5.80564e-29		0.195	5.09375e-12	-0.59062			0.195	1.10938e-11	-0.98438
0.196	3.03125e-12	-1.37813					1.34895e-11	0.03444	2.64081e-29		0.196	3.6875e-12	-0.68906			0.196	1.08125e-11	-0.88594
0.197	3.75e-12	-1.08281					1.35676e-11	0.03523	1.19604e-29		0.197	4.96875e-12	-0.88594			0.197	1.13437e-11	-0.68906
0.198	4.34375e-12	-0.98438					1.36456e-11	0.03603	5.39358e-30		0.198	4.78125e-12	-0.68906			0.198	1.175e-11	-0.88594
0.199	3.71875e-12	-1.27969					1.37237e-11	0.03686	2.42175e-30		0.199	3.75e-12	-1.18125			0.199	1.16562e-11	-0.7875
0.2	3.53125e-12	-1.37813					1.38018e-11	0.0377	1.08269e-30		0.2	4.3125e-12	-0.88594			0.2	1.13125e-11	-1.08281
0.201	3.03125e-12	-1.27969					1.38799e-11	0.03856	4.81948e-31		0.201	4.9375e-12	-0.7875			0.201	1.14063e-11	-1.18125
0.202	2.65625e-12	-1.08281					1.3958e-11	0.03943	2.13608e-31		0.202	5.21875e-12	-0.98438			0.202	1.12187e-11	-0.88594
0.203	4.375e-12	-1.18125					1.4e-11	0.03991	1.37581e-31		0.203	5.1875e-12	-0.7875			0.203	9.4375e-12	-0.7875
0.204	3.96875e-12	-1.27969					1.4036e-11	0.04033	9.42664e-32		0.204	4.28125e-12	-0.59062			0.204	1.17812e-11	-0.98438
0.205	3.53125e-12	-1.47656					1.41141e-11	0.04124	4.14208e-32		0.205	4.46875e-12	-0.88594			0.205	1.08125e-11	-0.88594
0.206	3e-12	-1.37813					1.41922e-11	0.04217	1.81218e-32		0.206	5.375e-12	-0.68906			0.206	1.09688e-11	-0.88594
0.207	3.53125e-12	-1.47656					1.42703e-11	0.04312	7.89415e-33		0.207	6.125e-12	-0.68906			0.207	1.05937e-11	-0.88594
0.208	4.0625e-12	-1.47656					1.43483e-11	0.04408	3.42398e-33		0.208	5.5e-12	-0.7875			0.208	1.22188e-11	-0.88594
0.209	3.09375e-12	-1.37813					1.44264e-11	0.04507	1.4787e-33		0.209	6.8125e-12	-0.59062			0.209	1.04688e-11	-1.18125
0.21	3.84375e-12	-1.08281					1.45045e-11	0.04608	6.35841e-34		0.21	5.84375e-12	-0.68906			0.21	1.25313e-11	-0.98438
0.211	4.0625e-12	-0.88594					1.45826e-11	0.04711	2.72232e-34		0.211	3.75e-12	-0.7875			0.211	1.06563e-11	-1.08281
0.212	4.0625e-12	-0.88594					1.46607e-11	0.04816	1.16052e-34		0.212	6.71875e-12	-0.68906			0.212	1.1875e-11	-0.88594
0.213	3.9375e-12	-0.88594					1.47387e-11	0.04923	4.92592e-35		0.213	5.71875e-12	-0.7875			0.213	1.16562e-11	-0.98438
0.214	2.78125e-12	-0.68906					1.48168e-11	0.05032	2.08182e-35		0.214	5.5625e-12	-0.68906			0.214	1.25937e-11	-0.88594
0.215	3.59375e-12	-0.68906					1.48949e-11	0.05143	8.76036e-36		0.215	6.03125e-12	-0.88594			0.215	1.20625e-11	-0.98438
0.216	3.34375e-12	-1.18125					1.4973e-11	0.05257	3.67047e-36		0.216	5.5e-12	-1.18125			0.216	1.18437e-11	-0.7875
0.217	3.9375e-12	-0.7875					1.50511e-11	0.05372	1.53124e-36		0.217	5.625e-12	-0.88594			0.217	1.19375e-11	-0.98438
0.218	3.1875e-12	-0.98438					1.51291e-11	0.0549	6.36042e-37		0.218	4.09375e-12	-0.68906			0.218	1.06875e-11	-0.7875
0.219	1.71875e-12	-1.18125					1.52072e-11	0.05611	2.63057e-37		0.219	4.71875e-12	-0.98438			0.219	1.20313e-11	-0.68906
0.22	3.4375e-12	-1.08281					1.52853e-11	0.05733	1.08327e-37		0.22	4.71875e-12	-1.08281			0.22	1.05937e-11	-0.68906
0.221	3.46875e-12	-1.08281					1.53634e-11	0.05858	4.44166e-38		0.221	5.65625e-12	-1.27969			0.221	1.14375e-11	-0.98438
0.222	3.96875e-12	-0.98438					1.54414e-11	0.05986	1.81332e-38		0.222	4.71875e-12	-1.27969			0.222	1.125e-11	-0.7875
0.223	2.875e-12	-0.98438					1.55195e-11	0.06116	7.37101e-39		0.223	3.8125e-12	-1.27969			0.223	1.0625e-11	-0.98438
0.224	3.1875e-12	-1.18125					1.55976e-11	0.06248	2.98332e-39		0.224	4.8125e-12	-1.27969			0.224	1.22188e-11	-0.98438
0.225	4.4375e-12	-1.27969					1.56757e-11	0.06383	1.20225e-39		0.225	5.71875e-12	-1.18125			0.225	1.08438e-11	-0.88594
0.226	3.59375e-12	-1.18125					1.57538e-11	0.06521	4.82405e-40		0.226	5.0625e-12	-1.08281			0.226	1.08125e-11	-0.98438
0.227	3.28125e-12	-1.08281					1.58318e-11	0.06661	1.9273e-40		0.227	5.09375e-12	-1.08281			0.227	1.1375e-11	-0.98438
0.228	3.625e-12	-0.98438					1.59099e-11	0.06804	7.66673e-41		0.228	5.3125e-12	-1.08281			0.228	1.23125e-11	-0.98438
0.229	3.6875e-12	-0.98438					1.5988e-11	0.0695	3.03663e-41		0.229	5.96875e-12	-1.27969			0.229	1.11563e-11	-0.88594
0.23	4.9375e-12	-0.88594					1.6e-11	0.06973	2.63236e-41		0.23	5.3125e-12	-1.18125			0.23	1.12187e-11	-0.98438
0.231	3.6875e-12	-0.98438					1.60661e-11	0.07099	1.19755e-41		0.231	5.375e-12	-1.08281			0.231	1.10312e-11	-0.88594
0.232	3.75e-12	-1.18125					1.61441e-11	0.0725	4.70241e-42		0.232	5.8125e-12	-0.98438			0.232	1.25937e-11	-0.98438
0.233	3.9375e-12	-1.08281					1.62222e-11	0.07404	1.83851e-42		0.233	5.46875e-12	-0.98438			0.233	1.175e-11	-0.7875
0.234	3.9375e-12	-1.08281					1.63003e-11	0.07561	7.15708e-43		0.234	5.21875e-12	-0.98438			0.234	1.33125e-11	-0.88594
0.235	2.40625e-12	-1.08281					1.63784e-11	0.07722	2.77412e-43		0.235	4.75e-12	-0.98438			0.235	1.275e-11	-0.88594
0.236	3.9375e-12	-0.88594					1.64565e-11	0.07885	1.07063e-43		0.236	5.71875e-12	-0.98438			0.236	1.23438e-11	-1.08281
0.237	3.21875e-12	-1.08281					1.65345e-11	0.08051	4.11407e-44		0.237	5.6875e-12	-0.88594			0.237	1.1375e-11	-0.7875
0.238	3.96875e-12	-1.27969					1.66126e-11	0.0822	1.57408e-44		0.238	6.59375e-12	-0.68906			0.238	1.20313e-11	-0.68906
0.239	3.96875e-12	-1.18125					1.66907e-11	0.08393	5.99658e-45		0.239	4.9375e-12	-0.88594			0.239	1.0875e-11	-0.88594
0.24	4.3125e-12	-0.88594					1.67688e-11	0.08568	2.27459e-45		0.24	6.1875e-12	-0.88594			0.24	1.16562e-11	-0.88594
0.241	5e-12	-0.68906					1.68468e-11	0.08747	8.59058e-46		0.241	4.9375e-12	-0.68906			0.241	1.00625e-11	-0.7875
0.242	2.84375e-12	-0.88594					1.69249e-11	0.08929	3.23046e-46		0.242	4.25e-12	-0.68906			0.242	1.16875e-11	-0.68906
0.243	1.90625e-12	-1.08281					1.7003e-11	0.09115	1.20956e-46		0.243	4.84375e-12	-0.7875			0.243	1.10312e-11	-0.88594
0.244	3.15625e-12	-0.88594					1.70811e-11	0.09304	4.50935e-47		0.244	5.59375e-12	-0.68906			0.244	1.11875e-11	-0.88594
0.245	4.09375e-12	-1.08281					1.71592e-11	0.09496	1.67387e-47		0.245	4.65625e-12	-0.88594			0.245	1.14688e-11	-0.98438
0.246	2.34375e-12	-0.88594					1.72372e-11	0.09692	6.18657e-48		0.246	5.3125e-12	-0.68906			0.246	1.05313e-11	-0.98438
0.247	3e-12	-0.88594					1.73153e-11	0.09891	2.27667e-48		0.247	4.9375e-12	-0.98438			0.247	1.24375e-11	-0.68906
0.248	3.78125e-12	-0.98438					1.73934e-11	0.10095	8.34205e-49		0.248	4.375e-12	-1.08281			0.248	1.07813e-11	-0.98438
0.249	4.375e-12	-0.88594					1.74715e-11	0.10301	3.04345e-49		0.249	6e-12	-0.98438			0.249	1.18125e-11	-0.68906
0.25	4.90625e-12	-0.98438					1.75495e-11	0.10512	1.10556e-49		0.25	7.46875e-12	-1.08281			0.25	9.875e-12	-0.7875
0.251	4.71875e-12	-0.98438					1.76276e-11	0.10726	3.99871e-50		0.251	7e-12	-1.08281			0.251	1.13125e-11	-1.27969
0.252	4.0625e-12	-1.08281					1.77057e-11	0.10944	1.44005e-50		0.252	5.53125e-12	-0.98438			0.252	1.1625e-11	-0.68906
0.253	4.625e-12	-1.08281					1.77838e-11	0.11166	5.16368e-51		0.253	6.15625e-12	-0.98438			0.253	1.25937e-11	-0.88594
0.254	2.40625e-12	-0.88594					1.78619e-11	0.11392	1.84358e-51		0.254	5.0625e-12	-0.7875			0.254	1.20625e-11	-0.98438
0.255	3.75e-12	-1.18125					1.79399e-11	0.11622	6.55369e-52		0.255	5.3125e-12	-0.68906			0.255	1.125e-11	-0.68906
0.256	4.03125e-12	-0.98438					1.8e-11	0.11802	2.94909e-52		0.256	5.46875e-12	-0.98438			0.256	1.02188e-11	-0.98438
0.257	3.5e-12	-0.88594					1.8018e-11	0.11856	2.3197e-52		0.257	5.65625e-12	-0.68906			0.257	1.09688e-11	-0.7875
0.258	3.75e-12	-0.98438					1.80961e-11	0.12094	8.17522e-53		0.258	4.46875e-12	-0.98438			0.258	1.1875e-11	-0.98438
0.259	4.3125e-12	-0.98438					1.81742e-11	0.12336	2.86872e-53		0.259	4.25e-12	-0.98438			0.259	1.10312e-11	-0.88594
0.26	3.03125e-12	-0.88594					1.82523e-11	0.12583	1.0023e-53		0.26	5.96875e-12	-0.88594			0.26	1.1375e-11	-0.88594
0.261	4.0625e-12	-0.88594					1.83303e-11	0.12834	3.48684e-54		0.261	4.71875e-12	-0.88594			0.261	1.12187e-11	-0.88594
0.262	2.46875e-12	-1.08281					1.84084e-11	0.13089	1.20778e-54		0.262	5.625e-12	-0.98438			0.262	1.1e-11	-0.88594
0.263	3.71875e-12	-1.18125					1.84865e-11	0.13349	4.16546e-55		0.263	5.6875e-12	-0.88594			0.263	1.22812e-11	-0.7875
0.264	2.9375e-12	-0.88594					1.85646e-11	0.13613	1.43041e-55		0.264	4.03125e-12	-1.08281			0.264	1.075e-11	-0.68906
0.265	3.90625e-12	-0.98438					1.86426e-11	0.13882	4.8908e-56		0.265	6.71875e-12	-1.37813			0.265	1.175e-11	-0.7875
0.266	3.40625e-12	-1.08281					1.87207e-11	0.14155	1.66502e-56		0.266	6.03125e-12	-1.08281			0.266	1.13437e-11	-0.7875
0.267	4.90625e-12	-0.88594					1.87988e-11	0.14433	5.64395e-57		0.267	6.75e-12	-1.27969			0.267	1.1e-11	-0.88594
0.268	3.09375e-12	-0.68906					1.88769e-11	0.14716	1.90488e-57		0.268	4.625e-12	-1.08281			0.268	1.05313e-11	-0.7875
0.269	3.65625e-12	-0.88594					1.8955e-11	0.15004	6.40139e-58		0.269	5.625e-12	-1.18125			0.269	1.1375e-11	-0.88594
0.27	4.84375e-12	-0.98438					1.9033e-11	0.15296	2.14191e-58		0.27	5.28125e-12	-0.88594			0.27	1.075e-11	-0.88594
0.271	4.03125e-12	-0.98438					1.91111e-11	0.15594	7.13595e-59		0.271	5.375e-12	-0.88594			0.271	1.17812e-11	-1.08281
0.272	4.125e-12	-0.7875					1.91892e-11	0.15896	2.36713e-59		0.272	5.34375e-12	-0.88594			0.272	1.20625e-11	-0.88594
0.273	3.78125e-12	-0.88594					1.92673e-11	0.16204	7.81836e-60		0.273	4.90625e-12	-0.98438			0.273	1.06875e-11	-0.88594
0.274	4.125e-12	-0.88594					1.93453e-11	0.16516	2.57117e-60		0.274	5.625e-12	-1.08281			0.274	1.2e-11	-0.68906
0.275	3.96875e-12	-0.98438					1.94234e-11	0.16834	8.41912e-61		0.275	5.3125e-12	-0.88594			0.275	1.17812e-11	-0.88594
0.276	3.65625e-12	-0.7875					1.95015e-11	0.17157	2.74489e-61		0.276	5.15625e-12	-0.68906			0.276	1.1375e-11	-0.59062
0.277	4.34375e-12	-0.68906					1.95796e-11	0.17486	8.91055e-62		0.277	5.4375e-12	-0.7875			0.277	1.12813e-11	-0.68906
0.278	3.125e-12	-0.68906					1.96577e-11	0.1782	2.88009e-62		0.278	6.09375e-12	-0.7875			0.278	1.18437e-11	-0.7875
0.279	3.875e-12	-0.88594					1.97357e-11	0.18159	9.26892e-63		0.279	4.8125e-12	-0.88594			0.279	1.10625e-11	-0.68906
0.28	2.1875e-12	-0.88594					1.98138e-11	0.18504	2.97012e-63		0.28	4.90625e-12	-0.98438			0.28	1.19687e-11	-0.88594
0.281	4.09375e-12	-0.7875					1.98919e-11	0.18855	9.47634e-64		0.281	4.9375e-12	-0.7875			0.281	1.09062e-11	-0.88594
0.282	3.59375e-12	-0.7875					1.997e-11	0.19211	3.01043e-64		0.282	5.78125e-12	-0.88594			0.282	1.06563e-11	-0.7875
0.283	4.0625e-12	-0.7875					2e-11	0.1935	1.93457e-64		0.283	4.84375e-12	-0.68906			0.283	1.10625e-11	-0.68906
0.284	4.1875e-12	-0.68906					2.0048e-11	0.19574	9.52223e-65		0.284	5.5e-12	-0.88594			0.284	1.05e-11	-0.88594
0.285	4.03125e-12	-0.7875					2.01261e-11	0.19942	2.99896e-65		0.285	4.34375e-12	-0.7875			0.285	1.21562e-11	-0.88594
0.286	2.71875e-12	-0.88594					2.02042e-11	0.20316	9.40423e-66		0.286	4.71875e-12	-0.68906			0.286	1.15938e-11	-0.7875
0.287	3.375e-12	-0.68906					2.02823e-11	0.20696	2.93629e-66		0.287	7.21875e-12	-0.68906			0.287	1.16562e-11	-0.68906
0.288	4.1875e-12	-0.68906					2.03604e-11	0.21082	9.12841e-67		0.288	7.3125e-12	-0.88594			0.288	1.22188e-11	-0.88594
0.289	3.84375e-12	-0.88594					2.04384e-11	0.21474	2.82562e-67		0.289	6.625e-12	-0.68906			0.289	1.175e-11	-0.98438
0.29	3.59375e-12	-0.88594					2.05165e-11	0.21873	8.70871e-68		0.29	5.5625e-12	-0.98438			0.29	1.175e-11	-0.88594
0.291	4.15625e-12	-0.68906					2.05946e-11	0.22277	2.67249e-68		0.291	4.84375e-12	-0.7875			0.291	1.15938e-11	-0.88594
0.292	3.46875e-12	-0.7875					2.06727e-11	0.22689	8.1658e-69		0.292	4.84375e-12	-1.08281			0.292	1.11563e-11	-0.88594
0.293	3.96875e-12	-0.7875					2.07508e-11	0.23106	2.4843e-69		0.293	5.15625e-12	-0.88594			0.293	1.10938e-11	-0.7875
0.294	2.5625e-12	-0.88594					2.08288e-11	0.2353	7.52542e-70		0.294	5.21875e-12	-0.7875			0.294	1.3e-11	-0.68906
0.295	4.09375e-12	-0.68906					2.09069e-11	0.23961	2.26976e-70		0.295	5.96875e-12	-0.88594			0.295	1.10312e-11	-0.98438
0.296	4.0625e-12	-0.68906					2.0985e-11	0.24399	6.81632e-71		0.296	6.375e-12	-0.68906			0.296	1.10625e-11	-0.7875
0.297	4.25e-12	-0.98438					2.10631e-11	0.24843	2.03818e-71		0.297	4.375e-12	-0.68906			0.297	1.31563e-11	-0.88594
0.298	3.25e-12	-0.88594					2.11411e-11	0.25295	6.06814e-72		0.298	6.40625e-12	-0.68906			0.298	1.10312e-11	-0.68906
0.299	2.3125e-12	-0.98438					2.12192e-11	0.25753	1.79883e-72		0.299	4.46875e-12	-0.7875			0.299	1.21562e-11	-0.98438
0.3	3.5e-12	-0.68906					2.12973e-11	0.26218	5.30943e-73		0.3	5.65625e-12	-0.68906			0.3	1.15625e-11	-0.88594
0.301	3.59375e-12	-0.88594					2.13754e-11	0.2669	1.56037e-73		0.301	5.71875e-12	-0.88594			0.301	1.15312e-11	-0.88594
0.302	3.15625e-12	-0.68906					2.14535e-11	0.2717	4.56591e-74		0.302	4.5e-12	-0.7875			0.302	1.10938e-11	-0.98438
0.303	3.875e-12	-0.7875					2.15315e-11	0.27657	1.3303e-74		0.303	5.125e-12	-0.68906			0.303	1.05e-11	-0.88594
0.304	3.8125e-12	-0.68906					2.16096e-11	0.28151	3.85916e-75		0.304	5.125e-12	-0.68906			0.304	1.16875e-11	-1.08281
0.305	3.34375e-12	-0.68906					2.16877e-11	0.28652	1.1147e-75		0.305	5.34375e-12	-0.88594			0.305	1.17812e-11	-0.98438
0.306	3.09375e-12	-0.68906					2.17658e-11	0.29161	3.20587e-76		0.306	5.84375e-12	-0.7875			0.306	1.24687e-11	-0.88594
0.307	2.875e-12	-1.08281					2.18438e-11	0.29678	9.18025e-77		0.307	5.3125e-12	-0.7875			0.307	1.12813e-11	-1.18125
0.308	4.6875e-12	-0.88594					2.19219e-11	0.30203	2.61749e-77		0.308	5.375e-12	-0.68906			0.308	1.0875e-11	-0.7875
0.309	4.84375e-12	-0.68906					2.2e-11	0.30735	7.43083e-78		0.309	5.59375e-12	-0.7875			0.309	1.14375e-11	-0.7875
0.31	3.03125e-12	-0.7875					2.20781e-11	0.31275	2.10045e-78		0.31	5.75e-12	-0.68906			0.31	1.175e-11	-0.98438
0.311	3.1875e-12	-0.7875					2.21562e-11	0.31823	5.91163e-79		0.311	5.625e-12	-0.98438			0.311	1.12187e-11	-1.08281
0.312	3.5e-12	-1.08281					2.22342e-11	0.32379	1.65663e-79		0.312	4.625e-12	-0.88594			0.312	1.16562e-11	-0.7875
0.313	3.53125e-12	-0.68906					2.23123e-11	0.32943	4.62236e-80		0.313	5.96875e-12	-0.98438			0.313	1.25e-11	-0.98438
0.314	4.15625e-12	-0.68906					2.23904e-11	0.33515	1.28418e-80		0.314	7.03125e-12	-0.59062			0.314	1.33437e-11	-0.98438
0.315	4.0625e-12	-0.88594					2.24685e-11	0.34096	3.55228e-81		0.315	5.0625e-12	-0.88594			0.315	1.18125e-11	-0.68906
0.316	3.96875e-12	-0.98438					2.25465e-11	0.34685	9.78388e-82		0.316	5.15625e-12	-0.68906			0.316	1.20625e-11	-0.7875
0.317	3.59375e-12	-0.98438					2.26246e-11	0.35283	2.6831e-82		0.317	5.5e-12	-0.88594			0.317	1.1125e-11	-0.68906
0.318	4.78125e-12	-0.7875					2.27027e-11	0.35889	7.3263e-83		0.318	5e-12	-0.68906			0.318	1.19687e-11	-0.68906
0.319	3.59375e-12	-0.88594					2.27808e-11	0.36504	1.99184e-83		0.319	5.90625e-12	-0.7875			0.319	1.19687e-11	-0.88594
0.32	4.125e-12	-0.88594					2.28589e-11	0.37127	5.39193e-84		0.32	4.9375e-12	-0.88594			0.32	1.17188e-11	-0.88594
0.321	3.96875e-12	-0.98438					2.29369e-11	0.37759	1.45331e-84		0.321	5.78125e-12	-0.88594			0.321	1.14063e-11	-0.88594
0.322	3.21875e-12	-0.7875					2.3015e-11	0.384	3.90024e-85		0.322	5.09375e-12	-0.98438			0.322	1.1625e-11	-0.98438
0.323	2.6875e-12	-0.88594					2.30931e-11	0.39051	1.04219e-85		0.323	4.71875e-12	-0.59062			0.323	1.09375e-11	-1.08281
0.324	3.09375e-12	-0.7875					2.31712e-11	0.3971	2.77284e-86		0.324	6.0625e-12	-0.88594			0.324	1.28125e-11	-0.98438
0.325	3.59375e-12	-0.7875					2.32492e-11	0.40378	7.34556e-87		0.325	6.4375e-12	-0.68906			0.325	1.11875e-11	-1.18125
0.326	3.78125e-12	-0.7875					2.33273e-11	0.41056	1.93752e-87		0.326	5.75e-12	-0.68906			0.326	1.1e-11	-0.98438
0.327	4.5e-12	-0.68906					2.34054e-11	0.41743	5.08849e-88		0.327	5.53125e-12	-0.98438			0.327	1.16875e-11	-0.88594
0.328	4.4375e-12	-0.68906					2.34835e-11	0.4244	1.33062e-88		0.328	5.5625e-12	-0.88594			0.328	1.09688e-11	-0.68906
0.329	3.75e-12	-0.98438					2.35616e-11	0.43146	3.46449e-89		0.329	6.375e-12	-0.68906			0.329	1.15938e-11	-1.18125
0.33	3.78125e-12	-0.88594					2.36396e-11	0.43861	8.98147e-90		0.33	6.90625e-12	-0.68906			0.33	1.05e-11	-0.88594
0.331	4.5e-12	-0.68906					2.37177e-11	0.44587	2.31834e-90		0.331	4.78125e-12	-0.68906			0.331	1.16562e-11	-0.98438
0.332	3.8125e-12	-0.88594					2.37958e-11	0.45322	5.95838e-91		0.332	3.875e-12	-0.68906			0.332	1.1875e-11	-0.7875
0.333	3.3125e-12	-0.68906					2.38739e-11	0.46067	1.52476e-91		0.333	5.25e-12	-0.88594			0.333	1.16562e-11	-0.88594
0.334	4.9375e-12	-0.7875					2.3952e-11	0.46822	3.88505e-92		0.334	5.65625e-12	-0.7875			0.334	1.2875e-11	-0.88594
0.335	4.21875e-12	-0.88594					2.4e-11	0.47292	1.67126e-92		0.335	4.25e-12	-0.68906			0.335	1.14063e-11	-0.88594
0.336	5.15625e-12	-0.68906					2.403e-11	0.47587	9.85627e-93		0.336	4.5e-12	-0.7875			0.336	1.18125e-11	-0.7875
0.337	2.90625e-12	-0.68906					2.41081e-11	0.48363	2.48972e-93		0.337	4.90625e-12	-0.88594			0.337	1.19687e-11	-0.68906
0.338	4.46875e-12	-0.59062					2.41862e-11	0.49148	6.26196e-94		0.338	4.15625e-12	-0.68906			0.338	1.125e-11	-0.7875
0.339	3.15625e-12	-0.68906					2.42643e-11	0.49944	1.56817e-94		0.339	6.0625e-12	-0.88594			0.339	1.14688e-11	-1.08281
0.34	3.75e-12	-0.88594					2.43423e-11	0.5075	3.91016e-95		0.34	3.5e-12	-0.68906			0.34	1.1375e-11	-0.88594
0.341	3.84375e-12	-1.08281					2.44204e-11	0.51567	9.70778e-96		0.341	6.09375e-12	-0.7875			0.341	1.08438e-11	-0.88594
0.342	3.625e-12	-1.18125					2.44985e-11	0.52395	2.39975e-96		0.342	6.09375e-12	-0.88594			0.342	1.06875e-11	-0.98438
0.343	2.8125e-12	-0.68906					2.45766e-11	0.53233	5.90656e-97		0.343	5.375e-12	-0.7875			0.343	1.1625e-11	-0.88594
0.344	3.375e-12	-0.98438					2.46547e-11	0.54082	1.44752e-97		0.344	5.78125e-12	-0.68906			0.344	1.275e-11	-0.98438
0.345	4.09375e-12	-0.88594					2.47327e-11	0.54942	3.53213e-98		0.345	5.1875e-12	-0.7875			0.345	1.0875e-11	-0.88594
0.346	3.15625e-12	-1.08281					2.48108e-11	0.55813	8.58163e-99		0.346	6.46875e-12	-0.88594			0.346	1.125e-11	-0.98438
0.347	3.03125e-12	-0.68906					2.48889e-11	0.56694	2.07599e-99		0.347	5.59375e-12	-0.88594			0.347	1.01875e-11	-0.68906
0.348	4.46875e-12	-1.08281					2.4967e-11	0.57587	5.00036e-100		0.348	6.21875e-12	-0.68906			0.348	1.20625e-11	-0.68906
0.349	4.78125e-12	-0.98438					2.5045e-11	0.58492	1.19922e-100		0.349	5.3125e-12	-0.68906			0.349	1.13125e-11	-0.98438
0.35	3.25e-12	-0.68906					2.51231e-11	0.59407	2.86365e-101		0.35	6.28125e-12	-0.88594			0.35	1.10938e-11	-0.98438
0.351	3e-12	-0.68906					2.52012e-11	0.60334	6.80866e-102		0.351	4.96875e-12	-0.7875			0.351	1.20313e-11	-0.88594
0.352	5.15625e-12	-0.68906					2.52793e-11	0.61273	1.61185e-102		0.352	5.15625e-12	-0.7875			0.352	1.225e-11	-0.68906
0.353	4.03125e-12	-0.88594					2.53574e-11	0.62223	3.79936e-103		0.353	4.34375e-12	-0.7875			0.353	1.19063e-11	-0.88594
0.354	5.03125e-12	-0.98438					2.54354e-11	0.63185	8.91697e-104		0.354	5.96875e-12	-0.68906			0.354	1.1875e-11	-0.98438
0.355	3.8125e-12	-1.18125					2.55135e-11	0.64158	2.08375e-104		0.355	5.84375e-12	-0.68906			0.355	1.22812e-11	-0.68906
0.356	3.78125e-12	-0.88594					2.55916e-11	0.65143	4.84838e-105		0.356	4.09375e-12	-0.98438			0.356	1.06563e-11	-0.88594
0.357	3.875e-12	-0.7875					2.56697e-11	0.66141	1.12323e-105		0.357	4.6875e-12	-0.88594			0.357	1.11875e-11	-0.68906
0.358	3.5e-12	-0.88594					2.57477e-11	0.6715	2.59097e-106		0.358	5.53125e-12	-0.68906			0.358	1.30312e-11	-0.98438
0.359	4.15625e-12	-0.68906					2.58258e-11	0.68171	5.95083e-107		0.359	4.96875e-12	-0.68906			0.359	1.20313e-11	-0.68906
0.36	4.09375e-12	-0.88594					2.59039e-11	0.69205	1.36086e-107		0.36	5.25e-12	-0.88594			0.36	1.2375e-11	-0.88594
0.361	4.46875e-12	-0.7875					2.5982e-11	0.70251	3.09866e-108		0.361	4.71875e-12	-0.88594			0.361	1.15e-11	-0.98438
0.362	3.75e-12	-0.98438					2.6e-11	0.70494	2.20092e-108		0.362	4.9375e-12	-1.18125			0.362	1.19687e-11	-0.88594
0.363	3.4375e-12	-1.08281					2.60601e-11	0.71309	7.02512e-109		0.363	5.71875e-12	-1.08281			0.363	1.10938e-11	-0.98438
0.364	3.71875e-12	-1.08281					2.61381e-11	0.7238	1.58583e-109		0.364	6.6875e-12	-0.88594			0.364	1.2e-11	-1.18125
0.365	4.46875e-12	-0.88594					2.62162e-11	0.73463	3.56435e-110		0.365	3.78125e-12	-0.68906			0.365	1.24062e-11	-0.98438
0.366	4.78125e-12	-0.88594					2.62943e-11	0.74559	7.97674e-111		0.366	5.21875e-12	-0.68906			0.366	1.13437e-11	-0.68906
0.367	2.4375e-12	-0.88594					2.63724e-11	0.75667	1.77743e-111		0.367	6e-12	-0.98438			0.367	1.22812e-11	-0.88594
0.368	3.09375e-12	-0.88594					2.64505e-11	0.76788	3.9435e-112		0.368	5.8125e-12	-0.88594			0.368	1.19375e-11	-0.98438
0.369	4.4375e-12	-1.18125					2.65285e-11	0.77922	8.71149e-113		0.369	4.46875e-12	-0.68906			0.369	1.125e-11	-0.68906
0.37	5.71875e-12	-1.08281					2.66066e-11	0.79069	1.91613e-113		0.37	6.4375e-12	-0.88594			0.37	1.2e-11	-0.98438
0.371	3.0625e-12	-0.88594					2.66847e-11	0.80229	4.19642e-114		0.371	6.21875e-12	-0.7875			0.371	1.15625e-11	-0.88594
0.372	3.53125e-12	-0.88594					2.67628e-11	0.81402	9.1507e-115		0.372	4.65625e-12	-0.68906			0.372	1.1875e-11	-0.98438
0.373	3.75e-12	-1.18125					2.68408e-11	0.82589	1.98679e-115		0.373	5.21875e-12	-0.68906			0.373	1.3625e-11	-0.98438
0.374	3.75e-12	-1.08281					2.69189e-11	0.83788	4.29508e-116		0.374	5.5e-12	-0.7875			0.374	1.20313e-11	-0.68906
0.375	3.9375e-12	-0.88594					2.6997e-11	0.85001	9.2451e-117		0.375	5.75e-12	-0.98438			0.375	1.0875e-11	-0.98438
0.376	2.59375e-12	-0.88594					2.70751e-11	0.86227	1.98141e-117		0.376	5.59375e-12	-0.88594			0.376	1.14063e-11	-1.08281
0.377	3.34375e-12	-0.98438					2.71532e-11	0.87466	4.22823e-118		0.377	4.75e-12	-0.98438			0.377	1.17812e-11	-1.08281
0.378	3.5e-12	-1.08281					2.72312e-11	0.8872	8.98389e-119		0.378	5.125e-12	-0.88594			0.378	1.225e-11	-0.88594
0.379	2.5625e-12	-0.98438					2.73093e-11	0.89986	1.90061e-119		0.379	4.71875e-12	-0.88594			0.379	1.17812e-11	-0.98438
0.38	4.625e-12	-0.88594					2.73874e-11	0.91267	4.00351e-120		0.38	3.3125e-12	-0.88594			0.38	1.19375e-11	-0.88594
0.381	3.59375e-12	-0.98438					2.74655e-11	0.92561	8.39677e-121		0.381	4.96875e-12	-0.98438			0.381	1e-11	-0.88594
0.382	3.21875e-12	-0.88594					2.75435e-11	0.93869	1.7535e-121		0.382	5.8125e-12	-1.08281			0.382	1.20937e-11	-0.7875
0.383	3.875e-12	-1.08281					2.76216e-11	0.9519	3.64602e-122		0.383	4.90625e-12	-0.98438			0.383	1.12813e-11	-0.88594
0.384	3.34375e-12	-1.08281					2.76997e-11	0.96526	7.54841e-123		0.384	5.9375e-12	-0.98438			0.384	1.20937e-11	-0.98438
0.385	3.9375e-12	-1.18125					2.77778e-11	0.97876	1.55601e-123		0.385	4.84375e-12	-0.98438			0.385	1.15938e-11	-0.88594
0.386	3.46875e-12	-0.98438					2.78559e-11	0.9924	3.19369e-124		0.386	7e-12	-1.18125			0.386	1.19063e-11	-0.68906
0.387	3.4375e-12	-0.98438					2.79339e-11	1.00618	6.52671e-125		0.387	6.21875e-12	-1.08281			0.387	1.27813e-11	-0.88594
0.388	4.03125e-12	-1.18125					2.8e-11	1.01795	1.69715e-125		0.388	4.8125e-12	-0.68906			0.388	1.26563e-11	-0.88594
0.389	3.875e-12	-0.88594					2.8012e-11	1.0201	1.32806e-125		0.389	5.59375e-12	-0.59062			0.389	1.10625e-11	-0.88594
0.39	4.28125e-12	-0.98438					2.80901e-11	1.03416	2.69068e-126		0.39	6.96875e-12	-0.68906			0.39	1.15312e-11	-0.68906
0.391	4.5625e-12	-0.98438					2.81682e-11	1.04837	5.42785e-127		0.391	5.09375e-12	-0.88594			0.391	1.175e-11	-0.7875
0.392	3.3125e-12	-0.98438					2.82462e-11	1.06272	1.09022e-127		0.392	6.34375e-12	-0.68906			0.392	1.19063e-11	-1.18125
0.393	3.84375e-12	-1.18125					2.83243e-11	1.07721	0		0.393	5.5e-12	-1.18125			0.393	1.30938e-11	-0.98438
0.394	3.53125e-12	-0.98438					2.84024e-11	1.09185	0		0.394	5e-12	-0.98438			0.394	1.29375e-11	-0.88594
0.395	4.1875e-12	-1.08281					2.84805e-11	1.10664	0		0.395	4.5e-12	-1.08281			0.395	1.22812e-11	-0.68906
0.396	3.21875e-12	-0.88594					2.85586e-11	1.12157	0		0.396	3.875e-12	-0.7875			0.396	1.075e-11	-0.88594
0.397	4.125e-12	-1.08281					2.86366e-11	1.13665	0		0.397	5.625e-12	-0.68906			0.397	1.1375e-11	-0.68906
0.398	3.40625e-12	-1.18125					2.87147e-11	1.15187	0		0.398	4.96875e-12	-0.88594			0.398	1.29375e-11	-0.7875
0.399	3.21875e-12	-1.47656					2.87928e-11	1.16725	0		0.399	4.34375e-12	-0.98438			0.399	1.17188e-11	-0.68906
0.4	4.15625e-12	-1.08281					2.88709e-11	1.18277	0		0.4	5.6875e-12	-0.68906			0.4	1.0375e-11	-0.88594
0.401	2.78125e-12	-0.88594					2.89489e-11	1.19843	0		0.401	5.15625e-12	-0.98438			0.401	1.15938e-11	-0.88594
0.402	3.53125e-12	-0.88594					2.9027e-11	1.21425	0		0.402	5.5625e-12	-0.7875			0.402	1.10312e-11	-0.68906
0.403	3.15625e-12	-1.08281					2.91051e-11	1.23022	0		0.403	5.65625e-12	-0.7875			0.403	1.0875e-11	-1.08281
0.404	3.6875e-12	-0.98438					2.91832e-11	1.24633	0		0.404	4.8125e-12	-0.68906			0.404	1.16562e-11	-0.7875
0.405	3.5e-12	-1.18125					2.92613e-11	1.2626	0		0.405	4.78125e-12	-0.68906			0.405	1.1e-11	-0.98438
0.406	3.125e-12	-0.98438					2.93393e-11	1.27902	0		0.406	6.1875e-12	-0.7875			0.406	1.15938e-11	-1.08281
0.407	3.96875e-12	-1.08281					2.94174e-11	1.29558	0		0.407	6.125e-12	-0.68906			0.407	1.15625e-11	-0.88594
0.408	3.34375e-12	-0.98438					2.94955e-11	1.3123	0		0.408	6.53125e-12	-0.7875			0.408	1.08438e-11	-0.68906
0.409	3.5e-12	-0.98438					2.95736e-11	1.32917	0		0.409	5.84375e-12	-0.98438			0.409	1.05937e-11	-0.88594
0.41	2.9375e-12	-1.08281					2.96517e-11	1.34619	0		0.41	6.4375e-12	-0.88594			0.41	1.125e-11	-0.68906
0.411	5.5e-12	-0.98438					2.97297e-11	1.36337	0		0.411	5.34375e-12	-0.98438			0.411	1.15e-11	-0.88594
0.412	3.53125e-12	-0.98438					2.98078e-11	1.38069	0		0.412	5.75e-12	-0.7875			0.412	1.14688e-11	-1.08281
0.413	4.03125e-12	-0.68906					2.98859e-11	1.39817	0		0.413	5.09375e-12	-0.98438			0.413	1.16875e-11	-0.98438
0.414	3.3125e-12	-0.68906					2.9964e-11	1.4158	0		0.414	5.78125e-12	-0.98438			0.414	1.19063e-11	-0.88594
0.415	2.84375e-12	-0.88594					3e-11	1.42399	0		0.415	5.0625e-12	-0.68906			0.415	1.10625e-11	-1.08281
0.416	2.71875e-12	-0.68906					3.0042e-11	1.43358	0		0.416	4.71875e-12	-0.68906			0.416	1.09688e-11	-1.08281
0.417	3.03125e-12	-0.7875					3.01201e-11	1.45152	0		0.417	5.875e-12	-0.7875			0.417	1.23125e-11	-1.37813
0.418	2.90625e-12	-0.7875					3.01982e-11	1.46961	0		0.418	4.65625e-12	-0.98438			0.418	1.21875e-11	-0.7875
0.419	3.8125e-12	-0.68906					3.02763e-11	1.48785	0		0.419	5.9375e-12	-0.98438			0.419	1.18437e-11	-0.7875
0.42	3.46875e-12	-0.88594					3.03544e-11	1.50625	0		0.42	6.375e-12	-0.88594			0.42	1.22188e-11	-0.98438
0.421	3.15625e-12	-0.7875					3.04324e-11	1.5248	0		0.421	4.96875e-12	-0.7875			0.421	1.06875e-11	-1.18125
0.422	4.4375e-12	-0.98438					3.05105e-11	1.54351	0		0.422	5.625e-12	-0.68906			0.422	1.18125e-11	-0.98438
0.423	3.71875e-12	-0.68906					3.05886e-11	1.56237	0		0.423	6.03125e-12	-1.08281			0.423	1.1625e-11	-0.88594
0.424	4.59375e-12	-0.88594					3.06667e-11	1.58138	0		0.424	5.09375e-12	-1.18125			0.424	1.23438e-11	-1.08281
0.425	4.09375e-12	-1.08281					3.07447e-11	1.60054	0		0.425	5.21875e-12	-0.98438			0.425	1.10938e-11	-0.68906
0.426	2.84375e-12	-0.68906					3.08228e-11	1.61987	0		0.426	5.03125e-12	-0.88594			0.426	1.17812e-11	-0.68906
0.427	3.75e-12	-1.08281					3.09009e-11	1.63934	0		0.427	5.78125e-12	-0.68906			0.427	1.10312e-11	-0.98438
0.428	3.3125e-12	-0.98438					3.0979e-11	1.65897	0		0.428	4.65625e-12	-0.68906			0.428	1.20313e-11	-0.68906
0.429	4.34375e-12	-0.98438					3.10571e-11	1.67875	0		0.429	6.78125e-12	-0.7875			0.429	1.07813e-11	-0.7875
0.43	4.09375e-12	-1.18125					3.11351e-11	1.69868	0		0.43	5.84375e-12	-0.68906			0.43	1.14063e-11	-0.68906
0.431	3.96875e-12	-0.98438					3.12132e-11	1.71877	0		0.431	5.6875e-12	-0.88594			0.431	1.18125e-11	-1.08281
0.432	4.375e-12	-0.88594					3.12913e-11	1.73901	0		0.432	5.9375e-12	-0.88594			0.432	1.16562e-11	-1.18125
0.433	4.71875e-12	-0.88594					3.13694e-11	1.75941	0		0.433	5.15625e-12	-0.7875			0.433	1.22812e-11	-0.88594
0.434	3.6875e-12	-0.88594					3.14474e-11	1.77996	0		0.434	4.375e-12	-0.59062			0.434	1.30312e-11	-0.88594
0.435	3.65625e-12	-0.88594					3.15255e-11	1.80066	0		0.435	5.21875e-12	-0.68906			0.435	1.15938e-11	-0.68906
0.436	3.8125e-12	-0.98438					3.16036e-11	1.82151	0		0.436	6.3125e-12	-0.88594			0.436	1.15938e-11	-0.88594
0.437	3.5e-12	-0.88594					3.16817e-11	1.84252	0		0.437	5.4375e-12	-0.98438			0.437	1.15625e-11	-0.68906
0.438	4.25e-12	-0.68906					3.17598e-11	1.86368	0		0.438	5.8125e-12	-0.68906			0.438	1.12187e-11	-0.7875
0.439	3.6875e-12	-0.68906					3.18378e-11	1.88499	0		0.439	4.78125e-12	-0.68906			0.439	1.22188e-11	-0.88594
0.44	2.9375e-12	-1.08281					3.19159e-11	1.90645	0		0.44	4.5625e-12	-0.88594			0.44	1.18437e-11	-0.68906
0.441	4.46875e-12	-0.98438					3.1994e-11	1.92806	0		0.441	4.78125e-12	-0.68906			0.441	1.19687e-11	-0.98438
0.442	4.1875e-12	-0.98438					3.2e-11	1.92973	0		0.442	5.78125e-12	-0.68906			0.442	1.2875e-11	-0.98438
0.443	3.96875e-12	-0.88594					3.20721e-11	1.94983	0		0.443	5.8125e-12	-0.59062			0.443	1.15938e-11	-1.08281
0.444	3.375e-12	-0.7875					3.21502e-11	1.97174	0		0.444	6.40625e-12	-0.88594			0.444	1.15312e-11	-0.88594
0.445	4.25e-12	-0.88594					3.22282e-11	1.9938	0		0.445	5.15625e-12	-0.7875			0.445	1.23438e-11	-0.88594
0.446	3.625e-12	-0.7875					3.23063e-11	2.01602	0		0.446	5.65625e-12	-0.68906			0.446	1.23125e-11	-0.98438
0.447	3.5625e-12	-0.98438					3.23844e-11	2.03838	0		0.447	6.9375e-12	-0.68906			0.447	1.11875e-11	-0.88594
0.448	3.78125e-12	-0.88594					3.24625e-11	2.06089	0		0.448	6.75e-12	-0.68906			0.448	1.05937e-11	-0.98438
0.449	4.4375e-12	-0.88594					3.25405e-11	2.08354	0		0.449	5.65625e-12	-1.08281			0.449	1.13437e-11	-0.68906
0.45	5.03125e-12	-1.37813					3.26186e-11	2.10635	0		0.45	5.90625e-12	-0.68906			0.45	1.1375e-11	-0.68906
0.451	4.1875e-12	-0.88594					3.26967e-11	2.1293	0		0.451	6.34375e-12	-0.68906			0.451	1.19687e-11	-0.88594
0.452	4.5625e-12	-0.7875					3.27748e-11	2.1524	0		0.452	5.125e-12	-0.88594			0.452	1.1875e-11	-1.08281
0.453	4.15625e-12	-0.68906					3.28529e-11	2.17564	0		0.453	6.21875e-12	-0.88594			0.453	1.20937e-11	-0.88594
0.454	3.0625e-12	-0.98438					3.29309e-11	2.19902	0		0.454	6.125e-12	-0.88594			0.454	1.15312e-11	-0.88594
0.455	3.8125e-12	-0.68906					3.3009e-11	2.22255	0		0.455	4.71875e-12	-0.7875			0.455	1.21875e-11	-0.88594
0.456	3.5625e-12	-1.18125					3.30871e-11	2.24623	0		0.456	4.65625e-12	-1.08281			0.456	1.25625e-11	-0.98438
0.457	3.96875e-12	-0.88594					3.31652e-11	2.27004	0		0.457	5.6875e-12	-0.88594			0.457	1.1625e-11	-0.68906
0.458	4.5625e-12	-0.88594					3.32432e-11	2.294	0		0.458	5.25e-12	-0.88594			0.458	1.14688e-11	-0.88594
0.459	3.84375e-12	-0.98438					3.33213e-11	2.3181	0		0.459	5.96875e-12	-0.68906			0.459	1.33125e-11	-0.98438
0.46	2.8125e-12	-0.98438					3.33994e-11	2.34234	0		0.46	6.21875e-12	-0.7875			0.46	1.19375e-11	-0.88594
0.461	3.4375e-12	-0.88594					3.34775e-11	2.36671	0		0.461	5.5625e-12	-0.68906			0.461	1.14688e-11	-0.98438
0.462	3.21875e-12	-1.08281					3.35556e-11	2.39123	0		0.462	4.53125e-12	-1.08281			0.462	1.13125e-11	-0.98438
0.463	3.96875e-12	-0.88594					3.36336e-11	2.41588	0		0.463	6.5625e-12	-0.59062			0.463	1.25e-11	-0.98438
0.464	3e-12	-0.68906					3.37117e-11	2.44067	0		0.464	5.28125e-12	-0.7875			0.464	1.17188e-11	-0.98438
0.465	3.34375e-12	-0.88594					3.37898e-11	2.46559	0		0.465	5.125e-12	-0.7875			0.465	1.15e-11	-0.68906
0.466	3.09375e-12	-0.88594					3.38679e-11	2.49065	0		0.466	5.1875e-12	-0.68906			0.466	1.19375e-11	-0.88594
0.467	3.8125e-12	-0.88594					3.39459e-11	2.51584	0		0.467	6.6875e-12	-0.98438			0.467	1.04688e-11	-0.98438
0.468	4.15625e-12	-0.98438					3.4e-11	2.53335	0		0.468	5.90625e-12	-0.68906			0.468	1.19687e-11	-0.88594
0.469	4.375e-12	-0.98438					3.4024e-11	2.54116	0		0.469	5.875e-12	-1.08281			0.469	1.21875e-11	-0.68906
0.47	4.40625e-12	-0.98438					3.41021e-11	2.56661	0		0.47	6.46875e-12	-0.7875			0.47	1.25e-11	-0.68906
0.471	4.21875e-12	-1.08281					3.41802e-11	2.59219	0		0.471	6e-12	-0.68906			0.471	1.24687e-11	-0.68906
0.472	3.375e-12	-1.08281					3.42583e-11	2.6179	0		0.472	6.28125e-12	-0.68906			0.472	1.19375e-11	-0.88594
0.473	4.78125e-12	-1.18125					3.43363e-11	2.64374	0		0.473	4.21875e-12	-0.68906			0.473	1.28125e-11	-0.68906
0.474	4.78125e-12	-0.7875					3.44144e-11	2.6697	0		0.474	7.28125e-12	-0.68906			0.474	1.14688e-11	-0.98438
0.475	3.78125e-12	-0.98438					3.44925e-11	2.69579	0		0.475	5.78125e-12	-0.68906			0.475	1.24375e-11	-0.7875
0.476	3.84375e-12	-0.88594					3.45706e-11	2.722	0		0.476	5.75e-12	-0.68906			0.476	1.20937e-11	-0.68906
0.477	3.28125e-12	-1.08281					3.46486e-11	2.74833	0		0.477	5.46875e-12	-0.68906			0.477	1.29062e-11	-0.98438
0.478	2.90625e-12	-0.88594					3.47267e-11	2.77478	0		0.478	6.0625e-12	-0.68906			0.478	1.25625e-11	-0.7875
0.479	4.125e-12	-0.68906					3.48048e-11	2.80135	0		0.479	4.84375e-12	-0.7875			0.479	1.25625e-11	-1.18125
0.48	3.5625e-12	-0.88594					3.48829e-11	2.82804	0		0.48	5.15625e-12	-0.59062			0.48	1.13437e-11	-0.88594
0.481	3.40625e-12	-0.68906					3.4961e-11	2.85484	0		0.481	4.375e-12	-0.68906			0.481	1.08438e-11	-0.98438
0.482	2.46875e-12	-0.98438					3.5039e-11	2.88176	0		0.482	5.53125e-12	-0.68906			0.482	1.25625e-11	-0.98438
0.483	3.8125e-12	-0.88594					3.51171e-11	2.9088	0		0.483	5.9375e-12	-0.7875			0.483	1.16562e-11	-0.88594
0.484	4.96875e-12	-0.7875					3.51952e-11	2.93594	0		0.484	5.625e-12	-0.88594			0.484	1.05313e-11	-0.7875
0.485	4.53125e-12	-0.7875					3.52733e-11	2.96319	0		0.485	5.3125e-12	-0.88594			0.485	1.15625e-11	-1.18125
0.486	4.4375e-12	-0.7875					3.53514e-11	2.99056	0		0.486	6.09375e-12	-0.68906			0.486	1.12187e-11	-0.7875
0.487	3.71875e-12	-1.08281					3.54294e-11	3.01803	0		0.487	5.875e-12	-1.08281			0.487	1.27813e-11	-0.88594
0.488	3.15625e-12	-0.68906					3.55075e-11	3.0456	0		0.488	5.21875e-12	-0.98438			0.488	1.16875e-11	-0.98438
0.489	4.375e-12	-0.88594					3.55856e-11	3.07328	0		0.489	5.90625e-12	-0.88594			0.489	1.18437e-11	-0.7875
0.49	3.84375e-12	-0.68906					3.56637e-11	3.10105	0		0.49	5.53125e-12	-0.59062			0.49	1.22812e-11	-0.98438
0.491	4.15625e-12	-0.88594					3.57417e-11	3.12893	0		0.491	7.28125e-12	-0.98438			0.491	1.02188e-11	-0.88594
0.492	4.3125e-12	-0.88594					3.58198e-11	3.15691	0		0.492	5.75e-12	-0.98438			0.492	1.19375e-11	-1.08281
0.493	4.125e-12	-0.98438					3.58979e-11	3.18498	0		0.493	4.84375e-12	-0.88594			0.493	1.34375e-11	-0.98438
0.494	4.21875e-12	-1.08281					3.5976e-11	3.21315	0		0.494	5.90625e-12	-0.68906			0.494	1.13437e-11	-0.88594
0.495	4.875e-12	-0.98438					3.6e-11	3.22183	0		0.495	4.96875e-12	-1.08281			0.495	1.26563e-11	-0.88594
0.496	5.40625e-12	-0.7875					3.60541e-11	3.2414	0		0.496	4.5e-12	-0.88594			0.496	1.20937e-11	-0.88594
0.497	2.375e-12	-0.68906					3.61321e-11	3.26975	0		0.497	4.125e-12	-0.7875			0.497	1.1125e-11	-1.08281
0.498	2.84375e-12	-0.88594					3.62102e-11	3.29819	0		0.498	5.46875e-12	-0.68906			0.498	1.29062e-11	-0.88594
0.499	4.9375e-12	-1.08281					3.62883e-11	3.32671	0		0.499	6.78125e-12	-0.7875			0.499	1.275e-11	-0.68906
0.5	3.28125e-12	-0.98438					3.63664e-11	3.35532	0		0.5	5.96875e-12	-0.7875			0.5	1.2625e-11	-0.68906
0.501	3.65625e-12	-0.68906					3.64444e-11	3.38401	0		0.501	5.25e-12	-0.88594			0.501	1.06875e-11	-0.88594
0.502	4.1875e-12	-1.18125					3.65225e-11	3.41278	0		0.502	5.15625e-12	-0.7875			0.502	1.1875e-11	-0.7875
0.503	3.375e-12	-1.08281					3.66006e-11	3.44162	0		0.503	4.65625e-12	-0.98438			0.503	1.02812e-11	-0.98438
0.504	3.6875e-12	-1.08281					3.66787e-11	3.47055	0		0.504	5.59375e-12	-0.98438			0.504	1.19687e-11	-0.7875
0.505	3.6875e-12	-1.08281					3.67568e-11	3.49954	0		0.505	4.46875e-12	-0.7875			0.505	1.06563e-11	-0.88594
0.506	4.8125e-12	-0.68906					3.68348e-11	3.52861	0		0.506	4.9375e-12	-0.68906			0.506	1.15312e-11	-1.08281
0.507	3.375e-12	-0.88594					3.69129e-11	3.55775	0		0.507	5.46875e-12	-0.7875			0.507	1.28438e-11	-0.98438
0.508	3.34375e-12	-0.68906					3.6991e-11	3.58696	0		0.508	6.59375e-12	-0.98438			0.508	1.1625e-11	-0.7875
0.509	3.78125e-12	-0.88594					3.70691e-11	3.61623	0		0.509	5.59375e-12	-0.68906			0.509	1.10625e-11	-0.88594
0.51	4.71875e-12	-1.08281					3.71471e-11	3.64556	0		0.51	4.96875e-12	-0.88594			0.51	1.14063e-11	-0.88594
0.511	3.9375e-12	-0.98438					3.72252e-11	3.67495	0		0.511	5.65625e-12	-0.88594			0.511	1.15625e-11	-1.18125
0.512	3.59375e-12	-0.98438					3.73033e-11	3.7044	0		0.512	4.96875e-12	-1.08281			0.512	1.23438e-11	-0.88594
0.513	4.125e-12	-0.88594					3.73814e-11	3.7339	0		0.513	5.03125e-12	-0.98438			0.513	1.20313e-11	-0.88594
0.514	4.09375e-12	-0.88594					3.74595e-11	3.76346	0		0.514	5.625e-12	-1.37813			0.514	1.25937e-11	-1.08281
0.515	4.53125e-12	-1.18125					3.75375e-11	3.79307	0		0.515	4.5625e-12	-1.27969			0.515	1.20313e-11	-0.88594
0.516	3.4375e-12	-1.08281					3.76156e-11	3.82273	0		0.516	6.21875e-12	-1.18125			0.516	1.29688e-11	-0.68906
0.517	2.9375e-12	-1.47656					3.76937e-11	3.85243	0		0.517	6.1875e-12	-1.27969			0.517	1.21875e-11	-0.7875
0.518	4.78125e-12	-1.27969					3.77718e-11	3.88217	0		0.518	5.75e-12	-1.08281			0.518	1.25313e-11	-0.7875
0.519	3.875e-12	-1.37813					3.78498e-11	3.91196	0		0.519	4.78125e-12	-0.98438			0.519	1.1375e-11	-0.7875
0.52	3.78125e-12	-1.47656					3.79279e-11	3.94178	0		0.52	5.78125e-12	-1.08281			0.52	1.13125e-11	-1.08281
0.521	3.0625e-12	-1.27969					3.8e-11	3.96934	0		0.521	4.15625e-12	-1.47656			0.521	1.14375e-11	-0.88594
0.522	4.875e-12	-1.27969					3.8006e-11	3.97164	0		0.522	6.0625e-12	-1.67344			0.522	1.27813e-11	-0.98438
0.523	4.8125e-12	-1.27969					3.80841e-11	4.00153	0		0.523	6.3125e-12	-1.37813			0.523	1.2125e-11	-0.88594
0.524	4.59375e-12	-1.575					3.81622e-11	4.03145	0		0.524	5.40625e-12	-1.47656			0.524	1.18125e-11	-0.68906
0.525	3.59375e-12	-1.87031					3.82402e-11	4.06139	0		0.525	4.84375e-12	-1.575			0.525	1.225e-11	-0.88594
0.526	3.9375e-12	-1.87031					3.83183e-11	4.09136	0		0.526	5.28125e-12	-2.06719			0.526	1.125e-11	-0.68906
0.527	4.90625e-12	-1.77188					3.83964e-11	4.12136	0		0.527	5.34375e-12	-1.96875			0.527	1.2e-11	-0.7875
0.528	4.5e-12	-1.77188					3.84745e-11	4.15137	0		0.528	7.15625e-12	-1.87031			0.528	1.13437e-11	-0.7875
0.529	4.21875e-12	-1.77188					3.85526e-11	4.1814	0		0.529	5.25e-12	-1.87031			0.529	1.10625e-11	-0.68906
0.53	3.9375e-12	-2.16562					3.86306e-11	4.21144	0		0.53	6.125e-12	-2.16562			0.53	1.18437e-11	-0.68906
0.531	4.625e-12	-2.46094					3.87087e-11	4.24149	0		0.531	5.4375e-12	-2.06719			0.531	1.20937e-11	-0.88594
0.532	5e-12	-2.46094					3.87868e-11	4.27155	0		0.532	6.21875e-12	-2.55937			0.532	1.1625e-11	-0.88594
0.533	3.28125e-12	-2.75625					3.88649e-11	4.30162	0		0.533	6.6875e-12	-2.46094			0.533	1.16562e-11	-0.88594
0.534	4.9375e-12	-2.55937					3.89429e-11	4.33168	0		0.534	6.09375e-12	-2.26406			0.534	1.23438e-11	-0.98438
0.535	3.75e-12	-2.85469					3.9021e-11	4.36175	0		0.535	6.4375e-12	-2.26406			0.535	1.15938e-11	-0.88594
0.536	3.40625e-12	-2.65781					3.90991e-11	4.39181	0		0.536	4.09375e-12	-2.46094			0.536	1.21875e-11	-0.68906
0.537	3.5e-12	-2.85469					3.91772e-11	4.42187	0		0.537	5.78125e-12	-2.46094			0.537	1.14375e-11	-0.7875
0.538	3.8125e-12	-3.24844					3.92553e-11	4.45191	0		0.538	5.84375e-12	-2.55937			0.538	1.275e-11	-0.88594
0.539	3.46875e-12	-3.34688					3.93333e-11	4.48194	0		0.539	5.125e-12	-2.75625			0.539	1.35e-11	-0.7875
0.54	4.40625e-12	-3.34688					3.94114e-11	4.51196	0		0.54	7.1875e-12	-2.85469			0.54	1.18125e-11	-1.08281
0.541	3.8125e-12	-3.05156					3.94895e-11	4.54196	0		0.541	5.65625e-12	-3.05156			0.541	1.15312e-11	-0.88594
0.542	3.15625e-12	-3.54375					3.95676e-11	4.57193	0		0.542	5.71875e-12	-3.15			0.542	1.19687e-11	-0.88594
0.543	5.75e-12	-3.83906					3.96456e-11	4.60189	0		0.543	5.21875e-12	-3.05156			0.543	1.225e-11	-0.98438
0.544	4.28125e-12	-4.23281					3.97237e-11	4.63181	0		0.544	5.21875e-12	-3.05156			0.544	1.1e-11	-0.98438
0.545	4.9375e-12	-4.03594					3.98018e-11	4.6617	0		0.545	6.125e-12	-3.24844			0.545	1.2e-11	-1.08281
0.546	4.1875e-12	-4.03594					3.98799e-11	4.69156	0		0.546	5.375e-12	-3.54375			0.546	1.19063e-11	-0.98438
0.547	4e-12	-3.54375					3.9958e-11	4.72138	0		0.547	4.5e-12	-3.54375			0.547	1.16875e-11	-0.98438
0.548	4.59375e-12	-3.74062					4e-11	4.73742	0		0.548	5.53125e-12	-3.64219			0.548	1.05937e-11	-0.7875
0.549	4.34375e-12	-4.33125					4.0036e-11	4.75116	0		0.549	5.78125e-12	-3.64219			0.549	1.17812e-11	-0.88594
0.55	3.8125e-12	-4.62656					4.01141e-11	4.7809	0		0.55	6.15625e-12	-4.03594			0.55	1.0875e-11	-0.88594
0.551	4.59375e-12	-4.62656					4.01922e-11	4.81059	0		0.551	4.96875e-12	-4.23281			0.551	1.2e-11	-0.88594
0.552	4.28125e-12	-4.82344					4.02703e-11	4.84023	0		0.552	5.4375e-12	-3.83906			0.552	1.275e-11	-0.88594
0.553	4.125e-12	-4.62656					4.03483e-11	4.86982	0		0.553	6.09375e-12	-4.03594			0.553	1.18437e-11	-1.08281
0.554	5.375e-12	-4.42969					4.04264e-11	4.89935	0		0.554	4.84375e-12	-4.13437			0.554	1.22812e-11	-0.88594
0.555	2.625e-12	-5.02031					4.05045e-11	4.92882	0		0.555	5.4375e-12	-4.42969			0.555	1.14375e-11	-1.27969
0.556	4.03125e-12	-5.11875					4.05826e-11	4.95823	0		0.556	5.4375e-12	-4.33125			0.556	1.18437e-11	-0.88594
0.557	3.9375e-12	-5.5125					4.06607e-11	4.98757	0		0.557	4.65625e-12	-4.62656			0.557	1.19063e-11	-0.68906
0.558	3.75e-12	-5.41406					4.07387e-11	5.01684	0		0.558	5.1875e-12	-4.62656			0.558	1.23438e-11	-0.88594
0.559	4.1875e-12	-5.41406					4.08168e-11	5.04604	0		0.559	4.375e-12	-4.82344			0.559	1.24062e-11	-0.7875
0.56	3.625e-12	-5.61094					4.08949e-11	5.07517	0		0.56	6.21875e-12	-4.62656			0.56	1.16875e-11	-0.68906
0.561	3.46875e-12	-5.21719					4.0973e-11	5.10422	0		0.561	5.3125e-12	-4.62656			0.561	1.13437e-11	-1.18125
0.562	3.5e-12	-5.90625					4.10511e-11	5.13318	0		0.562	5.96875e-12	-5.02031			0.562	1.27187e-11	-0.88594
0.563	3.15625e-12	-6.10313					4.11291e-11	5.16206	0		0.563	4.28125e-12	-5.31563			0.563	1.20937e-11	-0.88594
0.564	3.96875e-12	-6.20156					4.12072e-11	5.19085	0		0.564	4.0625e-12	-5.21719			0.564	1.10312e-11	-0.88594
0.565	3e-12	-6.00469					4.12853e-11	5.21955	0		0.565	6.75e-12	-5.41406			0.565	1.07187e-11	-0.68906
0.566	2.96875e-12	-6.20156					4.13634e-11	5.24815	0		0.566	6.46875e-12	-5.21719			0.566	1.26875e-11	-0.88594
0.567	3.96875e-12	-6.49688					4.14414e-11	5.27665	0		0.567	4.53125e-12	-5.5125			0.567	1.09375e-11	-0.68906
0.568	4.46875e-12	-6.39844					4.15195e-11	5.30506	0		0.568	5.03125e-12	-5.61094			0.568	1.15312e-11	-0.68906
0.569	4.4375e-12	-6.49688					4.15976e-11	5.33335	0		0.569	5.53125e-12	-5.61094			0.569	1.20937e-11	-0.88594
0.57	3.25e-12	-7.28438					4.16757e-11	5.36154	0		0.57	5.0625e-12	-5.90625			0.57	1.12187e-11	-0.68906
0.571	4.5625e-12	-6.98906					4.17538e-11	5.38962	0		0.571	5.6875e-12	-6.00469			0.571	1.14063e-11	-1.18125
0.572	3.96875e-12	-7.28438					4.18318e-11	5.41758	0		0.572	6.6875e-12	-6.10313			0.572	1.14688e-11	-1.08281
0.573	3.53125e-12	-7.28438					4.19099e-11	5.44542	0		0.573	-5.98094e-10	-5.90625			0.573	1.22812e-11	-1.18125
0.574	3.8125e-12	-7.38281					4.1988e-11	5.47314	0		0.574	-1.09375e-12	-5.90625			0.574	1.20937e-11	-1.08281
0.575	3.34375e-12	-7.67812					4.2e-11	5.4774	0		0.575	-3.28125e-12	-6.00469			0.575	1.14688e-11	-0.68906
0.576	3.25e-12	-8.07187					4.20661e-11	5.50074	0		0.576	-8.21875e-11	-6.00469			0.576	1.26875e-11	-0.88594
0.577	4.65625e-12	-8.17031					4.21441e-11	5.52821	0		0.577	9.375e-13	-6.39844			0.577	1.22812e-11	-0.88594
0.578	3.90625e-12	-8.07187					4.22222e-11	5.55554	0		0.578	7.1875e-13	-6.49688			0.578	1.18125e-11	-1.08281
0.579	3.96875e-12	-8.26875					4.23003e-11	5.58274	0		0.579	2.71875e-12	-6.49688			0.579	1.2375e-11	-1.08281
0.58	3.96875e-12	-8.17031					4.23784e-11	5.60981	0		0.58	3.21875e-12	-6.69375			0.58	1.19687e-11	-0.88594
0.581	3.59375e-12	-8.26875					4.24565e-11	5.63673	0		0.581	3.3125e-12	-6.79219			0.581	1.11563e-11	-0.98438
0.582	2.53125e-12	-8.56406					4.25345e-11	5.6635	0		0.582	4.8125e-12	-6.79219			0.582	1.10938e-11	-0.88594
0.583	3.96875e-12	-8.26875					4.26126e-11	5.69013	0		0.583	3.78125e-12	-6.79219			0.583	1.15938e-11	-0.7875
0.584	3.84375e-12	-8.46563					4.26907e-11	5.71661	0		0.584	5.59375e-12	-7.18594			0.584	1.14063e-11	-0.59062
0.585	2.40625e-12	-8.56406					4.27688e-11	5.74293	0		0.585	4.40625e-12	-7.38281			0.585	1.20313e-11	-0.68906
0.586	3.53125e-12	-8.6625					4.28468e-11	5.76909	0		0.586	5.5625e-12	-7.18594			0.586	1.05937e-11	-0.88594
0.587	3.25e-12	-9.15469					4.29249e-11	5.79509	0		0.587	4.40625e-12	-7.28438			0.587	1.19375e-11	-0.88594
0.588	4.4375e-12	-9.25312					4.3003e-11	5.82093	0		0.588	5.15625e-12	-7.67812			0.588	1.13125e-11	-0.98438
0.589	4.6875e-12	-9.35156					4.30811e-11	5.8466	0		0.589	6.0625e-12	-7.67812			0.589	1.2e-11	-1.18125
0.59	3.59375e-12	-9.45					4.31592e-11	5.8721	0		0.59	6.375e-12	-7.77656			0.59	1.28125e-11	-1.18125
0.591	4.4375e-12	-9.74531					4.32372e-11	5.89743	0		0.591	5.65625e-12	-7.875			0.591	1.20625e-11	-1.47656
0.592	4.09375e-12	-9.74531					4.33153e-11	5.92257	0		0.592	6.59375e-12	-7.97344			0.592	1.13437e-11	-1.47656
0.593	4.40625e-12	-9.94219					4.33934e-11	5.94754	0		0.593	5.34375e-12	-8.26875			0.593	1.23125e-11	-1.575
0.594	4.71875e-12	-9.64688					4.34715e-11	5.97232	0		0.594	3.90625e-12	-8.56406			0.594	1.29688e-11	-1.77188
0.595	3.6875e-12	-10.1391					4.35495e-11	5.99692	0		0.595	4.5625e-12	-8.46563			0.595	1.24687e-11	-1.67344
0.596	5.5625e-12	-10.0406					4.36276e-11	6.02132	0		0.596	4.5e-12	-8.26875			0.596	1.20313e-11	-1.87031
0.597	3.65625e-12	-10.0406					4.37057e-11	6.04554	0		0.597	4.625e-12	-8.17031			0.597	1.21562e-11	-1.67344
0.598	2.84375e-12	-10.0406					4.37838e-11	6.06955	0		0.598	5.0625e-12	-8.17031			0.598	1.2125e-11	-1.87031
0.599	3.46875e-12	-10.1391					4.38619e-11	6.09337	0		0.599	5.46875e-12	-8.26875			0.599	1.1875e-11	-2.46094
0.6	3.96875e-12	-10.1391					4.39399e-11	6.11698	0		0.6	4.3125e-12	-8.56406			0.6	1.23438e-11	-2.46094
0.601	4.09375e-12	-10.1391					4.4e-11	6.13501	0		0.601	5.46875e-12	-8.76094			0.601	1.17188e-11	-2.65781
0.602	3.375e-12	-11.025					4.4018e-11	6.14039	0		0.602	6.65625e-12	-9.05625			0.602	1.19063e-11	-2.65781
0.603	4.09375e-12	-11.025					4.40961e-11	6.16359	0		0.603	6.8125e-12	-9.15469			0.603	1.20625e-11	-2.85469
0.604	4.59375e-12	-11.1234					4.41742e-11	6.18658	0		0.604	5.40625e-12	-9.05625			0.604	1.23438e-11	-3.05156
0.605	3.5e-12	-11.025					4.42523e-11	6.20935	0		0.605	6.375e-12	-9.05625			0.605	1.17812e-11	-2.75625
0.606	4.625e-12	-11.025					4.43303e-11	6.2319	0		0.606	5.46875e-12	-9.15469			0.606	1.2e-11	-3.05156
0.607	3.625e-12	-11.4187					4.44084e-11	6.25424	0		0.607	4.875e-12	-9.05625			0.607	1.12187e-11	-3.24844
0.608	3.59375e-12	-11.5172					4.44865e-11	6.27635	0		0.608	5.78125e-12	-8.95781			0.608	1.22812e-11	-3.15
0.609	3.46875e-12	-11.5172					4.45646e-11	6.29823	0		0.609	4.9375e-12	-9.64688			0.609	1.2875e-11	-3.05156
0.61	3.96875e-12	-11.5172					4.46426e-11	6.31989	0		0.61	5.4375e-12	-9.74531			0.61	1.20313e-11	-3.05156
0.611	5.46875e-12	-11.7141					4.47207e-11	6.34131	0		0.611	5.96875e-12	-9.94219			0.611	1.19375e-11	-3.34688
0.612	4.0625e-12	-11.9109					4.47988e-11	6.3625	0		0.612	6.34375e-12	-9.94219			0.612	1.16562e-11	-3.44531
0.613	4.0625e-12	-11.9109					4.48769e-11	6.38344	0		0.613	4.96875e-12	-9.74531			0.613	1.30625e-11	-3.74062
0.614	4.28125e-12	-12.1078					4.4955e-11	6.40415	0		0.614	4.1875e-12	-9.84375			0.614	1.32187e-11	-3.64219
0.615	4.1875e-12	-12.4031					4.5033e-11	6.42462	0		0.615	6.0625e-12	-9.94219			0.615	1.26563e-11	-4.33125
0.616	4.6875e-12	-12.5016					4.51111e-11	6.44483	0		0.616	5.15625e-12	-10.1391			0.616	1.125e-11	-3.83906
0.617	4e-12	-12.5016					4.51892e-11	6.4648	0		0.617	4.84375e-12	-10.4344			0.617	1.27813e-11	-4.23281
0.618	3.5e-12	-12.5016					4.52673e-11	6.48452	0		0.618	5.59375e-12	-10.0406			0.618	1.21562e-11	-4.23281
0.619	3.875e-12	-12.7969					4.53453e-11	6.50398	0		0.619	5.96875e-12	-10.2375			0.619	1.19687e-11	-4.23281
0.62	3.625e-12	-13.2891					4.54234e-11	6.52318	0		0.62	6.34375e-12	-10.6312			0.62	1.20313e-11	-4.62656
0.621	3.875e-12	-13.0922					4.55015e-11	6.54213	0		0.621	6.09375e-12	-10.8281			0.621	1.24062e-11	-4.62656
0.622	3.84375e-12	-13.2891					4.55796e-11	6.56081	0		0.622	6.125e-12	-10.9266			0.622	1.16875e-11	-4.82344
0.623	4.59375e-12	-13.1906					4.56577e-11	6.57922	0		0.623	4.84375e-12	-10.9266			0.623	1.10312e-11	-5.02031
0.624	4.1875e-12	-13.2891					4.57357e-11	6.59737	0		0.624	4.78125e-12	-10.8281			0.624	1.125e-11	-5.11875
0.625	3.8125e-12	-13.2891					4.58138e-11	6.61525	0		0.625	5.8125e-12	-11.2219			0.625	1.23125e-11	-5.11875
0.626	3.4375e-12	-13.5844					4.58919e-11	6.63286	0		0.626	5.9375e-12	-11.4187			0.626	1.13125e-11	-5.21719
0.627	3.3125e-12	-13.6828					4.597e-11	6.65019	0		0.627	6.5e-12	-11.4187			0.627	1.14688e-11	-5.02031
0.628	4.5625e-12	-13.8797					4.6e-11	6.65678	0		0.628	6.03125e-12	-11.7141			0.628	1.20937e-11	-5.5125
0.629	4.28125e-12	-13.6828					4.6048e-11	6.66724	0		0.629	6e-12	-11.7141			0.629	1.17188e-11	-5.61094
0.63	4.375e-12	-14.0766					4.61261e-11	6.68401	0		0.63	5.4375e-12	-11.9109			0.63	1.1875e-11	-5.61094
0.631	5.1875e-12	-14.175					4.62042e-11	6.70051	0		0.631	6.28125e-12	-11.9109			0.631	1.175e-11	-5.70937
0.632	3.53125e-12	-14.0766					4.62823e-11	6.71671	0		0.632	4.15625e-12	-12.0094			0.632	1.21562e-11	-5.61094
0.633	3.6875e-12	-14.175					4.63604e-11	6.73263	0		0.633	6.1875e-12	-12.0094			0.633	1.3125e-11	-6.00469
0.634	5.21875e-12	-14.2734					4.64384e-11	6.74827	0		0.634	6.125e-12	-12.1078			0.634	1.4625e-11	-6.00469
0.635	4.625e-12	-14.4703					4.65165e-11	6.76361	0		0.635	4.28125e-12	-12.0094			0.635	1.24687e-11	-6.20156
0.636	3.90625e-12	-14.7656					4.65946e-11	6.77865	0		0.636	5.84375e-12	-12.3047			0.636	1.3625e-11	-6.49688
0.637	4.53125e-12	-14.7656					4.66727e-11	6.79341	0		0.637	6.28125e-12	-12.3047			0.637	1.15e-11	-6.39844
0.638	3.78125e-12	-14.8641					4.67508e-11	6.80786	0		0.638	5.3125e-12	-12.4031			0.638	1.10312e-11	-6.69375
0.639	4.03125e-12	-15.2578					4.68288e-11	6.82202	0		0.639	5.125e-12	-12.3047			0.639	1.28438e-11	-6.59531
0.64	4.75e-12	-15.1594					4.69069e-11	6.83587	0		0.64	4.4375e-12	-12.5016			0.64	1.19375e-11	-6.79219
0.641	3.1875e-12	-15.1594					4.6985e-11	6.84942	0		0.641	5.1875e-12	-12.5016			0.641	1.14375e-11	-6.89062
0.642	4.34375e-12	-15.4547					4.70631e-11	6.86267	0		0.642	5.125e-12	-12.6984			0.642	1.1125e-11	-6.89062
0.643	3.625e-12	-15.5531					4.71411e-11	6.8756	0		0.643	6.59375e-12	-12.5016			0.643	1.13437e-11	-6.98906
0.644	4.09375e-12	-15.6516					4.72192e-11	6.88823	0		0.644	5e-12	-12.6984			0.644	1.14375e-11	-6.98906
0.645	4.5625e-12	-16.0453					4.72973e-11	6.90055	0		0.645	7.03125e-12	-12.8953			0.645	1.31563e-11	-7.38281
0.646	4.25e-12	-16.0453					4.73754e-11	6.91256	0		0.646	5.125e-12	-13.2891			0.646	1.20313e-11	-7.38281
0.647	5.03125e-12	-15.9469					4.74535e-11	6.92425	0		0.647	4.90625e-12	-13.1906			0.647	1.20313e-11	-7.38281
0.648	3.5625e-12	-15.8484					4.75315e-11	6.93563	0		0.648	7e-12	-13.4859			0.648	1.15625e-11	-7.38281
0.649	3.875e-12	-15.9469					4.76096e-11	6.94668	0		0.649	5.5625e-12	-13.6828			0.649	1.29062e-11	-7.67812
0.65	3e-12	-16.2422					4.76877e-11	6.95742	0		0.65	6.09375e-12	-13.6828			0.65	1.11563e-11	-7.77656
0.651	5.21875e-12	-16.4391					4.77658e-11	6.96784	0		0.651	5.9375e-12	-13.6828			0.651	1.11875e-11	-8.17031
0.652	4.625e-12	-16.5375					4.78438e-11	6.97794	0		0.652	4.65625e-12	-13.6828			0.652	1.18125e-11	-8.17031
0.653	4.59375e-12	-16.4391					4.79219e-11	6.98771	0		0.653	4.8125e-12	-13.9781			0.653	1.20937e-11	-8.17031
0.654	3.78125e-12	-16.6359					4.8e-11	6.99716	0		0.654	5.25e-12	-14.0766			0.654	1.39687e-11	-8.36719
0.655	4.71875e-12	-16.9312					4.80781e-11	7.00628	0		0.655	4.53125e-12	-13.8797			0.655	1.40625e-11	-8.6625
0.656	4.75e-12	-16.8328					4.81562e-11	7.01507	0		0.656	5.625e-12	-14.0766			0.656	1.275e-11	-8.6625
0.657	5.1875e-12	-17.2266					4.82342e-11	7.02354	0		0.657	5.71875e-12	-13.9781			0.657	1.24062e-11	-8.76094
0.658	3.4375e-12	-17.325					4.83123e-11	7.03167	0		0.658	4.59375e-12	-14.0766			0.658	1.2375e-11	-8.6625
0.659	4.4375e-12	-17.4234					4.83904e-11	7.03948	0		0.659	5.59375e-12	-14.4703			0.659	1.20625e-11	-8.85937
0.66	4.03125e-12	-17.6203					4.84685e-11	7.04695	0		0.66	5.71875e-12	-14.4703			0.66	1.15938e-11	-9.15469
0.661	3.5625e-12	-17.6203					4.85465e-11	7.05409	0		0.661	6.4375e-12	-14.7656			0.661	1.04688e-11	-9.25312
0.662	3.28125e-12	-17.6203					4.86246e-11	7.06089	0		0.662	6.5625e-12	-14.8641			0.662	1.29375e-11	-9.25312
0.663	4.3125e-12	-17.8172					4.87027e-11	7.06736	0		0.663	5.125e-12	-14.8641			0.663	1.15312e-11	-9.25312
0.664	3.90625e-12	-18.1125					4.87808e-11	7.07349	0		0.664	5.65625e-12	-15.1594			0.664	1.25625e-11	-9.15469
0.665	4.09375e-12	-17.9156					4.88589e-11	7.07928	0		0.665	4.125e-12	-15.3562			0.665	1.22188e-11	-9.54844
0.666	4.875e-12	-18.4078					4.89369e-11	7.08474	0		0.666	6.1875e-12	-15.4547			0.666	1.29375e-11	-9.64688
0.667	3.6875e-12	-18.4078					4.9015e-11	7.08985	0		0.667	6.09375e-12	-15.4547			0.667	1.24687e-11	-9.84375
0.668	4.09375e-12	-18.0141					4.90931e-11	7.09463	0		0.668	6.78125e-12	-15.5531			0.668	1.11563e-11	-9.94219
0.669	4.28125e-12	-17.8172					4.91712e-11	7.09907	0		0.669	5.28125e-12	-15.6516			0.669	1.17188e-11	-10.0406
0.67	3.21875e-12	-18.6047					4.92492e-11	7.10316	0		0.67	4.46875e-12	-15.3562			0.67	1.30312e-11	-10.1391
0.671	4.5e-12	-18.6047					4.93273e-11	7.10692	0		0.671	6.3125e-12	-15.6516			0.671	1.175e-11	-10.0406
0.672	4.875e-12	-18.7031					4.94054e-11	7.11033	0		0.672	5.46875e-12	-15.5531			0.672	1.30312e-11	-10.1391
0.673	3.8125e-12	-18.8016					4.94835e-11	7.1134	0		0.673	6.34375e-12	-16.0453			0.673	1.24375e-11	-10.2375
0.674	3.625e-12	-18.9984					4.95616e-11	7.11613	0		0.674	6.71875e-12	-16.0453			0.674	1.15312e-11	-10.4344
0.675	5.03125e-12	-18.8016					4.96396e-11	7.11851	0		0.675	5.6875e-12	-16.3406			0.675	1.26875e-11	-11.025
0.676	4.84375e-12	-19.1953					4.97177e-11	7.12055	0		0.676	5.21875e-12	-16.1438			0.676	1.27187e-11	-10.9266
0.677	3.34375e-12	-19.3922					4.97958e-11	7.12224	0		0.677	6.75e-12	-16.3406			0.677	1.3375e-11	-10.9266
0.678	2.84375e-12	-19.3922					4.98739e-11	7.12359	0		0.678	5.28125e-12	-16.4391			0.678	1.30312e-11	-11.1234
0.679	3.96875e-12	-19.5891					4.9952e-11	7.1246	0		0.679	6.40625e-12	-16.4391			0.679	1.21562e-11	-11.2219
0.68	3.96875e-12	-19.7859					5e-11	7.12505	0		0.68	5.34375e-12	-16.6359			0.68	1.29062e-11	-10.9266
0.681	3.0625e-12	-19.5891					5.003e-11	7.12526	0		0.681	5.5625e-12	-16.9312			0.681	1.15938e-11	-11.6156
0.682	4.4375e-12	-19.7859					5.01081e-11	7.12558	0		0.682	4.21875e-12	-17.0297			0.682	1.2625e-11	-11.3203
0.683	4.8125e-12	-20.0813					5.01862e-11	7.12555	0		0.683	5.1875e-12	-16.9312			0.683	1.09375e-11	-11.3203
0.684	3.40625e-12	-20.1797					5.02643e-11	7.12517	0		0.684	5.3125e-12	-16.9312			0.684	1.175e-11	-11.6156
0.685	2.96875e-12	-20.475					5.03423e-11	7.12446	0		0.685	6.34375e-12	-16.9312			0.685	1.15625e-11	-11.7141
0.686	3.8125e-12	-20.475					5.04204e-11	7.12339	0		0.686	6.21875e-12	-17.2266			0.686	1.26563e-11	-11.8125
0.687	3.9375e-12	-20.5734					5.04985e-11	7.12198	0		0.687	5.71875e-12	-17.2266			0.687	1.20625e-11	-12.0094
0.688	4.5e-12	-20.475					5.05766e-11	7.12023	0		0.688	5.46875e-12	-17.1281			0.688	1.19687e-11	-12.0094
0.689	4.875e-12	-20.5734					5.06547e-11	7.11814	0		0.689	4.65625e-12	-17.5219			0.689	1.24375e-11	-12.3047
0.69	3.78125e-12	-20.5734					5.07327e-11	7.1157	0		0.69	7.34375e-12	-17.5219			0.69	1.20937e-11	-12.5016
0.691	5.0625e-12	-20.8687					5.08108e-11	7.11291	0		0.691	7.46875e-12	-17.4234			0.691	1.1875e-11	-12.4031
0.692	3.34375e-12	-20.7703					5.08889e-11	7.10979	0		0.692	7.1875e-12	-17.6203			0.692	1.27187e-11	-12.5016
0.693	5.71875e-12	-20.8687					5.0967e-11	7.10632	0		0.693	5.5625e-12	-17.7188			0.693	1.26563e-11	-12.6
0.694	5.09375e-12	-20.8687					5.1045e-11	7.10251	0		0.694	5.15625e-12	-17.8172			0.694	1.22188e-11	-12.7969
0.695	4.28125e-12	-20.8687					5.11231e-11	7.09836	0		0.695	6.0625e-12	-17.6203			0.695	1.21875e-11	-12.6984
0.696	3.5625e-12	-20.9672					5.12012e-11	7.09386	0		0.696	7.40625e-12	-17.7188			0.696	1.24062e-11	-12.6984
0.697	4.59375e-12	-20.8687					5.12793e-11	7.08903	0		0.697	5.46875e-12	-17.9156			0.697	1.33437e-11	-13.0922
0.698	4.5625e-12	-21.4594					5.13574e-11	7.08386	0		0.698	5.53125e-12	-18.1125			0.698	1.26875e-11	-13.2891
0.699	4.0625e-12	-21.6562					5.14354e-11	7.07835	0		0.699	4.75e-12	-18.3094			0.699	1.23125e-11	-13.2891
0.7	5.03125e-12	-21.5578					5.15135e-11	7.0725	0		0.7	5.5e-12	-18.4078			0.7	1.34375e-11	-13.5844
0.701	3.25e-12	-21.8531					5.15916e-11	7.06631	0		0.701	5.75e-12	-18.6047			0.701	1.15938e-11	-13.6828
0.702	3.375e-12	-21.9516					5.16697e-11	7.05979	0		0.702	6.96875e-12	-18.5063			0.702	1.325e-11	-13.7812
0.703	2.28125e-12	-21.9516					5.17477e-11	7.05293	0		0.703	5.09375e-12	-18.7031			0.703	1.19063e-11	-13.8797
0.704	4.1875e-12	-21.6562					5.18258e-11	7.04573	0		0.704	7.90625e-12	-18.4078			0.704	1.23125e-11	-14.0766
0.705	4.375e-12	-21.4594					5.19039e-11	7.03821	0		0.705	5.34375e-12	-18.6047			0.705	1.19375e-11	-13.8797
0.706	3.65625e-12	-21.5578					5.1982e-11	7.03035	0		0.706	5.84375e-12	-18.6047			0.706	1.08438e-11	-14.175
0.707	2.8125e-12	-21.5578					5.2e-11	7.02849	0		0.707	6.6875e-12	-18.6047			0.707	1.30625e-11	-14.0766
0.708	5.28125e-12	-21.7547					5.20601e-11	7.02216	0		0.708	7.21875e-12	-18.6047			0.708	1.17812e-11	-14.5687
0.709	3.65625e-12	-22.2469					5.21381e-11	7.01364	0		0.709	6.84375e-12	-19.0969			0.709	1.14063e-11	-14.5687
0.71	4.4375e-12	-22.5422					5.22162e-11	7.00479	0		0.71	6.09375e-12	-19.2937			0.71	1.3125e-11	-14.5687
0.711	5.21875e-12	-22.5422					5.22943e-11	6.99562	0		0.711	6e-12	-19.1953			0.711	1.2375e-11	-14.7656
0.712	4.84375e-12	-22.3453					5.23724e-11	6.98612	0		0.712	5.875e-12	-19.1953			0.712	1.25313e-11	-14.8641
0.713	4.46875e-12	-22.5422					5.24505e-11	6.97629	0		0.713	6.53125e-12	-19.3922			0.713	1.31563e-11	-14.9625
0.714	4.375e-12	-23.1328					5.25285e-11	6.96614	0		0.714	6.71875e-12	-19.4906			0.714	1.30312e-11	-15.0609
0.715	4.90625e-12	-22.8375					5.26066e-11	6.95567	0		0.715	5.28125e-12	-19.5891			0.715	1.1375e-11	-14.8641
0.716	4.875e-12	-23.0344					5.26847e-11	6.94488	0		0.716	6.375e-12	-19.3922			0.716	1.19375e-11	-15.2578
0.717	4.1875e-12	-23.0344					5.27628e-11	6.93377	0		0.717	7.84375e-12	-19.5891			0.717	1.25937e-11	-15.5531
0.718	3.96875e-12	-23.5266					5.28408e-11	6.92234	0		0.718	6.28125e-12	-19.5891			0.718	1.30938e-11	-15.3562
0.719	2.90625e-12	-23.625					5.29189e-11	6.91059	0		0.719	5.03125e-12	-19.4906			0.719	1.23125e-11	-15.4547
0.72	4.5625e-12	-23.625					5.2997e-11	6.89854	0		0.72	6e-12	-19.3922			0.72	1.34063e-11	-15.6516
0.721	3.875e-12	-23.3297					5.30751e-11	6.88617	0		0.721	5.96875e-12	-19.7859			0.721	1.22812e-11	-16.0453
0.722	4.875e-12	-23.5266					5.31532e-11	6.87349	0		0.722	5.625e-12	-19.7859			0.722	1.19687e-11	-16.0453
0.723	4.15625e-12	-23.625					5.32312e-11	6.8605	0		0.723	5.84375e-12	-19.9828			0.723	1.22812e-11	-16.3406
0.724	4.5625e-12	-23.8219					5.33093e-11	6.8472	0		0.724	6.03125e-12	-19.9828			0.724	1.15938e-11	-16.1438
0.725	4.875e-12	-23.625					5.33874e-11	6.8336	0		0.725	6.21875e-12	-19.7859			0.725	1.12813e-11	-16.2422
0.726	4.59375e-12	-23.7234					5.34655e-11	6.8197	0		0.726	5.46875e-12	-20.0813			0.726	1.29688e-11	-15.8484
0.727	3.125e-12	-23.8219					5.35435e-11	6.80549	0		0.727	5.75e-12	-20.5734			0.727	1.19375e-11	-16.0453
0.728	4.46875e-12	-23.8219					5.36216e-11	6.79099	0		0.728	6.34375e-12	-20.3766			0.728	1.28125e-11	-16.0453
0.729	3.4375e-12	-23.9203					5.36997e-11	6.77619	0		0.729	6.5e-12	-20.6719			0.729	1.36875e-11	-16.4391
0.73	4.125e-12	-24.4125					5.37778e-11	6.76109	0		0.73	6.25e-12	-20.3766			0.73	1.25313e-11	-16.7344
0.731	4.78125e-12	-24.9047					5.38559e-11	6.7457	0		0.731	6.65625e-12	-20.5734			0.731	1.23438e-11	-16.9312
0.732	4.21875e-12	-24.4125					5.39339e-11	6.73002	0		0.732	6e-12	-20.5734			0.732	1.2125e-11	-17.1281
0.733	5e-12	-24.9047					5.4e-11	6.71653	0		0.733	5.9375e-12	-20.8687			0.733	1.23438e-11	-17.1281
0.734	4.4375e-12	-24.7078					5.4012e-11	6.71405	0		0.734	5.875e-12	-20.8687			0.734	1.27813e-11	-17.325
0.735	4.15625e-12	-24.9047					5.40901e-11	6.6978	0		0.735	6.5e-12	-21.0656			0.735	1.2375e-11	-17.4234
0.736	4.625e-12	-24.6094					5.41682e-11	6.68126	0		0.736	7e-12	-21.0656			0.736	1.27187e-11	-17.7188
0.737	4.125e-12	-25.1016					5.42462e-11	6.66444	0		0.737	6.09375e-12	-20.9672			0.737	1.22812e-11	-17.6203
0.738	4.28125e-12	-25.1016					5.43243e-11	6.64734	0		0.738	5.96875e-12	-21.1641			0.738	1.30312e-11	-17.9156
0.739	3.78125e-12	-25.1016					5.44024e-11	6.62996	0		0.739	6.15625e-12	-21.1641			0.739	1.2125e-11	-18.1125
0.74	4.8125e-12	-25.2984					5.44805e-11	6.61231	0		0.74	5.96875e-12	-21.3609			0.74	1.25313e-11	-17.8172
0.741	5.09375e-12	-25.2984					5.45586e-11	6.59439	0		0.741	6.09375e-12	-21.4594			0.741	1.26875e-11	-18.3094
0.742	3.96875e-12	-25.3969					5.46366e-11	6.57619	0		0.742	6.375e-12	-21.4594			0.742	1.275e-11	-18.2109
0.743	4.96875e-12	-25.4953					5.47147e-11	6.55773	0		0.743	5e-12	-21.5578			0.743	1.22188e-11	-18.4078
0.744	4.4375e-12	-25.6922					5.47928e-11	6.53901	0		0.744	6.375e-12	-21.3609			0.744	1.22188e-11	-18.2109
0.745	4.375e-12	-25.8891					5.48709e-11	6.52002	0		0.745	6.4375e-12	-21.5578			0.745	1.33437e-11	-18.7031
0.746	4.21875e-12	-25.9875					5.49489e-11	6.50078	0		0.746	7.09375e-12	-21.8531			0.746	1.27187e-11	-18.8016
0.747	3.78125e-12	-26.2828					5.5027e-11	6.48127	0		0.747	5.4375e-12	-21.7547			0.747	1.22812e-11	-18.8016
0.748	4.9375e-12	-26.1844					5.51051e-11	6.46151	0		0.748	6e-12	-22.05			0.748	1.19687e-11	-18.8016
0.749	4.21875e-12	-26.4797					5.51832e-11	6.44151	0		0.749	5.09375e-12	-22.2469			0.749	1.25937e-11	-18.9984
0.75	4.8125e-12	-26.4797					5.52613e-11	6.42125	0		0.75	6.5e-12	-22.1484			0.75	1.23125e-11	-19.0969
0.751	4.28125e-12	-26.2828					5.53393e-11	6.40074	0		0.751	6.21875e-12	-22.2469			0.751	1.25937e-11	-19.7859
0.752	5.0625e-12	-26.4797					5.54174e-11	6.38	0		0.752	7.375e-12	-22.05			0.752	1.2625e-11	-19.4906
0.753	5.6875e-12	-26.5781					5.54955e-11	6.35901	0		0.753	5.15625e-12	-22.1484			0.753	1.2875e-11	-19.5891
0.754	5.125e-12	-26.8734					5.55736e-11	6.33778	0		0.754	5.75e-12	-22.2469			0.754	1.34063e-11	-19.5891
0.755	3.5625e-12	-27.2672					5.56517e-11	6.31632	0		0.755	5.6875e-12	-22.6406			0.755	1.26875e-11	-19.8844
0.756	3.65625e-12	-27.1687					5.57297e-11	6.29463	0		0.756	5.84375e-12	-22.6406			0.756	1.40625e-11	-19.7859
0.757	4.0625e-12	-27.2672					5.58078e-11	6.27271	0		0.757	5.15625e-12	-22.7391			0.757	1.31563e-11	-19.7859
0.758	1.6875e-12	-27.0703					5.58859e-11	6.25056	0		0.758	6.15625e-12	-22.7391			0.758	1.34063e-11	-19.8844
0.759	4.3125e-12	-27.2672					5.5964e-11	6.22819	0		0.759	6.125e-12	-23.2312			0.759	1.31875e-11	-19.9828
0.76	5.375e-12	-27.4641					5.6e-11	6.21779	0		0.76	4.90625e-12	-23.1328			0.76	1.24687e-11	-19.9828
0.761	3.75e-12	-27.9563					5.6042e-11	6.2056	0		0.761	6.1875e-12	-23.1328			0.761	1.0875e-11	-20.2781
0.762	3.84375e-12	-28.0547					5.61201e-11	6.18279	0		0.762	6.625e-12	-23.0344			0.762	1.24375e-11	-20.5734
0.763	3.46875e-12	-27.7594					5.61982e-11	6.15977	0		0.763	5.40625e-12	-23.1328			0.763	1.2e-11	-20.7703
0.764	2.84375e-12	-27.8578					5.62763e-11	6.13653	0		0.764	6.28125e-12	-23.1328			0.764	1.29062e-11	-20.8687
0.765	4.96875e-12	-27.8578					5.63544e-11	6.11309	0		0.765	5.4375e-12	-23.3297			0.765	1.2375e-11	-20.9672
0.766	4.125e-12	-28.1531					5.64324e-11	6.08944	0		0.766	6.3125e-12	-23.4281			0.766	1.35938e-11	-21.1641
0.767	3.53125e-12	-28.6453					5.65105e-11	6.06559	0		0.767	5.15625e-12	-23.625			0.767	1.10938e-11	-21.1641
0.768	4.71875e-12	-28.6453					5.65886e-11	6.04154	0		0.768	5.9375e-12	-23.5266			0.768	1.29375e-11	-21.3609
0.769	3.875e-12	-28.6453					5.66667e-11	6.0173	0		0.769	6.375e-12	-23.625			0.769	1.33125e-11	-21.3609
0.77	4.84375e-12	-28.5469					5.67447e-11	5.99286	0		0.77	6.3125e-12	-23.4281			0.77	1.31875e-11	-21.5578
0.771	3.46875e-12	-28.35					5.68228e-11	5.96823	0		0.771	5.84375e-12	-23.625			0.771	1.25313e-11	-21.3609
0.772	5.5e-12	-28.5469					5.69009e-11	5.94342	0		0.772	5.875e-12	-23.8219			0.772	1.45313e-11	-21.7547
0.773	5.90625e-12	-28.9406					5.6979e-11	5.91842	0		0.773	6.6875e-12	-24.2156			0.773	1.34063e-11	-21.6562
0.774	4.28125e-12	-29.2359					5.70571e-11	5.89325	0		0.774	7.5625e-12	-23.9203			0.774	1.22188e-11	-22.05
0.775	4.4375e-12	-29.0391					5.71351e-11	5.86789	0		0.775	5.625e-12	-24.0188			0.775	1.37188e-11	-22.05
0.776	3.6875e-12	-29.1375					5.72132e-11	5.84237	0		0.776	6.65625e-12	-24.2156			0.776	1.40313e-11	-22.05
0.777	5.28125e-12	-29.6297					5.72913e-11	5.81667	0		0.777	6.28125e-12	-23.9203			0.777	1.2625e-11	-22.3453
0.778	4.0625e-12	-29.7281					5.73694e-11	5.7908	0		0.778	5.71875e-12	-24.0188			0.778	1.26875e-11	-22.2469
0.779	3.96875e-12	-29.925					5.74474e-11	5.76478	0		0.779	5.65625e-12	-24.1172			0.779	1.33125e-11	-22.3453
0.78	3.65625e-12	-30.1219					5.75255e-11	5.73859	0		0.78	5.71875e-12	-24.6094			0.78	1.31563e-11	-22.6406
0.781	3.625e-12	-30.1219					5.76036e-11	5.71224	0		0.781	5.78125e-12	-24.5109			0.781	1.20625e-11	-23.1328
0.782	3.5625e-12	-30.0234					5.76817e-11	5.68574	0		0.782	5.375e-12	-24.6094			0.782	1.2375e-11	-22.8375
0.783	4.53125e-12	-30.1219					5.77598e-11	5.65908	0		0.783	6e-12	-24.6094			0.783	1.35938e-11	-23.0344
0.784	4.78125e-12	-30.4172					5.78378e-11	5.63228	0		0.784	6.28125e-12	-24.5109			0.784	1.26563e-11	-23.0344
0.785	4.1875e-12	-30.5156					5.79159e-11	5.60534	0		0.785	5.71875e-12	-24.8062			0.785	1.20313e-11	-23.3297
0.786	4.46875e-12	-30.5156					5.7994e-11	5.57825	0		0.786	5.09375e-12	-24.7078			0.786	1.23125e-11	-23.4281
0.787	4.5625e-12	-30.4172					5.8e-11	5.57616	0		0.787	6.625e-12	-25.1016			0.787	1.29062e-11	-23.625
0.788	4.375e-12	-30.3188					5.80721e-11	5.55103	0		0.788	6.03125e-12	-25.1016			0.788	1.2875e-11	-23.5266
0.789	4.46875e-12	-30.8109					5.81502e-11	5.52367	0		0.789	7.28125e-12	-24.9047			0.789	1.2375e-11	-23.5266
0.79	3.9375e-12	-30.7125					5.82282e-11	5.49618	0		0.79	6.15625e-12	-25.2984			0.79	1.33125e-11	-23.625
0.791	4.90625e-12	-31.0078					5.83063e-11	5.46857	0		0.791	6.1875e-12	-25.6922			0.791	1.22812e-11	-23.7234
0.792	3.96875e-12	-31.4016					5.83844e-11	5.44083	0		0.792	5.75e-12	-25.8891			0.792	1.31563e-11	-23.7234
0.793	5.96875e-12	-31.2047					5.84625e-11	5.41296	0		0.793	6.96875e-12	-25.4953			0.793	1.25937e-11	-24.2156
0.794	4.90625e-12	-31.5984					5.85405e-11	5.38498	0		0.794	6.4375e-12	-25.4953			0.794	1.3125e-11	-24.3141
0.795	3.59375e-12	-31.8938					5.86186e-11	5.35689	0		0.795	5.59375e-12	-25.4953			0.795	1.29062e-11	-24.3141
0.796	4.40625e-12	-31.7953					5.86967e-11	5.32868	0		0.796	5.75e-12	-25.8891			0.796	1.38437e-11	-24.8062
0.797	4.40625e-12	-31.5984					5.87748e-11	5.30037	0		0.797	5.875e-12	-25.4953			0.797	1.30312e-11	-24.5109
0.798	3.9375e-12	-31.8938					5.88529e-11	5.27195	0		0.798	6.625e-12	-25.6922			0.798	1.32187e-11	-25.0031
0.799	3.0625e-12	-31.7953					5.89309e-11	5.24343	0		0.799	6.25e-12	-25.6922			0.799	1.325e-11	-25.1016
0.8	4.28125e-12	-31.6969					5.9009e-11	5.21481	0		0.8	5.1875e-12	-25.8891			0.8	1.25313e-11	-25.0031
0.801	4.03125e-12	-32.1891					5.90871e-11	5.18609	0		0.801	5.84375e-12	-26.4797			0.801	1.16875e-11	-24.9047
0.802	4.25e-12	-32.1891					5.91652e-11	5.15729	0		0.802	6.78125e-12	-26.2828			0.802	1.24687e-11	-25.4953
0.803	3.65625e-12	-32.5828					5.92432e-11	5.12839	0		0.803	7.53125e-12	-26.3813			0.803	1.2e-11	-25.3969
0.804	4.46875e-12	-32.4844					5.93213e-11	5.09942	0		0.804	4.9375e-12	-26.6766			0.804	1.175e-11	-25.5938
0.805	4.65625e-12	-32.7797					5.93994e-11	5.07036	0		0.805	5.09375e-12	-26.8734			0.805	1.2125e-11	-25.7906
0.806	4.28125e-12	-32.8781					5.94775e-11	5.04122	0		0.806	8.03125e-12	-26.6766			0.806	1.33125e-11	-25.7906
0.807	5.28125e-12	-32.6812					5.95556e-11	5.012	0		0.807	5.59375e-12	-26.8734			0.807	1.30625e-11	-25.6922
0.808	4.65625e-12	-32.8781					5.96336e-11	4.98272	0		0.808	7.0625e-12	-26.6766			0.808	1.32813e-11	-25.5938
0.809	3.875e-12	-32.9766					5.97117e-11	4.95337	0		0.809	6.0625e-12	-26.4797			0.809	1.32813e-11	-25.8891
0.81	3.65625e-12	-33.4688					5.97898e-11	4.92395	0		0.81	4.9375e-12	-26.5781			0.81	1.26563e-11	-26.0859
0.811	4.9375e-12	-33.5672					5.98679e-11	4.89446	0		0.811	5.78125e-12	-26.775			0.811	1.07813e-11	-26.4797
0.812	3.84375e-12	-33.4688					5.99459e-11	4.86492	0		0.812	6.78125e-12	-27.0703			0.812	1.2875e-11	-26.2828
0.813	5.28125e-12	-33.4688					6e-11	4.84444	0		0.813	5.4375e-12	-27.4641			0.813	1.28125e-11	-26.5781
0.814	5.53125e-12	-33.6656					6.0024e-11	4.83533	0		0.814	6.75e-12	-27.2672			0.814	1.425e-11	-26.3813
0.815	5.15625e-12	-33.9609					6.01021e-11	4.80568	0		0.815	5.96875e-12	-27.2672			0.815	1.36562e-11	-26.4797
0.816	5.15625e-12	-34.0594					6.01802e-11	4.77598	0		0.816	6.53125e-12	-27.2672			0.816	1.39687e-11	-26.4797
0.817	5.5e-12	-34.0594					6.02583e-11	4.74624	0		0.817	5.09375e-12	-27.6609			0.817	1.3375e-11	-26.9719
0.818	5.21875e-12	-34.1578					6.03363e-11	4.71645	0		0.818	7.34375e-12	-27.8578			0.818	1.35938e-11	-26.8734
0.819	4.59375e-12	-34.65					6.04144e-11	4.68662	0		0.819	5.90625e-12	-27.7594			0.819	1.33437e-11	-26.8734
0.82	3.6875e-12	-34.3547					6.04925e-11	4.65676	0		0.82	5.71875e-12	-27.8578			0.82	1.30312e-11	-27.0703
0.821	3.25e-12	-34.5516					6.05706e-11	4.62686	0		0.821	7.3125e-12	-28.0547			0.821	1.05625e-11	-27.4641
0.822	5.03125e-12	-34.5516					6.06486e-11	4.59693	0		0.822	5.84375e-12	-28.1531			0.822	1.29375e-11	-27.4641
0.823	4.28125e-12	-35.0438					6.07267e-11	4.56698	0		0.823	6.46875e-12	-28.2516			0.823	1.22812e-11	-27.6609
0.824	3.375e-12	-34.8469					6.08048e-11	4.537	0		0.824	6.8125e-12	-28.5469			0.824	1.32187e-11	-27.5625
0.825	5.1875e-12	-35.1422					6.08829e-11	4.507	0		0.825	5.90625e-12	-28.7437			0.825	1.41875e-11	-27.8578
0.826	3.46875e-12	-35.2406					6.0961e-11	4.47698	0		0.826	5.96875e-12	-28.35			0.826	1.25313e-11	-28.4484
0.827	4.21875e-12	-35.3391					6.1039e-11	4.44694	0		0.827	5.25e-12	-28.5469			0.827	1.30625e-11	-28.1531
0.828	4.96875e-12	-35.1422					6.11171e-11	4.41689	0		0.828	7.59375e-12	-28.6453			0.828	1.26875e-11	-28.1531
0.829	4.96875e-12	-35.6344					6.11952e-11	4.38684	0		0.829	6.65625e-12	-29.0391			0.829	1.1875e-11	-28.1531
0.83	5.4375e-12	-35.6344					6.12733e-11	4.35678	0		0.83	6.8125e-12	-28.8422			0.83	1.18437e-11	-28.35
0.831	4.5625e-12	-35.8312					6.13514e-11	4.32671	0		0.831	6.9375e-12	-28.9406			0.831	1.1375e-11	-28.2516
0.832	5.53125e-12	-35.8312					6.14294e-11	4.29664	0		0.832	6.75e-12	-28.8422			0.832	1.40937e-11	-28.6453
0.833	5.40625e-12	-36.0281					6.15075e-11	4.26658	0		0.833	6.34375e-12	-28.9406			0.833	1.29375e-11	-29.3344
0.834	4.625e-12	-36.0281					6.15856e-11	4.23652	0		0.834	6.34375e-12	-29.0391			0.834	1.35312e-11	-29.2359
0.835	5.1875e-12	-36.0281					6.16637e-11	4.20647	0		0.835	5.59375e-12	-29.4328			0.835	1.36875e-11	-29.3344
0.836	4.65625e-12	-35.9297					6.17417e-11	4.17643	0		0.836	6.0625e-12	-29.7281			0.836	1.25625e-11	-29.3344
0.837	4.4375e-12	-36.225					6.18198e-11	4.1464	0		0.837	6.09375e-12	-29.7281			0.837	1.3875e-11	-29.1375
0.838	4.5625e-12	-37.0125					6.18979e-11	4.11639	0		0.838	5.59375e-12	-29.8266			0.838	1.29688e-11	-29.3344
0.839	4.625e-12	-37.0125					6.1976e-11	4.0864	0		0.839	5.96875e-12	-29.8266			0.839	1.41562e-11	-29.5312
0.84	3.96875e-12	-37.0125					6.2e-11	4.07718	0		0.84	6.5e-12	-29.7281			0.84	1.2875e-11	-29.4328
0.841	3.9375e-12	-37.0125					6.20541e-11	4.05644	0		0.841	6.21875e-12	-29.7281			0.841	1.20625e-11	-30.0234
0.842	4.59375e-12	-37.2094					6.21321e-11	4.02649	0		0.842	6.40625e-12	-29.925			0.842	1.32187e-11	-29.8266
0.843	4.75e-12	-37.1109					6.22102e-11	3.99658	0		0.843	7.09375e-12	-29.925			0.843	1.225e-11	-30.1219
0.844	4.3125e-12	-37.5047					6.22883e-11	3.96669	0		0.844	6.09375e-12	-30.2203			0.844	1.25625e-11	-30.2203
0.845	5.09375e-12	-37.5047					6.23664e-11	3.93684	0		0.845	6.75e-12	-30.3188			0.845	1.36875e-11	-30.4172
0.846	4.71875e-12	-37.5047					6.24444e-11	3.90703	0		0.846	7.625e-12	-30.5156			0.846	1.33437e-11	-30.4172
0.847	4.125e-12	-37.7016					6.25225e-11	3.87725	0		0.847	6.375e-12	-30.4172			0.847	1.21562e-11	-30.6141
0.848	4.28125e-12	-37.9969					6.26006e-11	3.84751	0		0.848	6.375e-12	-30.5156			0.848	1.2e-11	-30.8109
0.849	5.96875e-12	-37.9969					6.26787e-11	3.81782	0		0.849	6.09375e-12	-30.7125			0.849	1.26563e-11	-30.8109
0.85	4.03125e-12	-38.0953					6.27568e-11	3.78817	0		0.85	6.78125e-12	-30.9094			0.85	1.34063e-11	-30.6141
0.851	4.34375e-12	-38.2922					6.28348e-11	3.75857	0		0.851	7.0625e-12	-31.4016			0.851	1.2625e-11	-31.1062
0.852	3.4375e-12	-38.0953					6.29129e-11	3.72902	0		0.852	7.1875e-12	-31.5			0.852	1.4125e-11	-31.1062
0.853	5.09375e-12	-38.1938					6.2991e-11	3.69952	0		0.853	7.125e-12	-31.2047			0.853	1.325e-11	-31.4016
0.854	4.65625e-12	-38.5875					6.30691e-11	3.67008	0		0.854	4.9375e-12	-31.2047			0.854	1.375e-11	-31.3031
0.855	4.4375e-12	-38.4891					6.31471e-11	3.6407	0		0.855	8.21875e-12	-31.2047			0.855	1.32187e-11	-31.4016
0.856	4.09375e-12	-38.2922					6.32252e-11	3.61138	0		0.856	7.28125e-12	-31.1062			0.856	1.2625e-11	-31.7953
0.857	4.59375e-12	-38.7844					6.33033e-11	3.58212	0		0.857	7.5e-12	-31.6969			0.857	1.3e-11	-31.7953
0.858	3.375e-12	-39.0797					6.33814e-11	3.55293	0		0.858	6.71875e-12	-31.5			0.858	1.23438e-11	-31.9922
0.859	5.875e-12	-39.0797					6.34595e-11	3.5238	0		0.859	6.625e-12	-31.7953			0.859	1.29062e-11	-31.8938
0.86	3.5e-12	-39.4734					6.35375e-11	3.49474	0		0.86	6.375e-12	-31.5984			0.86	1.19375e-11	-31.9922
0.861	4.75e-12	-39.1781					6.36156e-11	3.46576	0		0.861	6.0625e-12	-31.4016			0.861	1.13437e-11	-31.9922
0.862	4.96875e-12	-39.0797					6.36937e-11	3.43685	0		0.862	5.96875e-12	-31.6969			0.862	1.29375e-11	-32.6812
0.863	4.96875e-12	-39.2766					6.37718e-11	3.40801	0		0.863	7.125e-12	-31.5984			0.863	1.26875e-11	-32.7797
0.864	4.5625e-12	-39.2766					6.38498e-11	3.37926	0		0.864	6.1875e-12	-31.6969			0.864	1.3875e-11	-32.6812
0.865	4.8125e-12	-39.4734					6.39279e-11	3.35058	0		0.865	6.09375e-12	-32.3859			0.865	1.33437e-11	-32.8781
0.866	4.5625e-12	-39.7687					6.4e-11	3.32418	0		0.866	5.5e-12	-32.3859			0.866	1.26875e-11	-32.8781
0.867	4.1875e-12	-39.9656					6.4006e-11	3.32199	0		0.867	7.15625e-12	-32.8781			0.867	1.275e-11	-32.9766
0.868	5.15625e-12	-40.3594					6.40841e-11	3.29348	0		0.868	7.375e-12	-32.5828			0.868	1.28125e-11	-32.9766
0.869	5.0625e-12	-40.7531					6.41622e-11	3.26506	0		0.869	6.96875e-12	-32.7797			0.869	1.33125e-11	-33.3703
0.87	4.78125e-12	-40.4578					6.42402e-11	3.23672	0		0.87	5.625e-12	-33.075			0.87	1.34063e-11	-33.1734
0.871	5.28125e-12	-40.5562					6.43183e-11	3.20848	0		0.871	7.625e-12	-32.9766			0.871	1.15938e-11	-33.6656
0.872	3.59375e-12	-40.5562					6.43964e-11	3.18033	0		0.872	6.21875e-12	-32.9766			0.872	1.29688e-11	-33.5672
0.873	5.5625e-12	-40.6547					6.44745e-11	3.15227	0		0.873	6.46875e-12	-33.1734			0.873	1.28438e-11	-33.8625
0.874	4.90625e-12	-40.6547					6.45526e-11	3.12431	0		0.874	7.46875e-12	-33.3703			0.874	1.39063e-11	-33.9609
0.875	5.40625e-12	-41.0484					6.46306e-11	3.09645	0		0.875	6.4375e-12	-33.5672			0.875	1.33125e-11	-34.0594
0.876	4.25e-12	-41.1469					6.47087e-11	3.06869	0		0.876	5.78125e-12	-33.4688			0.876	1.29062e-11	-33.8625
0.877	3.65625e-12	-40.8516					6.47868e-11	3.04103	0		0.877	4.875e-12	-33.3703			0.877	1.26875e-11	-34.0594
0.878	3.75e-12	-41.1469					6.48649e-11	3.01347	0		0.878	6.96875e-12	-33.4688			0.878	1.25313e-11	-34.4531
0.879	4.53125e-12	-41.5406					6.49429e-11	2.98602	0		0.879	5.34375e-12	-33.4688			0.879	1.40313e-11	-34.5516
0.88	4.21875e-12	-41.4422					6.5021e-11	2.95868	0		0.88	6.09375e-12	-33.5672			0.88	1.30312e-11	-34.5516
0.881	4.59375e-12	-41.6391					6.50991e-11	2.93144	0		0.881	6.125e-12	-33.9609			0.881	1.20937e-11	-34.7484
0.882	3.6875e-12	-41.7375					6.51772e-11	2.90432	0		0.882	5.71875e-12	-34.2563			0.882	1.40937e-11	-34.5516
0.883	5.28125e-12	-41.7375					6.52553e-11	2.8773	0		0.883	6.0625e-12	-33.9609			0.883	1.24062e-11	-35.0438
0.884	4.03125e-12	-42.2297					6.53333e-11	2.8504	0		0.884	6.71875e-12	-34.2563			0.884	1.375e-11	-35.0438
0.885	4.78125e-12	-41.6391					6.54114e-11	2.82362	0		0.885	6.59375e-12	-34.1578			0.885	1.44375e-11	-35.1422
0.886	5.15625e-12	-41.7375					6.54895e-11	2.79695	0		0.886	6.84375e-12	-34.2563			0.886	1.25937e-11	-35.6344
0.887	4.65625e-12	-41.6391					6.55676e-11	2.7704	0		0.887	7.15625e-12	-34.4531			0.887	1.23438e-11	-35.3391
0.888	3.84375e-12	-41.8359					6.56456e-11	2.74396	0		0.888	5.78125e-12	-34.65			0.888	1.32187e-11	-35.7328
0.889	4.84375e-12	-41.8359					6.57237e-11	2.71765	0		0.889	6.71875e-12	-34.8469			0.889	1.30938e-11	-35.8312
0.89	4.8125e-12	-42.0328					6.58018e-11	2.69146	0		0.89	4.75e-12	-34.8469			0.89	1.32813e-11	-36.225
0.891	4.1875e-12	-42.1313					6.58799e-11	2.6654	0		0.891	7.5625e-12	-34.8469			0.891	1.25e-11	-35.7328
0.892	5.875e-12	-42.6234					6.5958e-11	2.63945	0		0.892	7.09375e-12	-35.1422			0.892	1.33437e-11	-36.3234
0.893	5.5e-12	-42.8203					6.6e-11	2.62554	0		0.893	6.78125e-12	-34.9453			0.893	1.4e-11	-36.4219
0.894	5.6875e-12	-42.8203					6.6036e-11	2.61364	0		0.894	6.78125e-12	-34.9453			0.894	1.27813e-11	-36.5203
0.895	4.4375e-12	-42.8203					6.61141e-11	2.58795	0		0.895	6.78125e-12	-34.9453			0.895	1.35625e-11	-37.0125
0.896	4.78125e-12	-42.9188					6.61922e-11	2.56239	0		0.896	5.78125e-12	-35.1422			0.896	1.31563e-11	-36.9141
0.897	5.28125e-12	-42.8203					6.62703e-11	2.53696	0		0.897	6.40625e-12	-35.3391			0.897	1.3875e-11	-36.8156
0.898	4.59375e-12	-43.0172					6.63483e-11	2.51166	0		0.898	6.21875e-12	-35.8312			0.898	1.35e-11	-36.9141
0.899	4.90625e-12	-44.0016					6.64264e-11	2.48649	0		0.899	6.8125e-12	-35.5359			0.899	1.3375e-11	-37.0125
0.9	4.3125e-12	-43.6078					6.65045e-11	2.46146	0		0.9	5.96875e-12	-35.6344			0.9	1.37188e-11	-37.4062
0.901	4.40625e-12	-44.1					6.65826e-11	2.43656	0		0.901	6.59375e-12	-35.8312			0.901	1.29375e-11	-37.9969
0.902	3.3125e-12	-43.8047					6.66607e-11	2.41179	0		0.902	6.15625e-12	-35.6344			0.902	1.18437e-11	-37.5047
0.903	4.28125e-12	-43.9031					6.67387e-11	2.38716	0		0.903	5.34375e-12	-35.3391			0.903	1.32187e-11	-37.5047
0.904	4.96875e-12	-44.0016					6.68168e-11	2.36267	0		0.904	6.53125e-12	-35.6344			0.904	1.3375e-11	-37.7016
0.905	4.0625e-12	-43.6078					6.68949e-11	2.33832	0		0.905	6.625e-12	-35.9297			0.905	1.35e-11	-37.8984
0.906	4.53125e-12	-43.8047					6.6973e-11	2.3141	0		0.906	6.90625e-12	-36.1266			0.906	1.27187e-11	-37.6031
0.907	5.71875e-12	-44.1984					6.70511e-11	2.29003	0		0.907	6.5625e-12	-36.225			0.907	1.37812e-11	-38.0953
0.908	5.5e-12	-44.5922					6.71291e-11	2.26609	0		0.908	6.96875e-12	-36.4219			0.908	1.39375e-11	-37.9969
0.909	5.875e-12	-44.5922					6.72072e-11	2.2423	0		0.909	7.125e-12	-36.5203			0.909	1.29688e-11	-38.1938
0.91	4.96875e-12	-44.5922					6.72853e-11	2.21865	0		0.91	7.09375e-12	-36.6187			0.91	1.30625e-11	-38.2922
0.911	4.1875e-12	-44.5922					6.73634e-11	2.19515	0		0.911	6.40625e-12	-36.7172			0.911	1.23438e-11	-38.4891
0.912	6.65625e-12	-44.9859					6.74414e-11	2.17178	0		0.912	7.8125e-12	-36.6187			0.912	1.24687e-11	-38.6859
0.913	5.59375e-12	-45.0844					6.75195e-11	2.14856	0		0.913	5.875e-12	-36.7172			0.913	1.2625e-11	-38.6859
0.914	4.46875e-12	-45.4781					6.75976e-11	2.12549	0		0.914	5.75e-12	-37.0125			0.914	1.39063e-11	-38.6859
0.915	4.4375e-12	-45.2812					6.76757e-11	2.10257	0		0.915	5.84375e-12	-37.2094			0.915	1.36562e-11	-38.6859
0.916	4.53125e-12	-45.4781					6.77538e-11	2.07979	0		0.916	6.65625e-12	-37.1109			0.916	1.38437e-11	-39.5719
0.917	5.53125e-12	-45.675					6.78318e-11	2.05715	0		0.917	6.15625e-12	-37.1109			0.917	1.31875e-11	-38.9813
0.918	4.34375e-12	-45.675					6.79099e-11	2.03467	0		0.918	7.03125e-12	-37.1109			0.918	1.29062e-11	-39.2766
0.919	4.65625e-12	-45.3797					6.7988e-11	2.01233	0		0.919	6e-12	-37.3078			0.919	1.40313e-11	-39.0797
0.92	5.15625e-12	-45.675					6.8e-11	2.00891	0		0.92	6.1875e-12	-37.5047			0.92	1.40625e-11	-39.6703
0.921	4.03125e-12	-46.1672					6.80661e-11	1.99014	0		0.921	6.59375e-12	-37.3078			0.921	1.0875e-11	-39.2766
0.922	3.96875e-12	-46.3641					6.81441e-11	1.9681	0		0.922	6.5625e-12	-37.5047			0.922	1.34375e-11	-39.9656
0.923	4.71875e-12	-46.3641					6.82222e-11	1.94622	0		0.923	6.09375e-12	-37.7016			0.923	1.34063e-11	-40.0641
0.924	4.84375e-12	-46.5609					6.83003e-11	1.92448	0		0.924	5.09375e-12	-37.6031			0.924	1.2625e-11	-40.1625
0.925	5.21875e-12	-46.4625					6.83784e-11	1.90289	0		0.925	5.6875e-12	-37.7016			0.925	1.2625e-11	-40.2609
0.926	4.0625e-12	-46.5609					6.84565e-11	1.88145	0		0.926	6.875e-12	-38.1938			0.926	1.29062e-11	-40.4578
0.927	2.90625e-12	-46.9547					6.85345e-11	1.86017	0		0.927	6.84375e-12	-38.0953			0.927	1.38437e-11	-40.5562
0.928	4.09375e-12	-47.0531					6.86126e-11	1.83904	0		0.928	7.625e-12	-38.0953			0.928	1.46875e-11	-40.3594
0.929	5.375e-12	-46.9547					6.86907e-11	1.81805	0		0.929	6.5e-12	-38.8828			0.929	1.2375e-11	-40.3594
0.93	4.53125e-12	-47.3484					6.87688e-11	1.79723	0		0.93	7.4375e-12	-38.2922			0.93	1.22188e-11	-40.5562
0.931	5.40625e-12	-47.5453					6.88468e-11	1.77655	0		0.931	7.09375e-12	-38.4891			0.931	1.375e-11	-41.4422
0.932	5.28125e-12	-47.4469					6.89249e-11	1.75603	0		0.932	5.8125e-12	-38.4891			0.932	1.35938e-11	-41.1469
0.933	5.375e-12	-47.5453					6.9003e-11	1.73566	0		0.933	6.75e-12	-38.5875			0.933	1.39687e-11	-41.3438
0.934	4.4375e-12	-47.6437					6.90811e-11	1.71544	0		0.934	7.21875e-12	-38.3906			0.934	1.39687e-11	-41.1469
0.935	4.09375e-12	-47.3484					6.91592e-11	1.69538	0		0.935	6.5e-12	-38.8828			0.935	1.34375e-11	-41.2453
0.936	4.28125e-12	-47.5453					6.92372e-11	1.67547	0		0.936	5.8125e-12	-39.1781			0.936	1.325e-11	-41.3438
0.937	4.8125e-12	-47.7422					6.93153e-11	1.65571	0		0.937	7.53125e-12	-39.0797			0.937	1.37188e-11	-41.4422
0.938	4.71875e-12	-48.2344					6.93934e-11	1.63611	0		0.938	6.53125e-12	-39.2766			0.938	1.27813e-11	-41.7375
0.939	4.9375e-12	-48.3328					6.94715e-11	1.61666	0		0.939	6.5e-12	-38.9813			0.939	1.32813e-11	-41.8359
0.94	4.46875e-12	-48.4312					6.95495e-11	1.59736	0		0.94	6.8125e-12	-39.2766			0.94	1.31875e-11	-42.0328
0.941	5.1875e-12	-48.4312					6.96276e-11	1.57822	0		0.941	6.28125e-12	-39.375			0.941	1.38437e-11	-42.3281
0.942	5e-12	-48.5297					6.97057e-11	1.55924	0		0.942	5.03125e-12	-39.5719			0.942	1.23438e-11	-42.525
0.943	3.875e-12	-48.6281					6.97838e-11	1.5404	0		0.943	6.78125e-12	-39.6703			0.943	1.36562e-11	-42.2297
0.944	4.5e-12	-48.6281					6.98619e-11	1.52172	0		0.944	5.96875e-12	-40.2609			0.944	1.2875e-11	-42.2297
0.945	6e-12	-49.3172					6.99399e-11	1.5032	0		0.945	6.53125e-12	-39.9656			0.945	1.325e-11	-42.6234
0.946	5.28125e-12	-48.9234					7e-11	1.48905	0		0.946	5.53125e-12	-39.9656			0.946	1.37812e-11	-42.8203
0.947	3.625e-12	-49.2188					7.0018e-11	1.48483	0		0.947	6.40625e-12	-40.0641			0.947	1.39375e-11	-42.8203
0.948	4.46875e-12	-49.1203					7.00961e-11	1.46661	0		0.948	6.125e-12	-40.2609			0.948	1.33125e-11	-42.8203
0.949	4.1875e-12	-49.4156					7.01742e-11	1.44854	0		0.949	6.53125e-12	-39.9656			0.949	1.375e-11	-42.8203
0.95	3.8125e-12	-49.1203					7.02523e-11	1.43063	0		0.95	6.4375e-12	-40.0641			0.95	1.375e-11	-42.8203
0.951	6.34375e-12	-49.6125					7.03303e-11	1.41287	0		0.951	7.75e-12	-40.0641			0.951	1.3375e-11	-43.1156
0.952	6.0625e-12	-49.4156					7.04084e-11	1.39527	0		0.952	6.59375e-12	-40.3594			0.952	1.36875e-11	-43.4109
0.953	5.6875e-12	-49.5141					7.04865e-11	1.37781	0		0.953	5.4375e-12	-40.4578			0.953	1.3125e-11	-43.6078
0.954	4.3125e-12	-49.8094					7.05646e-11	1.36051	0		0.954	7.0625e-12	-40.1625			0.954	1.38125e-11	-43.7062
0.955	5.4375e-12	-49.9078					7.06426e-11	1.34337	0		0.955	5.90625e-12	-40.4578			0.955	1.34688e-11	-43.8047
0.956	5.6875e-12	-50.0063					7.07207e-11	1.32637	0		0.956	6.28125e-12	-40.5562			0.956	1.35938e-11	-43.8047
0.957	4.84375e-12	-49.8094					7.07988e-11	1.30953	0		0.957	6.34375e-12	-40.8516			0.957	1.43125e-11	-44.1
0.958	4.71875e-12	-49.9078					7.08769e-11	1.29283	0		0.958	7.09375e-12	-41.0484			0.958	1.45937e-11	-44.0016
0.959	4.90625e-12	-50.3016					7.0955e-11	1.27629	0		0.959	6.4375e-12	-40.8516			0.959	1.40937e-11	-44.1
0.96	4.875e-12	-50.8922					7.1033e-11	1.2599	0		0.96	7.75e-12	-41.4422			0.96	1.44062e-11	-44.1
0.961	3.8125e-12	-50.6953					7.11111e-11	1.24366	0		0.961	5.1875e-12	-41.1469			0.961	1.26875e-11	-44.5922
0.962	4.875e-12	-50.8922					7.11892e-11	1.22757	0		0.962	6.375e-12	-41.2453			0.962	1.41562e-11	-44.7891
0.963	6.40625e-12	-50.8922					7.12673e-11	1.21162	0		0.963	6.625e-12	-41.1469			0.963	1.2625e-11	-44.7891
0.964	5.84375e-12	-50.9906					7.13453e-11	1.19583	0		0.964	6.09375e-12	-41.0484			0.964	1.41875e-11	-44.9859
0.965	4.34375e-12	-50.6953					7.14234e-11	1.18019	0		0.965	7.25e-12	-41.1469			0.965	1.225e-11	-44.8875
0.966	3.1875e-12	-51.2859					7.15015e-11	1.16469	0		0.966	5.90625e-12	-41.6391			0.966	1.34375e-11	-44.7891
0.967	5.78125e-12	-50.9906					7.15796e-11	1.14934	0		0.967	8.0625e-12	-41.8359			0.967	1.37812e-11	-44.8875
0.968	6.46875e-12	-51.2859					7.16577e-11	1.13414	0		0.968	5.53125e-12	-41.8359			0.968	1.3375e-11	-45.1828
0.969	5.34375e-12	-51.0891					7.17357e-11	1.11909	0		0.969	7.03125e-12	-41.7375			0.969	1.27813e-11	-45.4781
0.97	5.46875e-12	-51.2859					7.18138e-11	1.10418	0		0.97	6.0625e-12	-41.8359			0.97	1.30625e-11	-45.5766
0.971	5.4375e-12	-51.4828					7.18919e-11	1.08942	0		0.971	6.25e-12	-42.1313			0.971	1.1875e-11	-45.675
0.972	5.15625e-12	-51.7781					7.197e-11	1.07481	0		0.972	7.0625e-12	-42.1313			0.972	1.3125e-11	-45.8719
0.973	5.34375e-12	-52.1719					7.2e-11	1.06922	0		0.973	7.21875e-12	-42.3281			0.973	1.4e-11	-45.5766
0.974	4.6875e-12	-52.2703					7.2048e-11	1.06034	0		0.974	6.5625e-12	-42.3281			0.974	1.35938e-11	-46.0688
0.975	5.375e-12	-52.1719					7.21261e-11	1.04601	0		0.975	7.125e-12	-42.6234			0.975	1.36562e-11	-46.0688
0.976	4.15625e-12	-52.2703					7.22042e-11	1.03182	0		0.976	8.125e-12	-42.3281			0.976	1.5e-11	-46.6594
0.977	4.71875e-12	-52.3687					7.22823e-11	1.01778	0		0.977	5.1875e-12	-42.6234			0.977	1.44375e-11	-46.4625
0.978	4.9375e-12	-52.5656					7.23604e-11	1.00389	0		0.978	7.0625e-12	-42.7219			0.978	1.35938e-11	-46.5609
0.979	4.46875e-12	-52.7625					7.24384e-11	0.99013	0		0.979	6.40625e-12	-43.0172			0.979	1.40625e-11	-46.4625
0.98	5.40625e-12	-52.5656					7.25165e-11	0.97652	0		0.98	5.5625e-12	-42.525			0.98	1.35938e-11	-46.7578
0.981	4.15625e-12	-52.8609					7.25946e-11	0.96304	0		0.981	5.96875e-12	-42.7219			0.981	1.25937e-11	-46.7578
0.982	4.25e-12	-53.0578					7.26727e-11	0.94971	0		0.982	6.46875e-12	-42.8203			0.982	1.35e-11	-46.5609
0.983	6.5e-12	-53.1562					7.27508e-11	0.93651	0		0.983	5.875e-12	-43.3125			0.983	1.40625e-11	-46.9547
0.984	4.40625e-12	-53.0578					7.28288e-11	0.92346	0		0.984	6.53125e-12	-43.3125			0.984	1.3375e-11	-47.0531
0.985	5.3125e-12	-53.55					7.29069e-11	0.91054	0		0.985	6.46875e-12	-43.3125			0.985	1.33437e-11	-47.25
0.986	4.46875e-12	-53.3531					7.2985e-11	0.89776	0		0.986	6.625e-12	-43.3125			0.986	1.30625e-11	-47.5453
0.987	5.40625e-12	-53.55					7.30631e-11	0.88511	0		0.987	7.125e-12	-43.4109			0.987	1.25313e-11	-47.4469
0.988	4.96875e-12	-53.8453					7.31411e-11	0.8726	0		0.988	7.96875e-12	-43.5094			0.988	1.475e-11	-47.6437
0.989	5.65625e-12	-53.7469					7.32192e-11	0.86023	0		0.989	7.53125e-12	-43.6078			0.989	1.32187e-11	-47.7422
0.99	4.96875e-12	-54.0422					7.32973e-11	0.84799	0		0.99	7.125e-12	-44.1984			0.99	1.35312e-11	-47.9391
0.991	5.03125e-12	-54.5344					7.33754e-11	0.83589	0		0.991	5.96875e-12	-43.8047			0.991	1.40937e-11	-48.4312
0.992	5.875e-12	-54.3375					7.34535e-11	0.82391	0		0.992	5.96875e-12	-44.0016			0.992	1.24062e-11	-48.3328
0.993	4.84375e-12	-54.3375					7.35315e-11	0.81207	0		0.993	5.59375e-12	-44.0016			0.993	1.3375e-11	-48.6281
0.994	5.84375e-12	-54.4359					7.36096e-11	0.80036	0		0.994	7.375e-12	-44.0016			0.994	1.39375e-11	-48.825
0.995	5.59375e-12	-54.2391					7.36877e-11	0.78879	0		0.995	6.21875e-12	-44.1984			0.995	1.40625e-11	-48.825
0.996	5.125e-12	-54.5344					7.37658e-11	0.77734	0		0.996	6.78125e-12	-44.3953			0.996	1.5125e-11	-48.6281
0.997	5.65625e-12	-54.4359					7.38438e-11	0.76602	0		0.997	7.3125e-12	-44.2969			0.997	1.40625e-11	-48.9234
0.998	5.25e-12	-54.6328					7.39219e-11	0.75483	0		0.998	7.34375e-12	-44.5922			0.998	1.37812e-11	-48.825
0.999	4.09375e-12	-54.5344					7.4e-11	0.74376	0		0.999	7.59375e-12	-44.7891			0.999	1.30938e-11	-48.825
1	5.75e-12	-54.5344									1	6.65625e-12	-44.5922			1	1.31875e-11	-48.9234
1.001	5.34375e-12	-54.8297									1.001	7.34375e-12	-44.5922			1.001	1.23438e-11	-49.2188
1.002	4.71875e-12	-55.0266									1.002	6.21875e-12	-44.7891			1.002	1.325e-11	-49.3172
1.003	5e-12	-55.2234									1.003	6.5e-12	-44.9859			1.003	1.35312e-11	-49.3172
1.004	4.96875e-12	-55.125									1.004	6.1875e-12	-45.2812			1.004	1.31563e-11	-49.6125
1.005	4.375e-12	-55.4203									1.005	8.1875e-12	-45.4781			1.005	1.34688e-11	-49.7109
1.006	5.28125e-12	-56.4047									1.006	6.59375e-12	-45.675			1.006	1.3125e-11	-49.9078
1.007	4.5625e-12	-55.7156									1.007	7.375e-12	-45.4781			1.007	1.42812e-11	-50.0063
1.008	3.78125e-12	-56.1094									1.008	6.90625e-12	-45.1828			1.008	1.325e-11	-50.2031
1.009	5.96875e-12	-56.0109									1.009	7.21875e-12	-45.5766			1.009	1.30625e-11	-50.3016
1.01	5.71875e-12	-56.2078									1.01	7.46875e-12	-45.8719			1.01	1.41875e-11	-50.3016
1.011	5.1875e-12	-56.1094									1.011	6.15625e-12	-45.675			1.011	1.34688e-11	-50.2031
1.012	5.40625e-12	-56.5031									1.012	6.15625e-12	-46.2656			1.012	1.4375e-11	-50.6953
1.013	6.15625e-12	-56.2078									1.013	5.6875e-12	-46.1672			1.013	1.48125e-11	-50.5969
1.014	6.03125e-12	-56.5031									1.014	6.90625e-12	-46.3641			1.014	1.4125e-11	-50.7938
1.015	3.78125e-12	-56.7984									1.015	7.0625e-12	-46.4625			1.015	1.30625e-11	-50.8922
1.016	4.53125e-12	-56.6016									1.016	5.84375e-12	-46.6594			1.016	1.45313e-11	-51.0891
1.017	5.0625e-12	-56.7									1.017	6.78125e-12	-46.5609			1.017	1.43125e-11	-51.0891
1.018	3.875e-12	-56.8969									1.018	7.71875e-12	-46.8563			1.018	1.42188e-11	-51.2859
1.019	4.75e-12	-56.9953									1.019	6.46875e-12	-46.9547			1.019	1.3875e-11	-51.2859
1.02	5.5e-12	-57.0938									1.02	6.25e-12	-46.8563			1.02	1.48437e-11	-51.6797
1.021	5.53125e-12	-57.8813									1.021	7.375e-12	-47.6437			1.021	1.3125e-11	-51.8766
1.022	4.1875e-12	-57.3891									1.022	7.09375e-12	-46.9547			1.022	1.3875e-11	-51.6797
1.023	5.28125e-12	-57.2906									1.023	6.5625e-12	-46.9547			1.023	1.53438e-11	-51.975
1.024	4.8125e-12	-57.5859									1.024	7.375e-12	-47.3484			1.024	1.375e-11	-52.1719
1.025	4.75e-12	-57.3891									1.025	7.03125e-12	-47.5453			1.025	1.25313e-11	-52.4672
1.026	4.34375e-12	-58.0781									1.026	6.15625e-12	-47.7422			1.026	1.24375e-11	-52.4672
1.027	4.59375e-12	-58.275									1.027	5.5625e-12	-47.3484			1.027	1.24687e-11	-52.6641
1.028	5.8125e-12	-58.275									1.028	6.28125e-12	-47.6437			1.028	1.26563e-11	-52.5656
1.029	5.3125e-12	-58.4719									1.029	7.09375e-12	-47.7422			1.029	1.40313e-11	-52.6641
1.03	5.5625e-12	-58.5703									1.03	6.5e-12	-47.7422			1.03	1.27813e-11	-52.7625
1.031	5.125e-12	-58.4719									1.031	7.90625e-12	-47.9391			1.031	1.26563e-11	-52.9594
1.032	5.65625e-12	-58.4719									1.032	7.40625e-12	-48.0375			1.032	1.40937e-11	-53.2547
1.033	6.40625e-12	-58.3734									1.033	6.9375e-12	-47.9391			1.033	1.43125e-11	-53.0578
1.034	5.53125e-12	-58.6688									1.034	8.125e-12	-48.2344			1.034	1.375e-11	-53.4516
1.035	5.6875e-12	-58.8656									1.035	6.375e-12	-48.3328			1.035	1.425e-11	-53.7469
1.036	5.78125e-12	-59.4562									1.036	6.09375e-12	-48.5297			1.036	1.34375e-11	-54.0422
1.037	4.53125e-12	-59.0625									1.037	6.625e-12	-48.825			1.037	1.42188e-11	-54.0422
1.038	4.5625e-12	-59.1609									1.038	6.53125e-12	-48.5297			1.038	1.56563e-11	-53.8453
1.039	5.1875e-12	-59.5547									1.039	6.15625e-12	-48.3328			1.039	1.47812e-11	-54.2391
1.04	4.03125e-12	-59.7516									1.04	7.5e-12	-48.5297			1.04	1.35312e-11	-54.2391
1.041	4.65625e-12	-59.3578									1.041	7.25e-12	-48.9234			1.041	1.42188e-11	-54.9281
1.042	4.6875e-12	-59.9484									1.042	7.09375e-12	-48.5297			1.042	1.37812e-11	-54.6328
1.043	5.03125e-12	-59.4562									1.043	7.5625e-12	-49.1203			1.043	1.45e-11	-54.6328
1.044	3.875e-12	-59.6531									1.044	6.4375e-12	-49.0219			1.044	1.45937e-11	-54.3375
1.045	5.125e-12	-59.7516									1.045	6.21875e-12	-49.1203			1.045	1.33125e-11	-54.8297
1.046	5.21875e-12	-59.9484									1.046	5.71875e-12	-49.5141			1.046	1.38437e-11	-55.125
1.047	5.75e-12	-59.9484									1.047	5.625e-12	-49.5141			1.047	1.45625e-11	-55.125
1.048	6.1875e-12	-59.6531									1.048	7.875e-12	-49.5141			1.048	1.48437e-11	-55.0266
1.049	5.84375e-12	-60.3422									1.049	7.21875e-12	-49.7109			1.049	1.44375e-11	-55.5187
1.05	5.84375e-12	-60.6375									1.05	7.5625e-12	-49.7109			1.05	1.32813e-11	-55.4203
1.051	5.6875e-12	-60.6375									1.051	7.75e-12	-49.7109			1.051	1.2875e-11	-55.6172
1.052	4.65625e-12	-61.2281									1.052	5.78125e-12	-50.9906			1.052	1.37188e-11	-56.2078
1.053	6.8125e-12	-61.0312									1.053	6.65625e-12	-50.3016			1.053	1.47812e-11	-56.1094
1.054	6.9375e-12	-60.9328									1.054	6.71875e-12	-50.3016			1.054	1.48125e-11	-56.5031
1.055	5.09375e-12	-61.1297									1.055	6.46875e-12	-50.4			1.055	1.45937e-11	-56.3062
1.056	5.03125e-12	-61.1297									1.056	6.0625e-12	-50.4984			1.056	1.40313e-11	-56.4047
1.057	4.40625e-12	-61.3266									1.057	5.84375e-12	-50.3016			1.057	1.50313e-11	-56.5031
1.058	4.28125e-12	-61.425									1.058	7.84375e-12	-50.3016			1.058	1.41562e-11	-56.4047
1.059	4.625e-12	-61.425									1.059	6.4375e-12	-50.8922			1.059	1.42812e-11	-56.7984
1.06	5.15625e-12	-61.6219									1.06	7.5e-12	-51.0891			1.06	1.30938e-11	-56.6016
1.061	5.15625e-12	-61.6219									1.061	6.65625e-12	-51.0891			1.061	1.375e-11	-56.9953
1.062	5.75e-12	-61.5234									1.062	6.59375e-12	-51.0891			1.062	1.44687e-11	-56.8969
1.063	5.1875e-12	-61.425									1.063	7.28125e-12	-51.0891			1.063	1.31563e-11	-56.9953
1.064	3.46875e-12	-61.6219									1.064	6.71875e-12	-51.1875			1.064	1.35e-11	-57.1922
1.065	4.375e-12	-62.2125									1.065	5.75e-12	-51.3844			1.065	1.3875e-11	-57.1922
1.066	4.96875e-12	-62.3109									1.066	8.1875e-12	-51.4828			1.066	1.3375e-11	-57.5859
1.067	5.15625e-12	-62.9016									1.067	7.46875e-12	-51.7781			1.067	1.475e-11	-58.275
1.068	5.09375e-12	-62.3109									1.068	7.75e-12	-51.4828			1.068	1.37812e-11	-57.8813
1.069	5.53125e-12	-62.8031									1.069	6.84375e-12	-51.6797			1.069	1.33437e-11	-57.6844
1.07	5.53125e-12	-63.3937									1.07	6.75e-12	-51.3844			1.07	1.46563e-11	-57.8813
1.071	6.03125e-12	-62.9016									1.071	6.71875e-12	-51.6797			1.071	1.325e-11	-58.1766
1.072	4.8125e-12	-62.9016									1.072	7.40625e-12	-52.0734			1.072	1.53125e-11	-58.3734
1.073	5.5625e-12	-63									1.073	6.5e-12	-51.7781			1.073	1.45313e-11	-58.7672
1.074	5.59375e-12	-63.0984									1.074	7.34375e-12	-52.0734			1.074	1.43438e-11	-58.4719
1.075	5.90625e-12	-63.1969									1.075	6.125e-12	-52.3687			1.075	1.61875e-11	-58.8656
1.076	5.34375e-12	-63.0984									1.076	6.34375e-12	-52.3687			1.076	1.51562e-11	-58.9641
1.077	5.03125e-12	-63.5906									1.077	8.21875e-12	-52.2703			1.077	1.4125e-11	-58.9641
1.078	5.3125e-12	-63.6891									1.078	6.90625e-12	-52.2703			1.078	1.38437e-11	-58.7672
1.079	5.59375e-12	-63.5906									1.079	7.0625e-12	-52.5656			1.079	1.42188e-11	-58.9641
1.08	4.53125e-12	-63.6891									1.08	6.09375e-12	-52.7625			1.08	1.45625e-11	-59.1609
1.081	6.15625e-12	-63.7875									1.081	7.625e-12	-52.7625			1.081	1.37812e-11	-59.3578
1.082	4.4375e-12	-64.7719									1.082	5.96875e-12	-52.6641			1.082	1.40625e-11	-59.9484
1.083	5.375e-12	-64.1813									1.083	6.8125e-12	-53.7469			1.083	1.39687e-11	-59.85
1.084	4.71875e-12	-64.6734									1.084	7.53125e-12	-53.0578			1.084	1.4125e-11	-59.6531
1.085	4.84375e-12	-64.9688									1.085	6.75e-12	-53.3531			1.085	1.30625e-11	-60.3422
1.086	5.21875e-12	-64.4766									1.086	5.78125e-12	-53.2547			1.086	1.4e-11	-59.9484
1.087	4.75e-12	-63.9844									1.087	7.3125e-12	-53.2547			1.087	1.3625e-11	-59.7516
1.088	5.40625e-12	-64.6734									1.088	7.65625e-12	-52.8609			1.088	1.3125e-11	-59.9484
1.089	5.1875e-12	-64.8703									1.089	8.03125e-12	-53.6484			1.089	1.35e-11	-60.0469
1.09	6e-12	-65.0672									1.09	8e-12	-53.4516			1.09	1.32187e-11	-60.5391
1.091	6.28125e-12	-65.3625									1.091	5.65625e-12	-53.8453			1.091	1.4e-11	-60.5391
1.092	6.34375e-12	-65.2641									1.092	7.03125e-12	-53.9438			1.092	1.40625e-11	-60.7359
1.093	6.09375e-12	-65.3625									1.093	6.375e-12	-53.7469			1.093	1.43438e-11	-60.5391
1.094	5.75e-12	-65.2641									1.094	7.21875e-12	-53.8453			1.094	1.43125e-11	-60.9328
1.095	6.5e-12	-65.2641									1.095	5.8125e-12	-53.6484			1.095	1.40937e-11	-60.8344
1.096	5.53125e-12	-65.2641									1.096	6.21875e-12	-53.9438			1.096	1.46875e-11	-60.8344
1.097	4.4375e-12	-66.0516									1.097	4.3125e-12	-54.4359			1.097	1.35625e-11	-61.9172
1.098	5.28125e-12	-66.2484									1.098	6.15625e-12	-54.7313			1.098	1.40937e-11	-61.3266
1.099	4.53125e-12	-65.8547									1.099	5.9375e-12	-54.0422			1.099	1.4e-11	-61.6219
1.1	5.46875e-12	-65.9531									1.1	6.6875e-12	-54.6328			1.1	1.30938e-11	-61.5234
1.101	4.84375e-12	-66.0516									1.101	7.03125e-12	-54.5344			1.101	1.35938e-11	-61.7203
1.102	5.34375e-12	-65.8547									1.102	5.21875e-12	-54.5344			1.102	1.3625e-11	-61.425
1.103	5.0625e-12	-66.7406									1.103	6.5e-12	-54.5344			1.103	1.45625e-11	-61.9172
1.104	4.15625e-12	-66.4453									1.104	8.03125e-12	-54.5344			1.104	1.25625e-11	-61.8188
1.105	4.96875e-12	-66.7406									1.105	7.53125e-12	-54.8297			1.105	1.40313e-11	-61.9172
1.106	5.125e-12	-66.8391									1.106	7.375e-12	-54.7313			1.106	1.38125e-11	-62.1141
1.107	5.1875e-12	-66.8391									1.107	7.21875e-12	-55.125			1.107	1.43125e-11	-62.0156
1.108	5.625e-12	-67.0359									1.108	7.3125e-12	-54.9281			1.108	1.40313e-11	-62.2125
1.109	5e-12	-66.8391									1.109	6.9375e-12	-55.125			1.109	1.4e-11	-62.3109
1.11	5.3125e-12	-67.3312									1.11	8.34375e-12	-55.2234			1.11	1.47812e-11	-62.4094
1.111	6.5e-12	-67.4297									1.111	6.375e-12	-55.5187			1.111	1.46875e-11	-62.4094
1.112	6.90625e-12	-67.725									1.112	7.40625e-12	-55.4203			1.112	1.39687e-11	-63.5906
1.113	6.875e-12	-67.9219									1.113	7.75e-12	-55.5187			1.113	1.35625e-11	-62.9016
1.114	5.125e-12	-67.725									1.114	7.3125e-12	-56.4047			1.114	1.39375e-11	-63.0984
1.115	5.875e-12	-68.0203									1.115	6.15625e-12	-55.7156			1.115	1.44062e-11	-62.9016
1.116	5.21875e-12	-68.1188									1.116	7.15625e-12	-55.9125			1.116	1.42188e-11	-63.0984
1.117	3.6875e-12	-68.4141									1.117	6.75e-12	-55.6172			1.117	1.55625e-11	-62.9016
1.118	4.96875e-12	-68.4141									1.118	6.625e-12	-55.9125			1.118	1.50313e-11	-63.3937
1.119	6.21875e-12	-68.7094									1.119	5.96875e-12	-56.1094			1.119	1.57187e-11	-63.6891
1.12	5.125e-12	-68.6109									1.12	5.78125e-12	-56.3062			1.12	1.34375e-11	-63.5906
1.121	6.6875e-12	-68.6109									1.121	6.96875e-12	-56.4047			1.121	1.45937e-11	-63.6891
1.122	5.78125e-12	-68.9062									1.122	7.71875e-12	-56.4047			1.122	1.39375e-11	-63.8859
1.123	5.34375e-12	-69.1031									1.123	8.0625e-12	-56.5031			1.123	1.51562e-11	-63.8859
1.124	6.0625e-12	-68.9062									1.124	7.96875e-12	-56.6016			1.124	1.3875e-11	-64.4766
1.125	5.21875e-12	-69.3984									1.125	7.25e-12	-56.6016			1.125	1.35938e-11	-64.3781
1.126	6.21875e-12	-69.3									1.126	7.6875e-12	-56.3062			1.126	1.49062e-11	-64.4766
1.127	5.1875e-12	-69.2016									1.127	8.1875e-12	-56.6016			1.127	1.55625e-11	-65.3625
1.128	6.15625e-12	-70.1859									1.128	8.21875e-12	-56.5031			1.128	1.39063e-11	-64.7719
1.129	5.46875e-12	-69.6937									1.129	9.375e-12	-56.9953			1.129	1.40313e-11	-64.8703
1.13	5.125e-12	-69.7922									1.13	6.625e-12	-57.0938			1.13	1.35938e-11	-65.3625
1.131	7.09375e-12	-69.9891									1.131	7.5e-12	-57.3891			1.131	1.37812e-11	-64.9688
1.132	4.5e-12	-69.9891									1.132	6.15625e-12	-57.1922			1.132	1.46875e-11	-64.9688
1.133	6.375e-12	-69.7922									1.133	5.46875e-12	-57.3891			1.133	1.42188e-11	-65.5594
1.134	6.09375e-12	-70.3828									1.134	6.90625e-12	-56.9953			1.134	1.4125e-11	-65.5594
1.135	5.40625e-12	-70.5797									1.135	7.15625e-12	-56.8969			1.135	1.43438e-11	-65.4609
1.136	6.53125e-12	-70.4813									1.136	7.46875e-12	-57.3891			1.136	1.40313e-11	-65.6578
1.137	5.65625e-12	-70.6781									1.137	6.34375e-12	-57.6844			1.137	1.46875e-11	-65.8547
1.138	5.375e-12	-70.5797									1.138	7.9375e-12	-57.5859			1.138	1.33437e-11	-65.8547
1.139	5.125e-12	-70.3828									1.139	6.53125e-12	-57.7828			1.139	1.475e-11	-65.8547
1.14	4.84375e-12	-70.6781									1.14	6.78125e-12	-57.8813			1.14	1.3625e-11	-66.2484
1.141	4.53125e-12	-70.9734									1.141	7.75e-12	-58.0781			1.141	1.375e-11	-66.2484
1.142	4.9375e-12	-70.875									1.142	7.4375e-12	-57.9797			1.142	1.39063e-11	-66.8391
1.143	4.625e-12	-71.3672									1.143	7.5e-12	-58.1766			1.143	1.32187e-11	-66.4453
1.144	4.71875e-12	-71.2687									1.144	7.65625e-12	-58.1766			1.144	1.275e-11	-66.8391
1.145	5.4375e-12	-71.3672									1.145	7.65625e-12	-58.8656			1.145	1.29062e-11	-66.8391
1.146	5.34375e-12	-71.4656									1.146	7.8125e-12	-58.3734			1.146	1.34063e-11	-66.8391
1.147	5.21875e-12	-71.3672									1.147	7.9375e-12	-58.6688			1.147	1.50313e-11	-66.8391
1.148	4.625e-12	-71.1703									1.148	7.75e-12	-58.7672			1.148	1.28438e-11	-67.2328
1.149	5.3125e-12	-72.0563									1.149	7.90625e-12	-58.8656			1.149	1.50625e-11	-67.2328
1.15	5.78125e-12	-71.6625									1.15	7.25e-12	-58.0781			1.15	1.35938e-11	-67.3312
1.151	6.1875e-12	-71.8594									1.151	6.875e-12	-58.7672			1.151	1.40625e-11	-67.3312
1.152	5.4375e-12	-71.7609									1.152	8.9375e-12	-58.7672			1.152	1.45937e-11	-67.4297
1.153	5.6875e-12	-72.1547									1.153	7.09375e-12	-58.6688			1.153	1.51875e-11	-67.6266
1.154	5.59375e-12	-72.2531									1.154	8.15625e-12	-58.9641			1.154	1.55e-11	-67.725
1.155	5.65625e-12	-72.5484									1.155	7.25e-12	-59.2594			1.155	1.525e-11	-67.6266
1.156	5.03125e-12	-72.2531									1.156	7.4375e-12	-59.85			1.156	1.44375e-11	-68.0203
1.157	5.5625e-12	-72.2531									1.157	8.28125e-12	-59.5547			1.157	1.52187e-11	-68.8078
1.158	5.15625e-12	-73.3359									1.158	8e-12	-59.9484			1.158	1.31875e-11	-68.1188
1.159	5.09375e-12	-72.45									1.159	7.46875e-12	-59.6531			1.159	1.42188e-11	-68.5125
1.16	4.46875e-12	-72.7453									1.16	8.71875e-12	-60.3422			1.16	1.45937e-11	-68.5125
1.161	4.28125e-12	-72.9422									1.161	7.125e-12	-60.0469			1.161	1.40313e-11	-68.7094
1.162	4.375e-12	-73.0406									1.162	6.1875e-12	-60.0469			1.162	1.375e-11	-68.0203
1.163	5.75e-12	-73.0406									1.163	6.84375e-12	-60.1453			1.163	1.29688e-11	-68.7094
1.164	5.65625e-12	-73.1391									1.164	8.21875e-12	-60.1453			1.164	1.475e-11	-68.9062
1.165	5.96875e-12	-73.8281									1.165	7.53125e-12	-60.1453			1.165	1.34063e-11	-68.9062
1.166	5.0625e-12	-73.6312									1.166	7.4375e-12	-60.2437			1.166	1.475e-11	-69.3
1.167	5.9375e-12	-73.7297									1.167	8.40625e-12	-60.3422			1.167	1.42188e-11	-69.2016
1.168	4.5625e-12	-73.5328									1.168	8.25e-12	-60.7359			1.168	1.3875e-11	-69.3984
1.169	6.625e-12	-73.8281									1.169	8.75e-12	-60.8344			1.169	1.4125e-11	-69.3984
1.17	5.9375e-12	-74.025									1.17	7.96875e-12	-60.8344			1.17	1.35312e-11	-69.3984
1.171	6.53125e-12	-74.1234									1.171	7.71875e-12	-60.9328			1.171	1.45313e-11	-69.3984
1.172	5.84375e-12	-74.025									1.172	8.875e-12	-60.7359			1.172	1.46875e-11	-70.6781
1.173	6.59375e-12	-75.3047									1.173	7.1875e-12	-60.9328			1.173	1.53125e-11	-69.8906
1.174	5.4375e-12	-74.6156									1.174	7.90625e-12	-61.1297			1.174	1.52813e-11	-69.9891
1.175	5.3125e-12	-74.8125									1.175	7.21875e-12	-61.1297			1.175	1.61562e-11	-69.9891
1.176	5.59375e-12	-74.3203									1.176	5.90625e-12	-62.2125			1.176	1.56563e-11	-70.1859
1.177	5.59375e-12	-74.7141									1.177	7.59375e-12	-61.3266			1.177	1.49688e-11	-69.9891
1.178	5.96875e-12	-74.8125									1.178	8.4375e-12	-61.8188			1.178	1.47188e-11	-70.5797
1.179	4.84375e-12	-75.5016									1.179	7.15625e-12	-61.8188			1.179	1.5375e-11	-70.3828
1.18	5.0625e-12	-75.1078									1.18	7.46875e-12	-61.8188			1.18	1.5e-11	-70.7766
1.181	5.40625e-12	-75.6									1.181	8.15625e-12	-61.425			1.181	1.36562e-11	-70.9734
1.182	4.46875e-12	-75.2062									1.182	7.59375e-12	-61.8188			1.182	1.55625e-11	-71.0719
1.183	6.03125e-12	-75.5016									1.183	8.375e-12	-61.7203			1.183	1.50313e-11	-70.9734
1.184	5.84375e-12	-75.8953									1.184	6.90625e-12	-62.3109			1.184	1.55938e-11	-71.1703
1.185	5.5e-12	-75.6									1.185	7.5e-12	-62.5078			1.185	1.44375e-11	-71.1703
1.186	6.34375e-12	-75.9938									1.186	7.4375e-12	-62.3109			1.186	1.41562e-11	-71.3672
1.187	5.21875e-12	-76.0922									1.187	7.53125e-12	-62.6063			1.187	1.50937e-11	-72.8438
1.188	4.875e-12	-77.2734									1.188	8.4375e-12	-62.5078			1.188	1.39063e-11	-72.0563
1.189	5.84375e-12	-76.6828									1.189	7.9375e-12	-62.8031			1.189	1.4375e-11	-72.0563
1.19	5.875e-12	-76.6828									1.19	7.71875e-12	-63.0984			1.19	1.55312e-11	-71.9578
1.191	5.65625e-12	-76.4859									1.191	8.90625e-12	-63.2953			1.191	1.47812e-11	-71.9578
1.192	4.46875e-12	-76.7812									1.192	8.9375e-12	-62.9016			1.192	1.57187e-11	-71.8594
1.193	5.59375e-12	-76.8797									1.193	8.90625e-12	-63.0984			1.193	1.48437e-11	-72.45
1.194	5.6875e-12	-76.7812									1.194	7.6875e-12	-63.3937			1.194	1.4375e-11	-72.6469
1.195	5.96875e-12	-76.8797									1.195	7.125e-12	-63.5906			1.195	1.54687e-11	-72.7453
1.196	4.40625e-12	-77.0766									1.196	8.3125e-12	-63.1969			1.196	1.45e-11	-72.9422
1.197	4.6875e-12	-77.2734									1.197	7.375e-12	-63.4922			1.197	1.50313e-11	-73.0406
1.198	4.6875e-12	-77.4703									1.198	7.34375e-12	-63.2953			1.198	1.46875e-11	-73.1391
1.199	5.40625e-12	-77.3719									1.199	8.90625e-12	-63.4922			1.199	1.40625e-11	-72.9422
1.2	3.71875e-12	-77.5687									1.2	7.15625e-12	-63.7875			1.2	1.39375e-11	-73.0406
1.201	5.125e-12	-77.6672									1.201	7.25e-12	-63.8859			1.201	1.4125e-11	-73.1391
1.202	4.78125e-12	-77.8641									1.202	8.1875e-12	-63.8859			1.202	1.29688e-11	-74.1234
1.203	6.15625e-12	-78.1594									1.203	7.875e-12	-63.6891			1.203	1.55e-11	-73.6312
1.204	4.90625e-12	-78.3563									1.204	7.40625e-12	-63.9844			1.204	1.55625e-11	-73.8281
1.205	5.78125e-12	-78.3563									1.205	8.34375e-12	-64.0828			1.205	1.29375e-11	-73.7297
1.206	5.8125e-12	-78.3563									1.206	7.5625e-12	-64.575			1.206	1.32813e-11	-73.5328
1.207	5.34375e-12	-78.3563									1.207	9.21875e-12	-65.1656			1.207	1.50937e-11	-73.6312
1.208	5.78125e-12	-78.1594									1.208	8.09375e-12	-64.6734			1.208	1.5e-11	-74.1234
1.209	5.40625e-12	-78.0609									1.209	7.78125e-12	-64.575			1.209	1.53125e-11	-74.025
1.21	6.8125e-12	-78.4547									1.21	7.75e-12	-64.9688			1.21	1.4375e-11	-74.3203
1.211	6.34375e-12	-78.9469									1.211	7.84375e-12	-64.6734			1.211	1.5375e-11	-74.3203
1.212	5.90625e-12	-78.9469									1.212	7.90625e-12	-64.4766			1.212	1.56563e-11	-74.3203
1.213	6.03125e-12	-79.2422									1.213	8.78125e-12	-65.0672			1.213	1.36875e-11	-74.5172
1.214	5.96875e-12	-79.1437									1.214	8.21875e-12	-65.1656			1.214	1.56875e-11	-74.8125
1.215	6.15625e-12	-79.2422									1.215	7.90625e-12	-64.9688			1.215	1.5375e-11	-74.7141
1.216	5.03125e-12	-79.8328									1.216	8.15625e-12	-65.3625			1.216	1.50625e-11	-75.0094
1.217	5.84375e-12	-80.1281									1.217	7.25e-12	-65.1656			1.217	1.46563e-11	-75.9938
1.218	4.78125e-12	-79.9313									1.218	8.15625e-12	-65.2641			1.218	1.62813e-11	-75.4031
1.219	4.9375e-12	-80.6203									1.219	7.3125e-12	-65.3625			1.219	1.38125e-11	-75.5016
1.22	5.25e-12	-79.9313									1.22	6.84375e-12	-65.1656			1.22	1.44687e-11	-75.6984
1.221	4.75e-12	-80.0297									1.221	7.84375e-12	-65.4609			1.221	1.425e-11	-75.6
1.222	6.125e-12	-80.0297									1.222	8.59375e-12	-66.4453			1.222	1.49688e-11	-75.6984
1.223	6.0625e-12	-80.325									1.223	7.46875e-12	-65.7562			1.223	1.38125e-11	-75.8953
1.224	6.15625e-12	-79.6359									1.224	7.5e-12	-66.2484			1.224	1.4e-11	-75.9938
1.225	5.28125e-12	-80.2266									1.225	7.78125e-12	-66.0516			1.225	1.27813e-11	-76.3875
1.226	4.65625e-12	-80.325									1.226	9.03125e-12	-66.0516			1.226	1.3625e-11	-76.2891
1.227	5.78125e-12	-80.4234									1.227	8.90625e-12	-65.6578			1.227	1.42812e-11	-76.5844
1.228	5.28125e-12	-80.8172									1.228	7.625e-12	-66.5438			1.228	1.55312e-11	-76.2891
1.229	5.28125e-12	-80.7188									1.229	8.96875e-12	-66.2484			1.229	1.44062e-11	-76.2891
1.23	6.03125e-12	-81.1125									1.23	8.59375e-12	-66.4453			1.23	1.53438e-11	-76.6828
1.231	5.5625e-12	-81.2109									1.231	7.78125e-12	-66.5438			1.231	1.49062e-11	-76.6828
1.232	6.6875e-12	-81.4078									1.232	7.8125e-12	-66.6422			1.232	1.45313e-11	-78.0609
1.233	5.8125e-12	-81.5062									1.233	8.375e-12	-66.8391			1.233	1.41875e-11	-77.4703
1.234	4.8125e-12	-82.3922									1.234	6.9375e-12	-66.7406			1.234	1.525e-11	-77.4703
1.235	4.65625e-12	-81.5062									1.235	8.125e-12	-67.1344			1.235	1.475e-11	-77.5687
1.236	7.0625e-12	-81.7031									1.236	8.1875e-12	-67.2328			1.236	1.5e-11	-77.5687
1.237	5.75e-12	-81.8016									1.237	8.03125e-12	-67.4297			1.237	1.47812e-11	-77.0766
1.238	5.59375e-12	-81.9									1.238	8.03125e-12	-68.0203			1.238	1.49062e-11	-77.4703
1.239	5.8125e-12	-81.4078									1.239	8.65625e-12	-67.725			1.239	1.5625e-11	-77.8641
1.24	5.15625e-12	-82.0969									1.24	7.9375e-12	-67.8234			1.24	1.4375e-11	-78.1594
1.241	5.09375e-12	-81.8016									1.241	7.4375e-12	-67.5281			1.241	1.30938e-11	-78.3563
1.242	6.1875e-12	-82.1953									1.242	7.4375e-12	-67.4297			1.242	1.37812e-11	-78.5531
1.243	5.65625e-12	-82.4906									1.243	9.15625e-12	-67.725			1.243	1.5375e-11	-78.4547
1.244	5.21875e-12	-82.5891									1.244	6.90625e-12	-67.9219			1.244	1.40625e-11	-78.5531
1.245	5.46875e-12	-82.6875									1.245	6.46875e-12	-68.0203			1.245	1.59375e-11	-78.5531
1.246	6.03125e-12	-82.7859									1.246	7.96875e-12	-68.0203			1.246	1.3875e-11	-78.8484
1.247	6.1875e-12	-83.0812									1.247	8.21875e-12	-68.2172			1.247	1.52187e-11	-79.0453
1.248	5.34375e-12	-83.0812									1.248	8.0625e-12	-68.0203			1.248	1.60625e-11	-79.2422
1.249	4.8125e-12	-84.1641									1.249	8.375e-12	-68.1188			1.249	1.46875e-11	-79.2422
1.25	4.96875e-12	-83.3766									1.25	8.28125e-12	-68.2172			1.25	1.4625e-11	-79.2422
1.251	6.5625e-12	-83.2781									1.251	7.46875e-12	-68.3156			1.251	1.45313e-11	-79.4391
1.252	6.40625e-12	-83.3766									1.252	7.0625e-12	-68.8078			1.252	1.55e-11	-79.1437
1.253	6.25e-12	-83.3766									1.253	8.4375e-12	-69.5953			1.253	1.37812e-11	-79.0453
1.254	6.15625e-12	-82.4906									1.254	8.9375e-12	-69.0047			1.254	1.44062e-11	-79.4391
1.255	5.34375e-12	-83.6719									1.255	7.03125e-12	-69.0047			1.255	1.59688e-11	-79.6359
1.256	6.0625e-12	-83.7703									1.256	7.75e-12	-69.0047			1.256	1.56875e-11	-79.9313
1.257	5.34375e-12	-84.0656									1.257	9.15625e-12	-69.2016			1.257	1.59063e-11	-80.0297
1.258	5.09375e-12	-84.1641									1.258	7.5625e-12	-69.0047			1.258	1.54687e-11	-80.325
1.259	5.125e-12	-84.1641									1.259	7.96875e-12	-69.3984			1.259	1.42812e-11	-80.1281
1.26	5.09375e-12	-84.0656									1.26	6.34375e-12	-69.3984			1.26	1.4375e-11	-80.325
1.261	5.09375e-12	-83.8688									1.261	7.78125e-12	-69.5953			1.261	1.53438e-11	-80.5219
1.262	6.21875e-12	-84.3609									1.262	7.875e-12	-69.4969			1.262	1.45313e-11	-80.7188
1.263	6e-12	-84.5578									1.263	7.03125e-12	-69.3984			1.263	1.40313e-11	-81.2109
1.264	6.15625e-12	-85.8375									1.264	7.90625e-12	-69.6937			1.264	1.4875e-11	-81.1125
1.265	5.96875e-12	-84.8531									1.265	8.90625e-12	-69.9891			1.265	1.4375e-11	-80.9156
1.266	5.28125e-12	-85.1484									1.266	8.09375e-12	-69.8906			1.266	1.46563e-11	-81.0141
1.267	5.375e-12	-84.9516									1.267	7.8125e-12	-69.9891			1.267	1.54687e-11	-80.8172
1.268	6.34375e-12	-85.05									1.268	7.84375e-12	-70.1859			1.268	1.36562e-11	-81.0141
1.269	5.15625e-12	-84.9516									1.269	7.8125e-12	-70.5797			1.269	1.45937e-11	-81.1125
1.27	6.15625e-12	-85.1484									1.27	7.78125e-12	-70.0875			1.27	1.55625e-11	-81.3094
1.271	5.1875e-12	-85.05									1.271	7.84375e-12	-70.3828			1.271	1.54687e-11	-81.7031
1.272	4.46875e-12	-85.4437									1.272	8.4375e-12	-70.4813			1.272	1.44375e-11	-81.9984
1.273	6.375e-12	-85.6406									1.273	8.4375e-12	-70.3828			1.273	1.54687e-11	-81.6047
1.274	5.03125e-12	-85.6406									1.274	8.71875e-12	-70.1859			1.274	1.40937e-11	-81.7031
1.275	5.96875e-12	-86.0344									1.275	7.375e-12	-70.6781			1.275	1.61562e-11	-81.9984
1.276	5.5625e-12	-85.8375									1.276	7.84375e-12	-70.9734			1.276	1.53125e-11	-81.9984
1.277	5.21875e-12	-86.3297									1.277	8.15625e-12	-70.7766			1.277	1.55938e-11	-82.4906
1.278	5.21875e-12	-86.7234									1.278	7.4375e-12	-70.7766			1.278	1.52187e-11	-83.0812
1.279	5.71875e-12	-86.9203									1.279	7.84375e-12	-70.6781			1.279	1.45e-11	-82.6875
1.28	5.5e-12	-86.7234									1.28	7.75e-12	-70.7766			1.28	1.42812e-11	-82.7859
1.281	5.71875e-12	-86.8219									1.281	7.8125e-12	-70.6781			1.281	1.3e-11	-82.7859
1.282	4.96875e-12	-87.0187									1.282	7.75e-12	-71.1703			1.282	1.42188e-11	-82.8844
1.283	6.375e-12	-87.0187									1.283	8.5625e-12	-71.3672			1.283	1.45313e-11	-82.9828
1.284	5.875e-12	-86.9203									1.284	8.625e-12	-72.2531			1.284	1.49375e-11	-83.1797
1.285	4.78125e-12	-87.0187									1.285	7.75e-12	-71.8594			1.285	1.48437e-11	-83.5734
1.286	4.875e-12	-86.9203									1.286	8.15625e-12	-71.8594			1.286	1.4375e-11	-83.3766
1.287	6.15625e-12	-87.2156									1.287	8.40625e-12	-71.7609			1.287	1.55625e-11	-83.475
1.288	6.4375e-12	-87.4125									1.288	7.75e-12	-71.8594			1.288	1.52187e-11	-83.7703
1.289	5.28125e-12	-87.7078									1.289	8.375e-12	-71.9578			1.289	1.44687e-11	-83.7703
1.29	5.40625e-12	-87.8063									1.29	7.96875e-12	-72.0563			1.29	1.44687e-11	-83.6719
1.291	6.65625e-12	-87.7078									1.291	8.28125e-12	-72.1547			1.291	1.41875e-11	-84.0656
1.292	5.96875e-12	-88.1016									1.292	8.3125e-12	-72.0563			1.292	1.5375e-11	-84.1641
1.293	6.09375e-12	-88.2									1.293	6.4375e-12	-72.1547			1.293	1.53438e-11	-85.05
1.294	5.71875e-12	-88.2984									1.294	8.90625e-12	-72.3516			1.294	1.6375e-11	-84.6562
1.295	5.5e-12	-88.6922									1.295	7.5625e-12	-72.3516			1.295	1.55e-11	-84.6562
1.296	5.96875e-12	-88.5938									1.296	8.46875e-12	-72.6469			1.296	1.52813e-11	-84.6562
1.297	4.1875e-12	-88.4953									1.297	7.4375e-12	-72.6469			1.297	1.52187e-11	-84.7547
1.298	5.625e-12	-88.2984									1.298	8.1875e-12	-72.9422			1.298	1.50625e-11	-84.6562
1.299	6.09375e-12	-88.3969									1.299	7.375e-12	-72.8438			1.299	1.53438e-11	-84.9516
1.3	4.59375e-12	-88.4953									1.3	7.375e-12	-73.4344			1.3	1.46563e-11	-85.1484
1.301	6.5e-12	-88.7906									1.301	6.3125e-12	-73.1391			1.301	1.47188e-11	-85.05
1.302	5.75e-12	-89.0859									1.302	7.96875e-12	-73.2375			1.302	1.40937e-11	-85.1484
1.303	5.09375e-12	-88.9875									1.303	9.125e-12	-73.5328			1.303	1.42812e-11	-85.3453
1.304	4.53125e-12	-89.1844									1.304	6.875e-12	-73.7297			1.304	1.46563e-11	-85.4437
1.305	5.28125e-12	-89.4797									1.305	7.875e-12	-73.3359			1.305	1.56563e-11	-85.6406
1.306	5.59375e-12	-89.775									1.306	8.21875e-12	-73.7297			1.306	1.55625e-11	-86.0344
1.307	6.125e-12	-89.9719									1.307	8.03125e-12	-74.025			1.307	1.65938e-11	-86.1328
1.308	4.78125e-12	-89.9719									1.308	8.34375e-12	-73.9266			1.308	1.43438e-11	-86.7234
1.309	6.4375e-12	-90.0703									1.309	6.6875e-12	-74.025			1.309	1.59063e-11	-86.3297
1.31	6.25e-12	-90.9562									1.31	8.96875e-12	-74.025			1.31	1.5125e-11	-86.625
1.311	7e-12	-90.0703									1.311	9.21875e-12	-73.9266			1.311	1.43125e-11	-86.7234
1.312	6.09375e-12	-90.1688									1.312	7.3125e-12	-74.1234			1.312	1.52187e-11	-86.7234
1.313	6.84375e-12	-90.5625									1.313	8.46875e-12	-74.4188			1.313	1.60937e-11	-86.3297
1.314	5.375e-12	-90.6609									1.314	7.96875e-12	-74.5172			1.314	1.4875e-11	-86.9203
1.315	6.9375e-12	-89.8734									1.315	7.625e-12	-75.1078			1.315	1.575e-11	-86.9203
1.316	5.4375e-12	-90.4641									1.316	7.96875e-12	-74.8125			1.316	1.5875e-11	-86.9203
1.317	6.21875e-12	-90.6609									1.317	6.9375e-12	-74.9109			1.317	1.60312e-11	-87.0187
1.318	5.90625e-12	-90.6609									1.318	7.96875e-12	-74.8125			1.318	1.52813e-11	-87.0187
1.319	6.375e-12	-90.7594									1.319	8.125e-12	-75.0094			1.319	1.6e-11	-87.0187
1.32	5.78125e-12	-91.0547									1.32	7.96875e-12	-74.8125			1.32	1.575e-11	-87.4125
1.321	5.46875e-12	-91.2516									1.321	8.03125e-12	-75.5016			1.321	1.4125e-11	-87.6094
1.322	4.8125e-12	-91.4484									1.322	8.25e-12	-75.0094			1.322	1.5375e-11	-88.1016
1.323	5.15625e-12	-91.2516									1.323	7.5625e-12	-75.4031			1.323	1.53125e-11	-88.2984
1.324	5.5625e-12	-91.1531									1.324	8.34375e-12	-75.4031			1.324	1.49688e-11	-88.2
1.325	5.71875e-12	-92.6297									1.325	8.15625e-12	-75.3047			1.325	1.45625e-11	-88.3969
1.326	6.0625e-12	-91.5469									1.326	8.78125e-12	-75.4031			1.326	1.5125e-11	-88.3969
1.327	6.40625e-12	-92.0391									1.327	8.625e-12	-75.1078			1.327	1.51875e-11	-88.4953
1.328	6.65625e-12	-91.8422									1.328	9.8125e-12	-75.6984			1.328	1.58437e-11	-87.8063
1.329	5.8125e-12	-91.8422									1.329	8.875e-12	-75.9938			1.329	1.55938e-11	-88.2984
1.33	5.15625e-12	-91.2516									1.33	8.40625e-12	-75.6984			1.33	1.51562e-11	-88.6922
1.331	4.59375e-12	-92.3344									1.331	8.75e-12	-76.5844			1.331	1.5375e-11	-88.7906
1.332	5.625e-12	-92.2359									1.332	8.4375e-12	-76.2891			1.332	1.59375e-11	-88.8891
1.333	5.96875e-12	-92.6297									1.333	8.75e-12	-76.4859			1.333	1.59375e-11	-88.8891
1.334	6.875e-12	-92.6297									1.334	7.96875e-12	-76.6828			1.334	1.55e-11	-88.7906
1.335	4.9375e-12	-92.7281									1.335	8.46875e-12	-76.4859			1.335	1.5375e-11	-89.0859
1.336	6.09375e-12	-92.6297									1.336	7.375e-12	-76.2891			1.336	1.63437e-11	-89.0859
1.337	5.53125e-12	-92.7281									1.337	7.53125e-12	-76.6828			1.337	1.55312e-11	-89.2828
1.338	6.40625e-12	-93.1219									1.338	7.8125e-12	-76.7812			1.338	1.64687e-11	-90.8578
1.339	5.84375e-12	-93.2203									1.339	8.34375e-12	-76.8797			1.339	1.40625e-11	-89.6766
1.34	4.96875e-12	-93.2203									1.34	7.5625e-12	-77.0766			1.34	1.42188e-11	-90.0703
1.341	5.78125e-12	-94.0078									1.341	7.15625e-12	-77.0766			1.341	1.47812e-11	-90.1688
1.342	4.03125e-12	-93.6141									1.342	8.3125e-12	-77.0766			1.342	1.54375e-11	-90.2672
1.343	5.65625e-12	-93.9094									1.343	8.4375e-12	-77.175			1.343	1.57812e-11	-89.775
1.344	6.09375e-12	-93.9094									1.344	7.34375e-12	-76.6828			1.344	1.55938e-11	-90.2672
1.345	5.65625e-12	-93.8109									1.345	8.21875e-12	-77.175			1.345	1.45313e-11	-90.5625
1.346	5.15625e-12	-94.1063									1.346	7.40625e-12	-78.5531			1.346	1.54687e-11	-90.5625
1.347	6.78125e-12	-94.1063									1.347	8.53125e-12	-77.4703			1.347	1.61875e-11	-90.7594
1.348	6.09375e-12	-94.3031									1.348	8.84375e-12	-77.6672			1.348	1.5875e-11	-90.6609
1.349	6.15625e-12	-94.2047									1.349	8.34375e-12	-77.7656			1.349	1.5625e-11	-90.4641
1.35	4.65625e-12	-94.4016									1.35	8.90625e-12	-78.0609			1.35	1.50313e-11	-90.5625
1.351	6.8125e-12	-94.3031									1.351	8.90625e-12	-77.3719			1.351	1.51875e-11	-90.6609
1.352	6.0625e-12	-94.6969									1.352	8.5625e-12	-77.9625			1.352	1.38437e-11	-91.2516
1.353	6.625e-12	-94.7953									1.353	8.15625e-12	-77.9625			1.353	1.45937e-11	-92.4328
1.354	4.53125e-12	-94.8937									1.354	8.09375e-12	-78.1594			1.354	1.58125e-11	-91.4484
1.355	6.21875e-12	-94.8937									1.355	8.03125e-12	-78.3563			1.355	1.65625e-11	-91.9406
1.356	5.5e-12	-96.1734									1.356	8.46875e-12	-78.3563			1.356	1.59688e-11	-91.7438
1.357	4.90625e-12	-95.4844									1.357	8.3125e-12	-78.3563			1.357	1.53125e-11	-91.8422
1.358	5.5e-12	-95.4844									1.358	7.25e-12	-78.2578			1.358	1.51875e-11	-91.0547
1.359	5.3125e-12	-95.5828									1.359	8.34375e-12	-78.2578			1.359	1.59688e-11	-91.9406
1.36	4.75e-12	-95.5828									1.36	8.875e-12	-78.9469			1.36	1.60937e-11	-92.0391
1.361	6.28125e-12	-95.3859									1.361	7.21875e-12	-79.0453			1.361	1.54375e-11	-92.0391
1.362	5.875e-12	-95.9766									1.362	6.46875e-12	-79.2422			1.362	1.475e-11	-91.8422
1.363	4.59375e-12	-95.9766									1.363	8.59375e-12	-79.1437			1.363	1.55e-11	-92.3344
1.364	5.15625e-12	-96.075									1.364	7.59375e-12	-78.9469			1.364	1.53125e-11	-92.5312
1.365	6.4375e-12	-95.9766									1.365	9.34375e-12	-79.2422			1.365	1.57187e-11	-92.4328
1.366	6.0625e-12	-96.1734									1.366	8.53125e-12	-79.1437			1.366	1.58125e-11	-92.5312
1.367	6.46875e-12	-96.2719									1.367	7.53125e-12	-79.1437			1.367	1.49375e-11	-92.6297
1.368	5.90625e-12	-96.075									1.368	7.84375e-12	-79.2422			1.368	1.47812e-11	-94.0078
1.369	6.5625e-12	-96.3703									1.369	8.71875e-12	-79.8328			1.369	1.56563e-11	-93.0234
1.37	5.75e-12	-96.6656									1.37	8.46875e-12	-79.9313			1.37	1.49062e-11	-93.5156
1.371	6.28125e-12	-98.1422									1.371	8.40625e-12	-79.7344			1.371	1.52813e-11	-93.4172
1.372	6.625e-12	-96.7641									1.372	7.5625e-12	-79.9313			1.372	1.50625e-11	-93.6141
1.373	6.75e-12	-96.9609									1.373	8.75e-12	-79.6359			1.373	1.48437e-11	-92.7281
1.374	5.875e-12	-96.7641									1.374	7.96875e-12	-79.9313			1.374	1.65938e-11	-93.6141
1.375	6.5e-12	-96.8625									1.375	7.5e-12	-80.2266			1.375	1.57187e-11	-93.8109
1.376	5.125e-12	-96.3703									1.376	9.5e-12	-80.2266			1.376	1.56563e-11	-93.8109
1.377	5.1875e-12	-97.4531									1.377	7.125e-12	-81.3094			1.377	1.61875e-11	-94.1063
1.378	5.28125e-12	-97.5516									1.378	8.125e-12	-80.4234			1.378	1.63125e-11	-94.3031
1.379	4.46875e-12	-97.65									1.379	7.90625e-12	-80.6203			1.379	1.525e-11	-94.4016
1.38	5.59375e-12	-97.8469									1.38	8.625e-12	-80.5219			1.38	1.53125e-11	-94.4016
1.381	5.15625e-12	-97.65									1.381	6.25e-12	-80.7188			1.381	1.51562e-11	-94.5
1.382	5.5625e-12	-97.8469									1.382	7.65625e-12	-80.1281			1.382	1.5875e-11	-94.5984
1.383	7.75e-12	-97.4531									1.383	7.65625e-12	-80.8172			1.383	1.52813e-11	-95.9766
1.384	5.28125e-12	-98.2406									1.384	7.78125e-12	-80.8172			1.384	1.57812e-11	-94.9922
1.385	5.09375e-12	-98.4375									1.385	8.5625e-12	-81.0141			1.385	1.54687e-11	-94.7953
1.386	5.1875e-12	-98.6344									1.386	8.5625e-12	-81.2109			1.386	1.54375e-11	-95.2875
1.387	5.09375e-12	-98.8312									1.387	8.09375e-12	-81.8016			1.387	1.5125e-11	-95.4844
1.388	6.03125e-12	-98.7328									1.388	7.40625e-12	-81.5062			1.388	1.55312e-11	-94.7953
1.389	6.125e-12	-99.0281									1.389	8.84375e-12	-81.5062			1.389	1.49688e-11	-95.5828
1.39	5.21875e-12	-99.225									1.39	8.0625e-12	-81.4078			1.39	1.59688e-11	-95.5828
1.391	6.1875e-12	-98.8312									1.391	8.46875e-12	-81.5062			1.391	1.51875e-11	-95.7797
1.392	5.90625e-12	-99.1266									1.392	7.375e-12	-81.8016			1.392	1.52187e-11	-96.075
1.393	5.3125e-12	-98.9297									1.393	9.34375e-12	-82.0969			1.393	1.59688e-11	-96.075
1.394	5.96875e-12	-99.3234									1.394	9.03125e-12	-81.7031			1.394	1.53125e-11	-96.075
1.395	5.46875e-12	-99.4219									1.395	8.53125e-12	-81.7031			1.395	1.51562e-11	-95.9766
1.396	6.1875e-12	-99.6188									1.396	7.53125e-12	-81.8016			1.396	1.5625e-11	-96.3703
1.397	6.40625e-12	-99.4219									1.397	8.8125e-12	-81.8016			1.397	1.57812e-11	-96.2719
1.398	5.3125e-12	-99.3234									1.398	8.25e-12	-81.9			1.398	1.53438e-11	-97.8469
1.399	5.53125e-12	-99.6188									1.399	6.875e-12	-82.1953			1.399	1.51562e-11	-96.8625
1.4	5.65625e-12	-100.111									1.4	9.09375e-12	-82.2938			1.4	1.52187e-11	-97.1578
1.401	5.25e-12	-100.308									1.401	8.4375e-12	-82.5891			1.401	1.6125e-11	-97.2562
1.402	5.40625e-12	-100.8									1.402	8.90625e-12	-82.4906			1.402	1.5625e-11	-97.4531
1.403	6.3125e-12	-100.308									1.403	7.78125e-12	-82.8844			1.403	1.4875e-11	-96.6656
1.404	6.25e-12	-100.603									1.404	7e-12	-82.7859			1.404	1.45625e-11	-97.3547
1.405	5.84375e-12	-100.406									1.405	8.34375e-12	-82.8844			1.405	1.59688e-11	-97.5516
1.406	5.6875e-12	-100.505									1.406	7.90625e-12	-83.1797			1.406	1.57187e-11	-97.4531
1.407	6.03125e-12	-100.209									1.407	8.21875e-12	-82.7859			1.407	1.55e-11	-97.8469
1.408	6.0625e-12	-100.702									1.408	8.1875e-12	-84.2625			1.408	1.40313e-11	-97.9453
1.409	6.375e-12	-100.702									1.409	8.34375e-12	-83.3766			1.409	1.50625e-11	-97.8469
1.41	6.875e-12	-100.702									1.41	9.71875e-12	-83.475			1.41	1.56563e-11	-97.9453
1.411	6.5625e-12	-101.292									1.411	8.84375e-12	-83.8688			1.411	1.49375e-11	-98.1422
1.412	5.90625e-12	-101.292									1.412	9.375e-12	-83.8688			1.412	1.59688e-11	-98.3391
1.413	6.25e-12	-101.391									1.413	8.21875e-12	-82.8844			1.413	1.59688e-11	-98.8312
1.414	5.8125e-12	-101.489									1.414	9e-12	-83.8688			1.414	1.49688e-11	-98.6344
1.415	5.8125e-12	-101.391									1.415	8.78125e-12	-83.9672			1.415	1.56563e-11	-98.7328
1.416	5.96875e-12	-101.981									1.416	7.8125e-12	-84.0656			1.416	1.55e-11	-99.225
1.417	5.75e-12	-102.966									1.417	7.96875e-12	-84.2625			1.417	1.6e-11	-98.9297
1.418	6.21875e-12	-102.08									1.418	8.28125e-12	-84.1641			1.418	1.54062e-11	-99.225
1.419	5.5625e-12	-102.375									1.419	1.02812e-11	-84.0656			1.419	1.49375e-11	-98.9297
1.42	5.8125e-12	-102.572									1.42	7e-12	-83.8688			1.42	1.55312e-11	-98.7328
1.421	6.46875e-12	-102.67									1.421	9.59375e-12	-84.2625			1.421	1.52187e-11	-99.1266
1.422	4.8125e-12	-101.784									1.422	7.96875e-12	-85.05			1.422	1.49062e-11	-99.4219
1.423	6.9375e-12	-102.867									1.423	7.625e-12	-84.4594			1.423	1.575e-11	-99.7172
1.424	6.09375e-12	-102.67									1.424	8.84375e-12	-85.1484			1.424	1.4875e-11	-100.013
1.425	6.5625e-12	-102.67									1.425	7.8125e-12	-84.6562			1.425	1.53125e-11	-100.013
1.426	4.78125e-12	-102.867									1.426	8.125e-12	-84.8531			1.426	1.63125e-11	-100.111
1.427	5.8125e-12	-102.966									1.427	7.65625e-12	-84.8531			1.427	1.425e-11	-100.406
1.428	5.5625e-12	-103.064									1.428	8.6875e-12	-85.05			1.428	1.58125e-11	-101.292
1.429	6.78125e-12	-103.064									1.429	9.65625e-12	-85.05			1.429	1.5375e-11	-101.095
1.43	5.5e-12	-102.966									1.43	8.375e-12	-84.9516			1.43	1.51562e-11	-100.603
1.431	6.4375e-12	-103.162									1.431	8.375e-12	-85.1484			1.431	1.59688e-11	-100.702
1.432	5.1875e-12	-104.836									1.432	8.71875e-12	-85.05			1.432	1.65e-11	-100.702
1.433	5.96875e-12	-103.753									1.433	7.3125e-12	-85.3453			1.433	1.65625e-11	-100.406
1.434	5.6875e-12	-103.95									1.434	8.78125e-12	-85.3453			1.434	1.65625e-11	-100.702
1.435	5.90625e-12	-103.753									1.435	8.40625e-12	-85.3453			1.435	1.5875e-11	-101.095
1.436	6.40625e-12	-103.95									1.436	7.65625e-12	-85.3453			1.436	1.53125e-11	-101.292
1.437	5.25e-12	-103.261									1.437	8.40625e-12	-85.6406			1.437	1.7125e-11	-101.489
1.438	6.03125e-12	-104.147									1.438	8.1875e-12	-85.8375			1.438	1.55e-11	-101.489
1.439	5.09375e-12	-103.95									1.439	7.0625e-12	-87.0187			1.439	1.63437e-11	-101.489
1.44	6.21875e-12	-104.344									1.44	7.65625e-12	-85.8375			1.44	1.45937e-11	-101.292
1.441	5.59375e-12	-104.442									1.441	8.90625e-12	-86.0344			1.441	1.55938e-11	-101.588
1.442	5.40625e-12	-104.639									1.442	7.96875e-12	-85.7391			1.442	1.61875e-11	-101.981
1.443	6.5e-12	-104.737									1.443	9.59375e-12	-86.0344			1.443	1.59688e-11	-103.458
1.444	6.4375e-12	-104.737									1.444	8.46875e-12	-85.8375			1.444	1.50937e-11	-102.277
1.445	5.46875e-12	-105.23									1.445	8.375e-12	-86.1328			1.445	1.51875e-11	-102.277
1.446	5.53125e-12	-105.033									1.446	9.53125e-12	-86.2313			1.446	1.58437e-11	-102.572
1.447	6.59375e-12	-105.427									1.447	8.46875e-12	-86.4281			1.447	1.65e-11	-102.67
1.448	5.40625e-12	-105.623									1.448	8.96875e-12	-86.625			1.448	1.52813e-11	-102.277
1.449	6.75e-12	-105.525									1.449	8.34375e-12	-86.625			1.449	1.56563e-11	-102.966
1.45	6.46875e-12	-105.427									1.45	8.8125e-12	-86.5266			1.45	1.59375e-11	-102.67
1.451	6.65625e-12	-105.525									1.451	8.4375e-12	-86.625			1.451	1.52187e-11	-102.769
1.452	6.40625e-12	-105.23									1.452	8.5625e-12	-86.8219			1.452	1.65e-11	-102.966
1.453	6.4375e-12	-105.919									1.453	8.21875e-12	-86.9203			1.453	1.51875e-11	-103.162
1.454	6e-12	-106.312									1.454	8.5625e-12	-87.3141			1.454	1.63125e-11	-103.359
1.455	6.3125e-12	-106.312									1.455	8.28125e-12	-87.7078			1.455	1.62188e-11	-103.556
1.456	6.34375e-12	-106.509									1.456	9.53125e-12	-87.4125			1.456	1.45625e-11	-103.458
1.457	6.34375e-12	-106.509									1.457	9.5e-12	-87.4125			1.457	1.7375e-11	-103.655
1.458	5.53125e-12	-106.509									1.458	7.71875e-12	-87.3141			1.458	1.6125e-11	-104.836
1.459	6.09375e-12	-106.509									1.459	7.5e-12	-87.4125			1.459	1.62188e-11	-104.048
1.46	5.84375e-12	-106.903									1.46	8.21875e-12	-86.9203			1.46	1.54375e-11	-103.852
1.461	7.0625e-12	-106.805									1.461	8.28125e-12	-87.8063			1.461	1.67187e-11	-104.344
1.462	6.125e-12	-107.395									1.462	9.46875e-12	-87.9047			1.462	1.65625e-11	-104.541
1.463	5.84375e-12	-107.691									1.463	8.21875e-12	-88.1016			1.463	1.55312e-11	-104.245
1.464	5.59375e-12	-107.592									1.464	9.6875e-12	-88.1016			1.464	1.62188e-11	-104.541
1.465	5.5625e-12	-107.691									1.465	9.1875e-12	-88.0031			1.465	1.60625e-11	-104.639
1.466	5.90625e-12	-107.789									1.466	9.125e-12	-87.9047			1.466	1.51562e-11	-104.934
1.467	6.3125e-12	-107.789									1.467	9.0625e-12	-88.0031			1.467	1.6125e-11	-105.033
1.468	6.3125e-12	-107.395									1.468	7.71875e-12	-88.2			1.468	1.56563e-11	-105.427
1.469	7.09375e-12	-107.789									1.469	9.625e-12	-88.3969			1.469	1.5e-11	-105.525
1.47	6.8125e-12	-108.084									1.47	8.84375e-12	-89.1844			1.47	1.55625e-11	-105.328
1.471	5.4375e-12	-107.986									1.471	9.40625e-12	-88.4953			1.471	1.62188e-11	-105.623
1.472	6.9375e-12	-107.986									1.472	1.01875e-11	-89.0859			1.472	1.59688e-11	-105.722
1.473	7.15625e-12	-108.183									1.473	6.90625e-12	-89.1844			1.473	1.64062e-11	-106.903
1.474	5.75e-12	-107.986									1.474	8.03125e-12	-89.0859			1.474	1.6875e-11	-106.214
1.475	5.71875e-12	-108.577									1.475	9e-12	-88.5938			1.475	1.6e-11	-106.411
1.476	6.1875e-12	-108.675									1.476	8.84375e-12	-89.1844			1.476	1.55e-11	-106.312
1.477	5.6875e-12	-108.577									1.477	6.34375e-12	-88.8891			1.477	1.60625e-11	-106.411
1.478	5.84375e-12	-109.266									1.478	7.5625e-12	-89.0859			1.478	1.59688e-11	-106.608
1.479	5.8125e-12	-108.773									1.479	7.75e-12	-89.1844			1.479	1.55938e-11	-106.509
1.48	7.03125e-12	-108.97									1.48	8.4375e-12	-89.5781			1.48	1.5625e-11	-106.509
1.481	5.71875e-12	-109.167									1.481	8.71875e-12	-89.2828			1.481	1.55e-11	-106.805
1.482	5.90625e-12	-109.659									1.482	9.1875e-12	-89.3812			1.482	1.625e-11	-106.903
1.483	6.28125e-12	-108.577									1.483	7.875e-12	-89.9719			1.483	1.59688e-11	-107.198
1.484	5.1875e-12	-109.561									1.484	7.90625e-12	-90.0703			1.484	1.65e-11	-107.297
1.485	5.09375e-12	-109.758									1.485	7.65625e-12	-90.6609			1.485	1.53125e-11	-106.805
1.486	6.1875e-12	-109.856									1.486	8.3125e-12	-90.0703			1.486	1.6e-11	-107.395
1.487	6.4375e-12	-109.659									1.487	8.46875e-12	-90.2672			1.487	1.56875e-11	-107.395
1.488	6.6875e-12	-110.053									1.488	7.90625e-12	-90.3656			1.488	1.56875e-11	-107.789
1.489	5.6875e-12	-110.152									1.489	9.71875e-12	-90.2672			1.489	1.55e-11	-108.38
1.49	5.09375e-12	-109.856									1.49	8.875e-12	-90.5625			1.49	1.7125e-11	-108.183
1.491	6.21875e-12	-109.955									1.491	7.375e-12	-90.2672			1.491	1.6125e-11	-108.281
1.492	5.875e-12	-110.545									1.492	8.59375e-12	-90.5625			1.492	1.63125e-11	-108.183
1.493	7.875e-12	-110.742									1.493	8.84375e-12	-90.5625			1.493	1.67187e-11	-108.38
1.494	6.84375e-12	-110.447									1.494	8.3125e-12	-90.7594			1.494	1.69375e-11	-107.789
1.495	5.6875e-12	-110.742									1.495	9.125e-12	-91.1531			1.495	1.74063e-11	-108.577
1.496	6.09375e-12	-111.037									1.496	7.1875e-12	-90.9562			1.496	1.64687e-11	-108.773
1.497	5.28125e-12	-111.234									1.497	9.125e-12	-90.8578			1.497	1.79687e-11	-108.872
1.498	6.0625e-12	-110.545									1.498	8.28125e-12	-91.2516			1.498	1.625e-11	-108.872
1.499	6.1875e-12	-111.234									1.499	9.375e-12	-91.1531			1.499	1.66875e-11	-108.872
1.5	7.875e-12	-111.136									1.5	8.21875e-12	-91.2516			1.5	1.54687e-11	-108.577
1.501	6.09375e-12	-111.333									1.501	7.96875e-12	-92.2359			1.501	1.56563e-11	-109.167
1.502	6.46875e-12	-111.53									1.502	8.8125e-12	-91.4484			1.502	1.66562e-11	-109.364
1.503	6.75e-12	-111.727									1.503	9.78125e-12	-91.8422			1.503	1.62188e-11	-109.561
1.504	6.1875e-12	-111.825									1.504	9.4375e-12	-92.1375			1.504	1.52813e-11	-109.955
1.505	5.9375e-12	-112.022									1.505	8.40625e-12	-91.9406			1.505	1.54687e-11	-110.053
1.506	4.59375e-12	-111.923									1.506	7.9375e-12	-91.35			1.506	1.6e-11	-110.25
1.507	6.5625e-12	-112.219									1.507	8.96875e-12	-92.2359			1.507	1.6e-11	-109.856
1.508	6.34375e-12	-113.105									1.508	8.96875e-12	-92.3344			1.508	1.47812e-11	-109.856
1.509	6.96875e-12	-112.612									1.509	8.875e-12	-92.3344			1.509	1.5125e-11	-109.561
1.51	6.6875e-12	-112.514									1.51	8.75e-12	-92.7281			1.51	1.5875e-11	-110.447
1.511	5.6875e-12	-113.105									1.511	8.65625e-12	-92.6297			1.511	1.59688e-11	-110.644
1.512	7.78125e-12	-113.203									1.512	8.59375e-12	-92.6297			1.512	1.66562e-11	-110.545
1.513	5.28125e-12	-112.809									1.513	8.46875e-12	-92.3344			1.513	1.61875e-11	-110.841
1.514	6.5625e-12	-113.006									1.514	8.75e-12	-92.6297			1.514	1.61562e-11	-110.939
1.515	6.3125e-12	-113.105									1.515	7.15625e-12	-92.925			1.515	1.66562e-11	-110.742
1.516	5.65625e-12	-113.203									1.516	8.9375e-12	-93.4172			1.516	1.63125e-11	-110.939
1.517	5.71875e-12	-113.498									1.517	8.375e-12	-92.8266			1.517	1.6375e-11	-111.431
1.518	7.78125e-12	-113.794									1.518	7.9375e-12	-92.7281			1.518	1.68438e-11	-111.431
1.519	6.34375e-12	-113.695									1.519	9.0625e-12	-93.3187			1.519	1.67187e-11	-112.317
1.52	5.4375e-12	-113.203									1.52	8.375e-12	-93.3187			1.52	1.65938e-11	-111.727
1.521	5.90625e-12	-113.597									1.521	8.3125e-12	-93.3187			1.521	1.59063e-11	-111.923
1.522	6.59375e-12	-113.794									1.522	8.75e-12	-93.3187			1.522	1.57812e-11	-112.022
1.523	5.59375e-12	-114.188									1.523	8.40625e-12	-93.6141			1.523	1.5875e-11	-111.923
1.524	6.9375e-12	-114.483									1.524	8.21875e-12	-93.6141			1.524	1.52813e-11	-111.333
1.525	7.15625e-12	-114.384									1.525	8.53125e-12	-93.9094			1.525	1.68438e-11	-112.022
1.526	6.09375e-12	-114.188									1.526	8.875e-12	-94.1063			1.526	1.60937e-11	-112.219
1.527	6.1875e-12	-114.089									1.527	8.46875e-12	-94.3031			1.527	1.60625e-11	-112.416
1.528	7.21875e-12	-114.384									1.528	8.71875e-12	-94.5			1.528	1.60625e-11	-112.809
1.529	6.9375e-12	-113.991									1.529	8.125e-12	-94.3031			1.529	1.67813e-11	-112.908
1.53	5.96875e-12	-114.68									1.53	9.21875e-12	-94.1063			1.53	1.56875e-11	-113.006
1.531	6.8125e-12	-114.877									1.531	8.71875e-12	-94.5			1.531	1.525e-11	-113.006
1.532	7.15625e-12	-115.073									1.532	7.3125e-12	-95.6813			1.532	1.6875e-11	-113.302
1.533	6.5e-12	-115.566									1.533	8.6875e-12	-94.5			1.533	1.69063e-11	-113.597
1.534	6.78125e-12	-115.369									1.534	9.25e-12	-94.6969			1.534	1.63437e-11	-114.877
1.535	6.3125e-12	-115.369									1.535	8.34375e-12	-94.7953			1.535	1.64687e-11	-113.597
1.536	5.78125e-12	-115.861									1.536	8.21875e-12	-94.7953			1.536	1.6625e-11	-113.892
1.537	6.6875e-12	-115.959									1.537	8.875e-12	-94.4016			1.537	1.66562e-11	-113.695
1.538	7.0625e-12	-115.369									1.538	8.5e-12	-95.0906			1.538	1.67187e-11	-113.794
1.539	5.5625e-12	-117.042									1.539	8.71875e-12	-95.1891			1.539	1.73125e-11	-113.498
1.54	5.75e-12	-115.664									1.54	7.8125e-12	-95.4844			1.54	1.7125e-11	-113.991
1.541	5.96875e-12	-115.861									1.541	7.78125e-12	-95.3859			1.541	1.66875e-11	-113.892
1.542	5.40625e-12	-115.861									1.542	7.875e-12	-95.2875			1.542	1.74063e-11	-114.286
1.543	5.8125e-12	-116.058									1.543	8.9375e-12	-95.3859			1.543	1.58437e-11	-114.581
1.544	5.96875e-12	-115.369									1.544	9.1875e-12	-95.1891			1.544	1.62813e-11	-114.68
1.545	6.0625e-12	-116.452									1.545	7.09375e-12	-95.9766			1.545	1.50937e-11	-114.877
1.546	6.5e-12	-116.255									1.546	7.5e-12	-96.075			1.546	1.57812e-11	-114.581
1.547	6.96875e-12	-116.353									1.547	9.375e-12	-96.2719			1.547	1.55e-11	-114.68
1.548	6.59375e-12	-116.747									1.548	9.96875e-12	-96.3703			1.548	1.55e-11	-114.778
1.549	5.65625e-12	-116.944									1.549	9.125e-12	-96.1734			1.549	1.6125e-11	-116.648
1.55	7.09375e-12	-116.944									1.55	9.03125e-12	-96.075			1.55	1.59063e-11	-115.369
1.551	6.59375e-12	-116.648									1.551	7.96875e-12	-96.3703			1.551	1.57812e-11	-115.763
1.552	5.96875e-12	-117.141									1.552	8.4375e-12	-96.3703			1.552	1.65625e-11	-115.566
1.553	5.71875e-12	-117.042									1.553	8.65625e-12	-95.7797			1.553	1.58437e-11	-115.664
1.554	6.09375e-12	-117.633									1.554	7.78125e-12	-96.2719			1.554	1.62188e-11	-114.581
1.555	5.15625e-12	-117.436									1.555	8.28125e-12	-96.3703			1.555	1.65e-11	-115.861
1.556	5.625e-12	-117.633									1.556	8.4375e-12	-96.4688			1.556	1.65313e-11	-115.566
1.557	6.21875e-12	-117.534									1.557	7.625e-12	-96.7641			1.557	1.72188e-11	-115.664
1.558	5.65625e-12	-117.633									1.558	8.21875e-12	-96.9609			1.558	1.69063e-11	-116.255
1.559	5.84375e-12	-117.338									1.559	8.4375e-12	-97.1578			1.559	1.62188e-11	-116.452
1.56	6.625e-12	-118.223									1.56	8.46875e-12	-97.0594			1.56	1.67813e-11	-116.255
1.561	5.90625e-12	-118.125									1.561	8.53125e-12	-96.9609			1.561	1.40625e-11	-116.156
1.562	5.5e-12	-118.223									1.562	9.4375e-12	-97.2562			1.562	1.65625e-11	-116.648
1.563	6.71875e-12	-118.322									1.563	8.21875e-12	-98.4375			1.563	1.59688e-11	-116.452
1.564	5.3125e-12	-118.322									1.564	7.40625e-12	-97.65			1.564	1.675e-11	-117.928
1.565	6.71875e-12	-118.322									1.565	8.34375e-12	-97.65			1.565	1.60625e-11	-116.845
1.566	5.65625e-12	-118.223									1.566	1.02188e-11	-97.7484			1.566	1.56875e-11	-117.141
1.567	6.78125e-12	-119.011									1.567	8.65625e-12	-97.7484			1.567	1.59688e-11	-117.141
1.568	6.84375e-12	-118.814									1.568	8.90625e-12	-97.65			1.568	1.76875e-11	-117.239
1.569	5.84375e-12	-120.291									1.569	9.3125e-12	-98.0438			1.569	1.52813e-11	-117.731
1.57	7.125e-12	-119.995									1.57	8.71875e-12	-97.8469			1.57	1.59688e-11	-117.731
1.571	6.46875e-12	-119.306									1.571	8.9375e-12	-97.9453			1.571	1.69375e-11	-117.436
1.572	7.21875e-12	-119.503									1.572	9.0625e-12	-98.1422			1.572	1.56875e-11	-117.83
1.573	6.4375e-12	-119.7									1.573	9.125e-12	-98.1422			1.573	1.68438e-11	-117.633
1.574	6.40625e-12	-119.405									1.574	9.5e-12	-98.3391			1.574	1.49688e-11	-118.027
1.575	6.8125e-12	-119.503									1.575	8.40625e-12	-98.2406			1.575	1.72188e-11	-117.928
1.576	6.34375e-12	-119.208									1.576	9.125e-12	-98.6344			1.576	1.70625e-11	-117.731
1.577	6.1875e-12	-119.798									1.577	9.40625e-12	-99.0281			1.577	1.73125e-11	-118.322
1.578	7.28125e-12	-119.897									1.578	8.65625e-12	-100.013			1.578	1.68125e-11	-118.42
1.579	6.25e-12	-119.995									1.579	9.40625e-12	-98.9297			1.579	1.57812e-11	-118.912
1.58	5.625e-12	-120.192									1.58	8.71875e-12	-99.0281			1.58	1.66562e-11	-118.912
1.581	6.28125e-12	-119.995									1.581	9.1875e-12	-99.225			1.581	1.59688e-11	-119.011
1.582	5.84375e-12	-120.487									1.582	8.3125e-12	-99.1266			1.582	1.5625e-11	-118.814
1.583	6.71875e-12	-120.586									1.583	9.65625e-12	-99.5203			1.583	1.60937e-11	-119.208
1.584	5.25e-12	-120.684									1.584	8.21875e-12	-99.3234			1.584	1.62813e-11	-118.716
1.585	6.25e-12	-120.881									1.585	1.01562e-11	-99.5203			1.585	1.66875e-11	-119.109
1.586	7.75e-12	-121.177									1.586	7.9375e-12	-99.6188			1.586	1.62813e-11	-119.306
1.587	6.71875e-12	-120.98									1.587	9.1875e-12	-99.6188			1.587	1.61562e-11	-119.405
1.588	6.875e-12	-121.275									1.588	8.96875e-12	-99.9141			1.588	1.70625e-11	-119.405
1.589	6.1875e-12	-121.669									1.589	8.96875e-12	-99.9141			1.589	1.65313e-11	-119.503
1.59	6.34375e-12	-120.684									1.59	9.375e-12	-100.111			1.59	1.69375e-11	-119.602
1.591	7.1875e-12	-121.275									1.591	9.375e-12	-100.8			1.591	1.6375e-11	-119.306
1.592	6.875e-12	-121.57									1.592	7.6875e-12	-100.603			1.592	1.675e-11	-119.995
1.593	6.3125e-12	-121.57									1.593	8.4375e-12	-100.603			1.593	1.78438e-11	-120.192
1.594	6.59375e-12	-121.669									1.594	8.78125e-12	-101.194			1.594	1.7e-11	-120.586
1.595	6.9375e-12	-121.767									1.595	9.8125e-12	-100.603			1.595	1.6125e-11	-120.98
1.596	6.34375e-12	-121.866									1.596	8.875e-12	-100.702			1.596	1.79687e-11	-120.487
1.597	8.21875e-12	-122.062									1.597	9.0625e-12	-100.603			1.597	1.66562e-11	-120.684
1.598	6.9375e-12	-122.358									1.598	1e-11	-100.603			1.598	1.725e-11	-120.783
1.599	4.46875e-12	-122.358									1.599	6.96875e-12	-100.209			1.599	1.84375e-11	-120.192
1.6	5.71875e-12	-123.539									1.6	9.9375e-12	-100.898			1.6	1.66875e-11	-120.881
1.601	6.5625e-12	-122.653									1.601	8.21875e-12	-100.898			1.601	1.57187e-11	-120.783
1.602	7e-12	-122.85									1.602	8.03125e-12	-100.898			1.602	1.59688e-11	-121.275
1.603	6.3125e-12	-123.145									1.603	9.3125e-12	-101.194			1.603	1.66875e-11	-121.275
1.604	6.46875e-12	-123.145									1.604	1.00937e-11	-101.292			1.604	1.54375e-11	-121.177
1.605	6.125e-12	-122.259									1.605	7.96875e-12	-101.489			1.605	1.68125e-11	-121.177
1.606	6.15625e-12	-123.441									1.606	9.09375e-12	-100.702			1.606	1.59063e-11	-121.275
1.607	5.96875e-12	-123.244									1.607	9.40625e-12	-100.702			1.607	1.6875e-11	-121.669
1.608	6.875e-12	-123.539									1.608	1.00625e-11	-101.588			1.608	1.72812e-11	-121.866
1.609	6.9375e-12	-123.539									1.609	9.5e-12	-102.67			1.609	1.59688e-11	-122.062
1.61	7.4375e-12	-123.441									1.61	9.90625e-12	-101.784			1.61	1.675e-11	-122.85
1.611	7.65625e-12	-123.933									1.611	9.03125e-12	-101.981			1.611	1.50937e-11	-122.259
1.612	6.75e-12	-123.736									1.612	9.78125e-12	-101.883			1.612	1.625e-11	-122.456
1.613	7.625e-12	-124.13									1.613	9.15625e-12	-101.883			1.613	1.77188e-11	-122.555
1.614	7.03125e-12	-123.736									1.614	9.125e-12	-101.981			1.614	1.69375e-11	-122.456
1.615	6.46875e-12	-125.311									1.615	9.53125e-12	-101.981			1.615	1.59375e-11	-122.555
1.616	6.5625e-12	-124.13									1.616	8.5625e-12	-102.178			1.616	1.73125e-11	-122.555
1.617	6.28125e-12	-124.622									1.617	8.375e-12	-102.277			1.617	1.73437e-11	-122.85
1.618	7.53125e-12	-124.819									1.618	8.09375e-12	-102.769			1.618	1.6875e-11	-122.85
1.619	5.9375e-12	-125.016									1.619	9.03125e-12	-102.769			1.619	1.72188e-11	-122.85
1.62	6.4375e-12	-124.228									1.62	7.96875e-12	-102.769			1.62	1.67187e-11	-122.948
1.621	6.5e-12	-124.917									1.621	9.40625e-12	-102.572			1.621	1.65938e-11	-122.85
1.622	5.34375e-12	-124.819									1.622	8.875e-12	-103.162			1.622	1.70938e-11	-123.145
1.623	7.15625e-12	-124.917									1.623	9.53125e-12	-102.966			1.623	1.65625e-11	-123.539
1.624	6.3125e-12	-125.409									1.624	9.21875e-12	-102.769			1.624	1.64687e-11	-123.638
1.625	7.125e-12	-125.409									1.625	8.5e-12	-103.556			1.625	1.5125e-11	-124.622
1.626	7.15625e-12	-125.409									1.626	8.9375e-12	-103.162			1.626	1.69687e-11	-123.933
1.627	5.46875e-12	-125.705									1.627	8.65625e-12	-103.359			1.627	1.65e-11	-124.228
1.628	6.71875e-12	-125.803									1.628	9.96875e-12	-103.655			1.628	1.575e-11	-123.933
1.629	5.21875e-12	-125.902									1.629	9.09375e-12	-103.655			1.629	1.69063e-11	-123.933
1.63	6.625e-12	-127.673									1.63	8.84375e-12	-102.966			1.63	1.59688e-11	-124.228
1.631	6.21875e-12	-126.098									1.631	8.90625e-12	-103.261			1.631	1.78125e-11	-124.425
1.632	7.1875e-12	-126.492									1.632	9.25e-12	-103.655			1.632	1.66562e-11	-124.819
1.633	6.53125e-12	-126.492									1.633	9.40625e-12	-103.852			1.633	1.68438e-11	-125.213
1.634	5.84375e-12	-126.689									1.634	8.09375e-12	-104.147			1.634	1.72188e-11	-124.72
1.635	6.6875e-12	-125.705									1.635	8.03125e-12	-104.147			1.635	1.7375e-11	-124.917
1.636	6.46875e-12	-126.984									1.636	8.875e-12	-103.852			1.636	1.67813e-11	-124.523
1.637	6.53125e-12	-126.689									1.637	9.59375e-12	-103.852			1.637	1.64687e-11	-124.917
1.638	5.15625e-12	-126.886									1.638	9.21875e-12	-104.245			1.638	1.69063e-11	-125.213
1.639	6.34375e-12	-127.28									1.639	8.28125e-12	-104.442			1.639	1.64375e-11	-125.213
1.64	6.625e-12	-127.181									1.64	7.03125e-12	-105.82			1.64	1.575e-11	-127.083
1.641	6.09375e-12	-127.477									1.641	9.34375e-12	-104.541			1.641	1.6875e-11	-125.705
1.642	6.75e-12	-127.083									1.642	9.40625e-12	-104.639			1.642	1.64687e-11	-125.902
1.643	6.625e-12	-127.575									1.643	7.84375e-12	-104.836			1.643	1.6e-11	-125.902
1.644	6.96875e-12	-127.575									1.644	8.09375e-12	-105.033			1.644	1.58125e-11	-126
1.645	6.4375e-12	-128.756									1.645	8.46875e-12	-104.048			1.645	1.77813e-11	-125.705
1.646	7.09375e-12	-128.166									1.646	9.1875e-12	-105.033			1.646	1.68438e-11	-126.492
1.647	6.46875e-12	-128.264									1.647	7.8125e-12	-104.934			1.647	1.63437e-11	-126.492
1.648	5.46875e-12	-129.15									1.648	9.96875e-12	-105.328			1.648	1.7375e-11	-126.689
1.649	7.75e-12	-128.461									1.649	9.875e-12	-105.427			1.649	1.5875e-11	-126.492
1.65	7.5625e-12	-127.772									1.65	9.65625e-12	-105.328			1.65	1.74375e-11	-126.689
1.651	6.34375e-12	-128.855									1.651	8.9375e-12	-105.427			1.651	1.50937e-11	-126.591
1.652	6.25e-12	-128.559									1.652	8.53125e-12	-105.23			1.652	1.68438e-11	-126.689
1.653	7.84375e-12	-128.658									1.653	7.75e-12	-105.82			1.653	1.76562e-11	-126.689
1.654	7.90625e-12	-128.756									1.654	9.5625e-12	-105.722			1.654	1.72188e-11	-126.886
1.655	8.28125e-12	-128.855									1.655	9.4375e-12	-106.312			1.655	1.69375e-11	-128.658
1.656	6.59375e-12	-129.347									1.656	8.84375e-12	-106.509			1.656	1.7125e-11	-127.477
1.657	7.1875e-12	-128.953									1.657	7.96875e-12	-106.214			1.657	1.67187e-11	-127.772
1.658	6.34375e-12	-129.642									1.658	8.6875e-12	-106.214			1.658	1.69687e-11	-127.772
1.659	6.65625e-12	-129.642									1.659	8.46875e-12	-106.214			1.659	1.775e-11	-128.067
1.66	6.03125e-12	-129.839									1.66	9.75e-12	-106.017			1.66	1.75937e-11	-126.886
1.661	5.4375e-12	-130.233									1.661	9.34375e-12	-105.722			1.661	1.59688e-11	-127.969
1.662	6.5e-12	-130.036									1.662	8.78125e-12	-106.411			1.662	1.78438e-11	-128.166
1.663	6.25e-12	-129.938									1.663	8.53125e-12	-106.608			1.663	1.70625e-11	-128.363
1.664	5.75e-12	-130.331									1.664	9.65625e-12	-106.805			1.664	1.69375e-11	-128.658
1.665	7.3125e-12	-130.134									1.665	8.625e-12	-106.706			1.665	1.66875e-11	-128.756
1.666	5.84375e-12	-130.528									1.666	1e-11	-106.805			1.666	1.66562e-11	-128.855
1.667	5.90625e-12	-130.331									1.667	9.59375e-12	-107.002			1.667	1.7125e-11	-128.658
1.668	7.28125e-12	-130.725									1.668	1.05313e-11	-106.706			1.668	1.74063e-11	-128.953
1.669	7.21875e-12	-130.725									1.669	9.0625e-12	-107.002			1.669	1.62813e-11	-128.855
1.67	7.375e-12	-130.725									1.67	8.90625e-12	-107.395			1.67	1.825e-11	-130.725
1.671	5.875e-12	-130.725									1.671	9.90625e-12	-108.577			1.671	1.71875e-11	-128.855
1.672	5.9375e-12	-130.725									1.672	7.59375e-12	-107.592			1.672	1.72188e-11	-129.839
1.673	6.9375e-12	-131.217									1.673	9.5625e-12	-107.691			1.673	1.72188e-11	-129.741
1.674	7.25e-12	-131.316									1.674	9.3125e-12	-107.691			1.674	1.63125e-11	-129.642
1.675	8.1875e-12	-131.316									1.675	7.5625e-12	-107.789			1.675	1.60625e-11	-128.756
1.676	6.09375e-12	-132.694									1.676	1.06875e-11	-107.002			1.676	1.75e-11	-129.741
1.677	5.375e-12	-132.005									1.677	9.21875e-12	-107.986			1.677	1.75313e-11	-129.938
1.678	6.6875e-12	-132.103									1.678	8.21875e-12	-107.789			1.678	1.71875e-11	-130.036
1.679	6.96875e-12	-131.906									1.679	8.3125e-12	-108.084			1.679	1.73437e-11	-130.331
1.68	5.8125e-12	-132.3									1.68	8.96875e-12	-108.183			1.68	1.67187e-11	-130.43
1.681	6.5625e-12	-132.005									1.681	8.84375e-12	-108.577			1.681	1.80625e-11	-130.233
1.682	6.46875e-12	-132.202									1.682	9.375e-12	-108.38			1.682	1.60312e-11	-130.43
1.683	6.53125e-12	-132.398									1.683	8.65625e-12	-107.986			1.683	1.65e-11	-130.725
1.684	5.46875e-12	-132.497									1.684	8.3125e-12	-108.478			1.684	1.56563e-11	-130.528
1.685	7e-12	-132.398									1.685	9.3125e-12	-108.577			1.685	1.59688e-11	-132.005
1.686	7.34375e-12	-132.398									1.686	8.96875e-12	-109.659			1.686	1.76562e-11	-131.217
1.687	5.65625e-12	-132.694									1.687	7.84375e-12	-109.069			1.687	1.72188e-11	-131.217
1.688	7.21875e-12	-132.792									1.688	8.65625e-12	-109.069			1.688	1.59688e-11	-131.217
1.689	7.9375e-12	-133.088									1.689	8.625e-12	-109.069			1.689	1.74063e-11	-131.414
1.69	7.34375e-12	-132.792									1.69	1.02188e-11	-109.266			1.69	1.73125e-11	-130.43
1.691	7.625e-12	-134.466									1.691	9.75e-12	-109.069			1.691	1.80938e-11	-131.808
1.692	6.78125e-12	-132.989									1.692	8.65625e-12	-109.167			1.692	1.79375e-11	-131.611
1.693	6.28125e-12	-133.678									1.693	8.9375e-12	-109.167			1.693	1.64687e-11	-132.005
1.694	7.5625e-12	-133.678									1.694	8.59375e-12	-109.463			1.694	1.67187e-11	-132.202
1.695	7.03125e-12	-133.284									1.695	7.71875e-12	-109.659			1.695	1.81875e-11	-132.103
1.696	7.03125e-12	-132.595									1.696	8.3125e-12	-109.856			1.696	1.74688e-11	-132.202
1.697	7.21875e-12	-133.973									1.697	9.9375e-12	-109.955			1.697	1.75625e-11	-132.3
1.698	6.59375e-12	-133.875									1.698	1e-11	-109.955			1.698	1.66875e-11	-132.202
1.699	6.53125e-12	-133.875									1.699	9.21875e-12	-109.856			1.699	1.7125e-11	-132.595
1.7	5.96875e-12	-134.072									1.7	7.5625e-12	-110.152			1.7	1.6375e-11	-133.973
1.701	6.28125e-12	-134.072									1.701	8.84375e-12	-110.053			1.701	1.76562e-11	-133.186
1.702	6.40625e-12	-134.072									1.702	8.5e-12	-111.431			1.702	1.71875e-11	-133.186
1.703	7.0625e-12	-134.269									1.703	9.40625e-12	-110.447			1.703	1.63437e-11	-133.186
1.704	5.46875e-12	-134.466									1.704	9.34375e-12	-110.545			1.704	1.73125e-11	-133.284
1.705	5.8125e-12	-134.662									1.705	1.00625e-11	-110.348			1.705	1.65938e-11	-132.694
1.706	6.0625e-12	-136.139									1.706	8.9375e-12	-110.742			1.706	1.60937e-11	-133.481
1.707	7e-12	-134.958									1.707	9.875e-12	-109.758			1.707	1.62188e-11	-133.383
1.708	7.0625e-12	-135.056									1.708	9.5625e-12	-111.037			1.708	1.7375e-11	-133.678
1.709	6.9375e-12	-135.45									1.709	8.8125e-12	-110.742			1.709	1.69687e-11	-133.875
1.71	6.6875e-12	-136.533									1.71	8.59375e-12	-110.939			1.71	1.6875e-11	-134.072
1.711	7.3125e-12	-134.761									1.711	1.07813e-11	-111.037			1.711	1.78125e-11	-134.072
1.712	7.15625e-12	-135.548									1.712	8.375e-12	-110.742			1.712	1.625e-11	-133.58
1.713	6.6875e-12	-135.45									1.713	8.09375e-12	-111.136			1.713	1.6875e-11	-133.973
1.714	7e-12	-135.942									1.714	9.625e-12	-110.939			1.714	1.63437e-11	-134.564
1.715	6.84375e-12	-136.041									1.715	8.28125e-12	-111.53			1.715	1.65e-11	-135.942
1.716	6.4375e-12	-135.745									1.716	8.8125e-12	-111.727			1.716	1.75e-11	-134.367
1.717	6.96875e-12	-135.647									1.717	9.4375e-12	-112.416			1.717	1.65e-11	-134.761
1.718	6.8125e-12	-135.253									1.718	9.96875e-12	-112.219			1.718	1.7875e-11	-134.859
1.719	7e-12	-136.139									1.719	9.90625e-12	-112.219			1.719	1.82812e-11	-135.253
1.72	5.84375e-12	-136.631									1.72	8.875e-12	-112.219			1.72	1.6625e-11	-135.056
1.721	6.34375e-12	-136.336									1.721	8.03125e-12	-112.416			1.721	1.79687e-11	-135.45
1.722	7.46875e-12	-136.631									1.722	8.84375e-12	-112.219			1.722	1.7125e-11	-135.45
1.723	6.34375e-12	-136.631									1.723	8.65625e-12	-112.711			1.723	1.75625e-11	-135.745
1.724	5.71875e-12	-137.025									1.724	8.53125e-12	-112.514			1.724	1.69687e-11	-135.745
1.725	6.21875e-12	-137.222									1.725	9.71875e-12	-112.711			1.725	1.6625e-11	-135.745
1.726	7.21875e-12	-136.927									1.726	9.53125e-12	-112.612			1.726	1.80625e-11	-135.745
1.727	6.59375e-12	-137.025									1.727	7.90625e-12	-113.203			1.727	1.57812e-11	-135.45
1.728	6.375e-12	-136.927									1.728	1.1125e-11	-113.006			1.728	1.74375e-11	-136.041
1.729	7.15625e-12	-137.419									1.729	9.78125e-12	-113.006			1.729	1.73437e-11	-136.434
1.73	7.09375e-12	-137.222									1.73	9.53125e-12	-113.302			1.73	1.70312e-11	-136.631
1.731	6.125e-12	-137.812									1.731	9.0625e-12	-113.597			1.731	1.76562e-11	-137.123
1.732	6.84375e-12	-137.616									1.732	9.5e-12	-113.498			1.732	1.81563e-11	-137.025
1.733	6.6875e-12	-137.32									1.733	9.15625e-12	-114.975			1.733	1.70312e-11	-136.73
1.734	7.4375e-12	-137.517									1.734	9.21875e-12	-113.892			1.734	1.83125e-11	-137.222
1.735	6.59375e-12	-137.911									1.735	1.025e-11	-113.991			1.735	1.66562e-11	-137.222
1.736	7.53125e-12	-138.108									1.736	9.71875e-12	-114.188			1.736	1.77188e-11	-137.222
1.737	7.40625e-12	-139.683									1.737	1.00937e-11	-114.188			1.737	1.81875e-11	-137.222
1.738	7.90625e-12	-138.6									1.738	8.90625e-12	-113.4			1.738	1.825e-11	-137.517
1.739	6.59375e-12	-138.797									1.739	8.3125e-12	-114.089			1.739	1.63437e-11	-137.419
1.74	6.5625e-12	-138.698									1.74	7.90625e-12	-114.286			1.74	1.69687e-11	-137.517
1.741	5.5625e-12	-138.994									1.741	8.53125e-12	-114.286			1.741	1.75e-11	-137.517
1.742	7.875e-12	-137.911									1.742	8.0625e-12	-114.286			1.742	1.79687e-11	-137.517
1.743	6.53125e-12	-138.895									1.743	8.96875e-12	-114.483			1.743	1.60625e-11	-138.108
1.744	6.34375e-12	-138.895									1.744	8.8125e-12	-114.68			1.744	1.7125e-11	-138.403
1.745	6.875e-12	-139.289									1.745	9.625e-12	-114.581			1.745	1.62813e-11	-138.994
1.746	7.15625e-12	-139.486									1.746	9.21875e-12	-114.581			1.746	1.59688e-11	-138.895
1.747	6.71875e-12	-139.387									1.747	9.90625e-12	-114.68			1.747	1.62188e-11	-138.502
1.748	7.90625e-12	-139.584									1.748	9.875e-12	-116.058			1.748	1.65313e-11	-138.502
1.749	7.875e-12	-139.289									1.749	9.71875e-12	-115.27			1.749	1.71563e-11	-138.6
1.75	7.1875e-12	-139.289									1.75	9.59375e-12	-115.467			1.75	1.61875e-11	-138.994
1.751	7.21875e-12	-140.077									1.751	9.96875e-12	-115.467			1.751	1.75313e-11	-138.895
1.752	6.0625e-12	-142.045									1.752	9.28125e-12	-115.566			1.752	1.64687e-11	-138.797
1.753	6.84375e-12	-140.569									1.753	9.46875e-12	-114.877			1.753	1.79375e-11	-139.387
1.754	6.78125e-12	-140.766									1.754	9.9375e-12	-115.861			1.754	1.72188e-11	-139.486
1.755	6.8125e-12	-140.569									1.755	8.21875e-12	-115.566			1.755	1.81563e-11	-139.289
1.756	7.03125e-12	-140.569									1.756	8.9375e-12	-115.861			1.756	1.725e-11	-139.584
1.757	5.5e-12	-140.963									1.757	8.9375e-12	-115.467			1.757	1.83438e-11	-139.191
1.758	6.34375e-12	-140.864									1.758	8.96875e-12	-115.664			1.758	1.80625e-11	-139.88
1.759	7.5625e-12	-140.766									1.759	9.46875e-12	-115.763			1.759	1.87813e-11	-139.978
1.76	6.71875e-12	-141.061									1.76	7.875e-12	-115.566			1.76	1.75313e-11	-140.47
1.761	7.34375e-12	-141.061									1.761	8.8125e-12	-116.353			1.761	1.69375e-11	-140.963
1.762	6.9375e-12	-141.061									1.762	8.96875e-12	-116.353			1.762	1.71875e-11	-140.667
1.763	6.1875e-12	-141.258									1.763	9.59375e-12	-116.255			1.763	1.72812e-11	-140.077
1.764	6.78125e-12	-141.159									1.764	9.875e-12	-117.239			1.764	1.7125e-11	-140.47
1.765	5.96875e-12	-141.356									1.765	9.09375e-12	-116.55			1.765	1.67187e-11	-140.864
1.766	6.34375e-12	-141.356									1.766	9.40625e-12	-116.747			1.766	1.71875e-11	-140.667
1.767	7.03125e-12	-141.947									1.767	9.90625e-12	-116.353			1.767	1.61562e-11	-141.159
1.768	8.03125e-12	-142.931									1.768	1.08438e-11	-116.648			1.768	1.68438e-11	-141.356
1.769	7.3125e-12	-142.144									1.769	8.46875e-12	-116.353			1.769	1.89062e-11	-141.061
1.77	6.125e-12	-142.242									1.77	1.15625e-11	-116.845			1.77	1.80938e-11	-141.258
1.771	7.09375e-12	-142.439									1.771	1.01875e-11	-117.042			1.771	1.74063e-11	-141.75
1.772	7.75e-12	-142.242									1.772	9.03125e-12	-116.845			1.772	1.79687e-11	-141.061
1.773	7.34375e-12	-142.341									1.773	8.1875e-12	-117.042			1.773	1.65e-11	-141.75
1.774	6.3125e-12	-142.439									1.774	9.96875e-12	-117.042			1.774	1.80313e-11	-141.947
1.775	6.84375e-12	-142.931									1.775	8.53125e-12	-117.239			1.775	1.8125e-11	-141.848
1.776	6.9375e-12	-142.931									1.776	7.96875e-12	-117.042			1.776	1.79687e-11	-143.03
1.777	6.125e-12	-143.03									1.777	9.28125e-12	-117.239			1.777	1.77188e-11	-142.341
1.778	6.125e-12	-143.325									1.778	1.04375e-11	-117.338			1.778	1.74688e-11	-142.439
1.779	6.6875e-12	-142.931									1.779	8.96875e-12	-118.223			1.779	1.8e-11	-142.537
1.78	6.875e-12	-143.522									1.78	1.0125e-11	-117.731			1.78	1.84063e-11	-142.931
1.781	7.125e-12	-143.916									1.781	8.3125e-12	-118.027			1.781	1.69375e-11	-141.75
1.782	7.75e-12	-143.62									1.782	8.96875e-12	-118.027			1.782	1.69375e-11	-142.636
1.783	6.21875e-12	-145.195									1.783	8.90625e-12	-118.125			1.783	1.72188e-11	-143.128
1.784	6.375e-12	-144.113									1.784	8.46875e-12	-117.436			1.784	1.70312e-11	-143.128
1.785	6.84375e-12	-144.211									1.785	9.46875e-12	-118.322			1.785	1.70312e-11	-143.227
1.786	6.46875e-12	-144.309									1.786	9.875e-12	-118.223			1.786	1.77813e-11	-143.325
1.787	7.34375e-12	-144.506									1.787	9.625e-12	-118.223			1.787	1.73437e-11	-143.423
1.788	7.96875e-12	-144.113									1.788	9.25e-12	-118.42			1.788	1.84375e-11	-143.817
1.789	7.5e-12	-144.309									1.789	8.75e-12	-118.322			1.789	1.65625e-11	-143.719
1.79	6.96875e-12	-144.605									1.79	1.11563e-11	-118.519			1.79	1.7e-11	-143.916
1.791	7.125e-12	-144.703									1.791	9.15625e-12	-118.42			1.791	1.65313e-11	-144.211
1.792	8.625e-12	-144.703									1.792	9.75e-12	-118.814			1.792	1.78125e-11	-144.113
1.793	5.96875e-12	-144.9									1.793	9.28125e-12	-118.814			1.793	1.94375e-11	-144.113
1.794	7e-12	-144.605									1.794	9.03125e-12	-119.011			1.794	1.78438e-11	-144.506
1.795	6.65625e-12	-144.998									1.795	9.46875e-12	-119.995			1.795	1.95312e-11	-144.211
1.796	7.03125e-12	-145.195									1.796	8.96875e-12	-119.109			1.796	1.72188e-11	-143.719
1.797	5.75e-12	-145.097									1.797	1.00937e-11	-119.306			1.797	1.72812e-11	-144.506
1.798	7.5625e-12	-147.361									1.798	9.28125e-12	-119.306			1.798	1.78438e-11	-144.998
1.799	6.78125e-12	-145.491									1.799	9.09375e-12	-119.405			1.799	1.78125e-11	-144.802
1.8	7.34375e-12	-145.786									1.8	1.05625e-11	-118.814			1.8	1.69375e-11	-144.998
1.801	6.5625e-12	-145.884									1.801	9.96875e-12	-119.109			1.801	1.62188e-11	-145.097
1.802	7.90625e-12	-145.688									1.802	8.625e-12	-119.602			1.802	1.69063e-11	-145.195
1.803	8.46875e-12	-144.703									1.803	8.46875e-12	-119.503			1.803	1.775e-11	-145.294
1.804	6.21875e-12	-145.786									1.804	9.4375e-12	-119.798			1.804	1.79375e-11	-145.688
1.805	6.9375e-12	-145.983									1.805	1.00937e-11	-119.897			1.805	1.67813e-11	-145.786
1.806	7.3125e-12	-146.081									1.806	1.02188e-11	-119.798			1.806	1.79687e-11	-147.066
1.807	7.6875e-12	-146.573									1.807	1.04375e-11	-119.798			1.807	1.73437e-11	-145.983
1.808	7.375e-12	-146.869									1.808	9.375e-12	-120.192			1.808	1.675e-11	-146.18
1.809	6.78125e-12	-146.77									1.809	9.71875e-12	-120.487			1.809	1.77813e-11	-145.884
1.81	6.65625e-12	-146.573									1.81	9.0625e-12	-122.259			1.81	1.79687e-11	-146.18
1.811	8.1875e-12	-146.869									1.811	9.09375e-12	-120.684			1.811	1.69063e-11	-145.491
1.812	7.09375e-12	-146.967									1.812	1.00625e-11	-120.881			1.812	1.69687e-11	-146.377
1.813	7.96875e-12	-148.838									1.813	9.375e-12	-120.684			1.813	1.6875e-11	-146.377
1.814	7.21875e-12	-147.656									1.814	1.08125e-11	-120.783			1.814	1.81563e-11	-146.573
1.815	7.4375e-12	-147.755									1.815	9.09375e-12	-119.995			1.815	1.75625e-11	-146.672
1.816	7.53125e-12	-147.459									1.816	9.65625e-12	-121.078			1.816	1.79687e-11	-146.77
1.817	7.53125e-12	-147.459									1.817	9.28125e-12	-121.177			1.817	1.775e-11	-146.77
1.818	7e-12	-146.77									1.818	1.00625e-11	-121.275			1.818	1.95312e-11	-147.164
1.819	7.0625e-12	-147.853									1.819	9.5e-12	-121.472			1.819	1.8125e-11	-147.459
1.82	7e-12	-147.558									1.82	8.78125e-12	-121.275			1.82	1.825e-11	-147.066
1.821	6e-12	-147.853									1.821	9.6875e-12	-121.275			1.821	1.80938e-11	-148.838
1.822	6.59375e-12	-148.148									1.822	9.03125e-12	-120.783			1.822	1.875e-11	-147.755
1.823	6.90625e-12	-148.05									1.823	9.71875e-12	-121.57			1.823	1.80625e-11	-148.05
1.824	6.78125e-12	-148.345									1.824	1.02812e-11	-121.767			1.824	1.72188e-11	-148.05
1.825	7.03125e-12	-148.345									1.825	9.15625e-12	-121.373			1.825	1.63437e-11	-147.755
1.826	7.875e-12	-148.345									1.826	9.5625e-12	-122.358			1.826	1.70312e-11	-147.558
1.827	6.8125e-12	-148.444									1.827	1.01875e-11	-121.964			1.827	1.78438e-11	-147.853
1.828	7.25e-12	-150.314									1.828	9.8125e-12	-122.161			1.828	1.76562e-11	-148.148
1.829	6.5e-12	-148.641									1.829	8.65625e-12	-122.161			1.829	1.78125e-11	-148.345
1.83	7.59375e-12	-149.231									1.83	8.40625e-12	-121.964			1.83	1.675e-11	-148.739
1.831	6.59375e-12	-149.133									1.831	9.3125e-12	-122.259			1.831	1.82812e-11	-148.641
1.832	8.46875e-12	-149.034									1.832	9.34375e-12	-122.259			1.832	1.75937e-11	-148.739
1.833	7.53125e-12	-148.542									1.833	7.75e-12	-122.555			1.833	1.73437e-11	-148.936
1.834	6.875e-12	-149.428									1.834	8.90625e-12	-122.653			1.834	1.79687e-11	-149.133
1.835	6.34375e-12	-149.527									1.835	9.78125e-12	-122.653			1.835	1.88125e-11	-149.428
1.836	5.84375e-12	-149.723									1.836	9.78125e-12	-122.752			1.836	1.79062e-11	-150.905
1.837	6.1875e-12	-149.92									1.837	1.04688e-11	-122.555			1.837	1.87188e-11	-149.527
1.838	7.5e-12	-149.92									1.838	8.90625e-12	-122.555			1.838	1.79687e-11	-149.527
1.839	7.59375e-12	-149.723									1.839	1.01562e-11	-122.948			1.839	1.8625e-11	-149.625
1.84	5.71875e-12	-149.428									1.84	9.84375e-12	-123.244			1.84	1.71875e-11	-149.723
1.841	7.4375e-12	-150.117									1.841	9.25e-12	-124.819			1.841	1.8375e-11	-149.625
1.842	7.03125e-12	-150.216									1.842	9.0625e-12	-123.342			1.842	1.74375e-11	-149.822
1.843	7.59375e-12	-150.905									1.843	1.04688e-11	-123.539			1.843	1.74688e-11	-150.117
1.844	5.75e-12	-150.708									1.844	9.34375e-12	-123.342			1.844	1.78125e-11	-150.019
1.845	7.28125e-12	-150.708									1.845	9.78125e-12	-123.539			1.845	1.79687e-11	-150.216
1.846	6.125e-12	-150.511									1.846	1.03438e-11	-122.653			1.846	1.75313e-11	-150.511
1.847	7.9375e-12	-150.806									1.847	9.78125e-12	-123.736			1.847	1.725e-11	-150.412
1.848	7.59375e-12	-150.806									1.848	1.09375e-11	-123.933			1.848	1.68438e-11	-150.412
1.849	7.90625e-12	-151.2									1.849	9.125e-12	-123.834			1.849	1.79375e-11	-151.003
1.85	6.1875e-12	-150.905									1.85	8.6875e-12	-124.13			1.85	1.80625e-11	-150.806
1.851	8.71875e-12	-151.594									1.851	9e-12	-124.13			1.851	1.93438e-11	-152.677
1.852	7.5e-12	-151.692									1.852	9.78125e-12	-124.031			1.852	1.74063e-11	-151.2
1.853	6.34375e-12	-151.791									1.853	1.06875e-11	-124.031			1.853	1.82187e-11	-151.397
1.854	7.21875e-12	-151.791									1.854	1.00625e-11	-123.933			1.854	1.83125e-11	-151.298
1.855	6.1875e-12	-151.298									1.855	8.96875e-12	-124.523			1.855	1.775e-11	-151.495
1.856	7.28125e-12	-151.692									1.856	9.53125e-12	-124.72			1.856	1.67813e-11	-150.905
1.857	6.5625e-12	-151.692									1.857	9.40625e-12	-125.311			1.857	1.79062e-11	-151.495
1.858	6.34375e-12	-152.184									1.858	9.84375e-12	-124.917			1.858	1.88125e-11	-151.791
1.859	7.5625e-12	-153.07									1.859	9.46875e-12	-125.213			1.859	1.94062e-11	-151.495
1.86	7.75e-12	-152.578									1.86	1.08125e-11	-125.508			1.86	1.83125e-11	-151.791
1.861	6.9375e-12	-152.184									1.861	1.00625e-11	-125.213			1.861	1.76562e-11	-152.086
1.862	7.1875e-12	-152.381									1.862	7e-12	-125.213			1.862	1.76875e-11	-152.283
1.863	6.21875e-12	-152.677									1.863	1.0375e-11	-125.311			1.863	1.6375e-11	-152.086
1.864	6.84375e-12	-151.889									1.864	8.71875e-12	-125.508			1.864	1.74375e-11	-152.48
1.865	8.4375e-12	-152.972									1.865	9.59375e-12	-125.311			1.865	1.775e-11	-152.775
1.866	6.9375e-12	-153.07									1.866	1.10938e-11	-125.606			1.866	1.68438e-11	-153.07
1.867	5.59375e-12	-152.775									1.867	9.15625e-12	-125.606			1.867	1.72188e-11	-152.48
1.868	7.625e-12	-152.873									1.868	1.025e-11	-125.606			1.868	1.6875e-11	-153.07
1.869	7.9375e-12	-152.972									1.869	9.5625e-12	-126.098			1.869	1.825e-11	-153.07
1.87	7.96875e-12	-153.169									1.87	9.25e-12	-125.606			1.87	1.875e-11	-153.366
1.871	7.78125e-12	-153.267									1.871	9.5e-12	-126.098			1.871	1.76875e-11	-152.48
1.872	7.5e-12	-153.562									1.872	8.5e-12	-126.492			1.872	1.87813e-11	-153.267
1.873	7.21875e-12	-153.956									1.873	9.28125e-12	-126.295			1.873	1.96875e-11	-153.562
1.874	8.375e-12	-155.433									1.874	9.09375e-12	-126.591			1.874	1.74375e-11	-153.562
1.875	7.21875e-12	-153.956									1.875	9.625e-12	-126.295			1.875	1.94375e-11	-153.464
1.876	8.40625e-12	-154.35									1.876	9.96875e-12	-126.492			1.876	1.84688e-11	-153.464
1.877	6.65625e-12	-154.055									1.877	9.5625e-12	-125.508			1.877	1.825e-11	-153.661
1.878	7.1875e-12	-154.055									1.878	9.3125e-12	-126.787			1.878	1.86875e-11	-153.661
1.879	7.28125e-12	-153.267									1.879	8.96875e-12	-126.591			1.879	1.82187e-11	-153.858
1.88	7.40625e-12	-154.645									1.88	9.96875e-12	-126.984			1.88	1.74375e-11	-153.858
1.881	7.09375e-12	-154.448									1.881	9.90625e-12	-127.181			1.881	1.7375e-11	-156.22
1.882	7.34375e-12	-154.448									1.882	1.0625e-11	-127.181			1.882	1.77813e-11	-154.448
1.883	7.96875e-12	-154.645									1.883	9.53125e-12	-127.378			1.883	1.79687e-11	-154.842
1.884	7.3125e-12	-154.842									1.884	9.4375e-12	-127.181			1.884	1.78125e-11	-154.941
1.885	7.15625e-12	-155.137									1.885	1.025e-11	-127.378			1.885	1.84063e-11	-155.039
1.886	7.96875e-12	-155.236									1.886	8.84375e-12	-127.28			1.886	1.775e-11	-154.941
1.887	6.15625e-12	-155.728									1.887	1.04688e-11	-127.87			1.887	1.775e-11	-155.236
1.888	6.90625e-12	-155.433									1.888	1.02188e-11	-128.756			1.888	1.79687e-11	-155.039
1.889	7.0625e-12	-157.205									1.889	1.00937e-11	-128.067			1.889	1.65313e-11	-155.334
1.89	7.9375e-12	-155.531									1.89	1.13437e-11	-127.969			1.89	1.87188e-11	-155.236
1.891	7.8125e-12	-155.925									1.891	1.0875e-11	-128.067			1.891	1.81563e-11	-155.433
1.892	7.96875e-12	-155.925									1.892	9.9375e-12	-127.969			1.892	1.80938e-11	-155.433
1.893	7.15625e-12	-155.827									1.893	9.46875e-12	-128.067			1.893	1.82187e-11	-155.039
1.894	6.15625e-12	-155.039									1.894	8.875e-12	-128.264			1.894	1.725e-11	-155.63
1.895	7.4375e-12	-156.319									1.895	9.875e-12	-128.658			1.895	1.75313e-11	-156.023
1.896	6.46875e-12	-156.023									1.896	9.34375e-12	-128.756			1.896	1.72812e-11	-157.697
1.897	7.25e-12	-156.417									1.897	9.34375e-12	-128.855			1.897	2.01875e-11	-156.319
1.898	8.4375e-12	-156.713									1.898	9.28125e-12	-128.658			1.898	1.88437e-11	-156.713
1.899	7.59375e-12	-156.614									1.899	9.34375e-12	-128.756			1.899	1.75625e-11	-156.614
1.9	6.4375e-12	-157.008									1.9	1.125e-11	-128.855			1.9	1.84063e-11	-156.713
1.901	6.90625e-12	-156.909									1.901	9.25e-12	-128.953			1.901	1.8125e-11	-155.433
1.902	7.65625e-12	-157.008									1.902	9.875e-12	-128.855			1.902	1.70938e-11	-156.713
1.903	7.875e-12	-157.106									1.903	1.03438e-11	-131.119			1.903	1.71563e-11	-156.713
1.904	6.09375e-12	-158.977									1.904	8.15625e-12	-129.445			1.904	1.80313e-11	-156.909
1.905	6.96875e-12	-157.205									1.905	1.00313e-11	-129.839			1.905	1.78125e-11	-157.106
1.906	6.78125e-12	-157.697									1.906	1.05625e-11	-129.741			1.906	1.72812e-11	-157.303
1.907	7.21875e-12	-157.5									1.907	1.1375e-11	-129.642			1.907	1.75313e-11	-157.303
1.908	7.53125e-12	-157.303									1.908	9.96875e-12	-128.756			1.908	1.81563e-11	-156.516
1.909	7.40625e-12	-157.205									1.909	1.18437e-11	-129.741			1.909	1.81563e-11	-157.402
1.91	7.5625e-12	-157.697									1.91	9.9375e-12	-129.839			1.91	1.86563e-11	-157.795
1.911	6.9375e-12	-157.992									1.911	9.4375e-12	-130.233			1.911	1.72812e-11	-159.075
1.912	7.15625e-12	-158.484									1.912	9.96875e-12	-130.331			1.912	1.825e-11	-158.386
1.913	8.03125e-12	-158.681									1.913	9.1875e-12	-130.134			1.913	1.75937e-11	-158.287
1.914	7.28125e-12	-158.386									1.914	1.02812e-11	-130.233			1.914	1.85937e-11	-158.287
1.915	7.625e-12	-158.484									1.915	9.34375e-12	-129.839			1.915	1.95e-11	-158.287
1.916	7.53125e-12	-157.992									1.916	9.59375e-12	-130.43			1.916	1.83438e-11	-157.5
1.917	6.65625e-12	-158.681									1.917	8.75e-12	-130.43			1.917	1.74375e-11	-158.484
1.918	7.53125e-12	-158.583									1.918	8.09375e-12	-131.316			1.918	1.77813e-11	-158.386
1.919	6.6875e-12	-159.764									1.919	9.4375e-12	-131.316			1.919	1.80625e-11	-158.583
1.92	6.09375e-12	-159.37									1.92	9.5625e-12	-131.316			1.92	1.88437e-11	-158.977
1.921	6e-12	-159.567									1.921	9.875e-12	-131.119			1.921	1.64375e-11	-159.075
1.922	7.4375e-12	-159.469									1.922	9.5625e-12	-131.217			1.922	1.85e-11	-159.075
1.923	6.90625e-12	-159.567									1.923	9.96875e-12	-130.627			1.923	1.71875e-11	-158.878
1.924	6.8125e-12	-158.78									1.924	9.09375e-12	-131.217			1.924	1.79687e-11	-159.075
1.925	7.71875e-12	-159.173									1.925	9.125e-12	-131.119			1.925	1.80625e-11	-159.469
1.926	7.8125e-12	-159.469									1.926	1.09062e-11	-131.906			1.926	1.79687e-11	-160.748
1.927	8.03125e-12	-160.059									1.927	1.09375e-11	-131.808			1.927	1.86875e-11	-159.961
1.928	7.78125e-12	-159.961									1.928	9.84375e-12	-131.808			1.928	1.875e-11	-160.059
1.929	7.78125e-12	-159.961									1.929	1.0625e-11	-131.709			1.929	1.72812e-11	-161.044
1.93	7.9375e-12	-160.256									1.93	9.15625e-12	-131.512			1.93	1.81563e-11	-160.256
1.931	7.84375e-12	-159.863									1.931	1.03125e-11	-132.103			1.931	1.97187e-11	-159.961
1.932	7.71875e-12	-160.552									1.932	1.04375e-11	-131.906			1.932	1.78125e-11	-160.355
1.933	7.90625e-12	-160.65									1.933	9.53125e-12	-132.005			1.933	1.89375e-11	-160.256
1.934	8.9375e-12	-161.142									1.934	9.84375e-12	-133.678			1.934	1.89688e-11	-160.552
1.935	7.0625e-12	-161.831									1.935	9.59375e-12	-132.202			1.935	1.89062e-11	-160.453
1.936	8.0625e-12	-161.241									1.936	9.65625e-12	-132.595			1.936	1.87813e-11	-160.748
1.937	6.65625e-12	-161.241									1.937	9.6875e-12	-132.595			1.937	1.82187e-11	-160.847
1.938	7.84375e-12	-161.438									1.938	8.75e-12	-132.595			1.938	1.81563e-11	-160.355
1.939	7.03125e-12	-161.241									1.939	9.03125e-12	-131.906			1.939	1.84063e-11	-160.847
1.94	7.6875e-12	-161.044									1.94	1.01562e-11	-133.088			1.94	1.82187e-11	-161.241
1.941	7.96875e-12	-161.634									1.941	9.625e-12	-132.989			1.941	1.84375e-11	-161.438
1.942	6.5e-12	-161.634									1.942	1.0125e-11	-133.186			1.942	1.79375e-11	-163.012
1.943	6.875e-12	-161.733									1.943	1.00937e-11	-133.284			1.943	1.71563e-11	-161.831
1.944	6.75e-12	-162.028									1.944	9.59375e-12	-133.088			1.944	1.7875e-11	-162.028
1.945	7.34375e-12	-162.127									1.945	9.8125e-12	-133.088			1.945	1.85937e-11	-162.028
1.946	7.0625e-12	-162.127									1.946	9.03125e-12	-133.186			1.946	1.81563e-11	-161.536
1.947	7.90625e-12	-162.422									1.947	1.14063e-11	-133.383			1.947	1.775e-11	-162.225
1.948	7.84375e-12	-162.52									1.948	9.84375e-12	-133.678			1.948	1.83438e-11	-161.93
1.949	6.84375e-12	-162.52									1.949	1.03125e-11	-135.155			1.949	1.80938e-11	-162.422
1.95	7.59375e-12	-164.194									1.95	9.40625e-12	-134.17			1.95	1.75e-11	-162.717
1.951	6.59375e-12	-162.816									1.951	9.5625e-12	-134.17			1.951	1.8125e-11	-162.816
1.952	8.21875e-12	-163.308									1.952	9.25e-12	-133.973			1.952	1.8875e-11	-162.52
1.953	7.53125e-12	-163.012									1.953	1.08438e-11	-134.072			1.953	1.99063e-11	-162.225
1.954	7.875e-12	-163.111									1.954	1e-11	-133.678			1.954	1.9375e-11	-162.717
1.955	7.59375e-12	-161.93									1.955	9.34375e-12	-134.17			1.955	1.94375e-11	-163.012
1.956	8.34375e-12	-163.111									1.956	8.96875e-12	-134.17			1.956	1.89375e-11	-163.012
1.957	6.1875e-12	-163.209									1.957	9.46875e-12	-134.367			1.957	1.92187e-11	-164.587
1.958	7.8125e-12	-163.406									1.958	1.01562e-11	-134.564			1.958	1.87188e-11	-163.603
1.959	8.46875e-12	-163.8									1.959	1.02812e-11	-134.761			1.959	1.90937e-11	-163.603
1.96	7.15625e-12	-163.8									1.96	1.06563e-11	-134.564			1.96	1.80313e-11	-164.686
1.961	6.75e-12	-163.702									1.961	9.59375e-12	-134.17			1.961	1.70312e-11	-163.702
1.962	7.9375e-12	-163.702									1.962	9.875e-12	-134.859			1.962	1.84375e-11	-163.702
1.963	7.96875e-12	-164.194									1.963	9.9375e-12	-134.958			1.963	1.63125e-11	-163.898
1.964	6.09375e-12	-164.292									1.964	9.875e-12	-134.958			1.964	1.95938e-11	-164.292
1.965	7.71875e-12	-164.883									1.965	1.14063e-11	-135.056			1.965	1.875e-11	-164.391
1.966	7.71875e-12	-164.883									1.966	1.01562e-11	-135.056			1.966	1.77813e-11	-164.292
1.967	7.65625e-12	-164.883									1.967	1.04688e-11	-135.155			1.967	1.8875e-11	-164.489
1.968	6.875e-12	-164.981									1.968	1.13437e-11	-135.45			1.968	1.82187e-11	-163.997
1.969	7.625e-12	-164.981									1.969	1.04375e-11	-135.45			1.969	1.84688e-11	-164.587
1.97	6.96875e-12	-163.8									1.97	1.15938e-11	-134.269			1.97	1.8625e-11	-165.08
1.971	7.21875e-12	-164.883									1.971	1.05625e-11	-135.647			1.971	1.84688e-11	-165.572
1.972	7.5625e-12	-164.489									1.972	9.9375e-12	-135.45			1.972	1.83438e-11	-166.261
1.973	8.71875e-12	-164.784									1.973	1.2e-11	-135.745			1.973	1.87188e-11	-165.277
1.974	8.28125e-12	-165.178									1.974	1.03438e-11	-135.942			1.974	1.9e-11	-165.375
1.975	7.09375e-12	-165.375									1.975	8.75e-12	-135.647			1.975	1.92187e-11	-165.473
1.976	7.84375e-12	-165.572									1.976	9.0625e-12	-135.844			1.976	1.84688e-11	-165.966
1.977	7.5e-12	-164.883									1.977	8.21875e-12	-136.041			1.977	1.85e-11	-165.67
1.978	8.46875e-12	-165.67									1.978	1.0375e-11	-136.238			1.978	1.84063e-11	-165.867
1.979	5.90625e-12	-166.064									1.979	1.02188e-11	-136.336			1.979	1.80313e-11	-166.064
1.98	8.90625e-12	-167.048									1.98	1.15312e-11	-137.911			1.98	1.87813e-11	-166.162
1.981	7.53125e-12	-166.458									1.981	1.11875e-11	-136.631			1.981	1.72812e-11	-166.261
1.982	6.21875e-12	-166.753									1.982	9.53125e-12	-136.927			1.982	1.7875e-11	-166.261
1.983	6.6875e-12	-166.655									1.983	1.05313e-11	-136.927			1.983	1.85e-11	-165.867
1.984	8.375e-12	-166.556									1.984	8.59375e-12	-137.025			1.984	1.77188e-11	-166.261
1.985	6.84375e-12	-165.67									1.985	9.96875e-12	-136.434			1.985	1.88125e-11	-166.655
1.986	7.75e-12	-166.852									1.986	9.4375e-12	-136.828			1.986	1.85312e-11	-166.753
1.987	7.1875e-12	-166.261									1.987	1.01875e-11	-137.025			1.987	1.82812e-11	-167.048
1.988	8.0625e-12	-166.753									1.988	9.9375e-12	-137.32			1.988	1.89688e-11	-166.852
1.989	8.21875e-12	-166.655									1.989	1.10312e-11	-137.517			1.989	1.70625e-11	-167.245
1.99	7.40625e-12	-166.852									1.99	1.09688e-11	-137.517			1.99	1.95625e-11	-167.245
1.991	7.59375e-12	-167.541									1.991	1.01562e-11	-137.616			1.991	1.89062e-11	-167.344
1.992	6.71875e-12	-167.147									1.992	1.0375e-11	-137.32			1.992	1.95938e-11	-167.048
1.993	7.96875e-12	-167.639									1.993	8.71875e-12	-137.616			1.993	1.94375e-11	-167.442
1.994	7.59375e-12	-168.033									1.994	9.78125e-12	-138.108			1.994	1.87813e-11	-167.836
1.995	7.40625e-12	-167.639									1.995	1.04062e-11	-138.009			1.995	1.99688e-11	-167.738
1.996	5.78125e-12	-169.509									1.996	9.09375e-12	-138.994			1.996	1.9875e-11	-167.836
1.997	8.09375e-12	-168.328									1.997	1.00937e-11	-137.714			1.997	1.87188e-11	-167.934
[truncated: 9,439 more rows]

## Sheet: FigureS7a
trace					histogram			gaussian fits
time [s]	current [A]	pressure [mmHg]			current [A]	counts		current [A]	green curve	red curve
0	-7.8125e-12	-0.68906			-9e-12	0		-9e-12	2.93642	2.93642
0.001	1.90313e-11	-0.68906			-7e-12	0		-8.84184e-12	2.93642	2.93642
0.002	1.06563e-11	-0.7875			-5e-12	0		-8.68368e-12	2.93642	2.93642
0.003	8.90625e-12	-0.88594			-3e-12	30		-8.52553e-12	2.93642	2.93642
0.004	7.875e-12	-0.98438			-1e-12	30		-8.36737e-12	2.93642	2.93642
0.005	7.71875e-12	-0.68906			1e-12	455		-8.20921e-12	2.93642	2.93642
0.006	6.0625e-12	-0.7875			3e-12	39		-8.05105e-12	2.93642	2.93642
0.007	4.96875e-12	-0.88594			5e-12	12		-7.89289e-12	2.93642	2.93642
0.008	5.875e-12	-0.7875			7e-12	5		-7.73473e-12	2.93642	2.93642
0.009	4.96875e-12	-0.68906			9e-12	7		-7.57658e-12	2.93642	2.93642
0.01	5.125e-12	-0.7875			1.1e-11	3		-7.41842e-12	2.93642	2.93642
0.011	5.0625e-12	-0.68906			1.3e-11	1		-7.26026e-12	2.93642	2.93642
0.012	4.78125e-12	-0.7875			1.5e-11	6		-7.1021e-12	2.93642	2.93642
0.013	6.03125e-12	-0.68906			1.7e-11	5		-7e-12	2.93642	2.93642
0.014	5.21875e-12	-0.88594			1.9e-11	3		-6.94394e-12	2.93642	2.93642
0.015	5.03125e-12	-0.88594			2.1e-11	6		-6.78579e-12	2.93642	2.93643
0.016	5.34375e-12	-0.68906			2.3e-11	1		-6.62763e-12	2.93642	2.93644
0.017	5.375e-12	-0.68906			2.5e-11	1		-6.46947e-12	2.93642	2.93645
0.018	5.40625e-12	-1.08281			2.7e-11	8		-6.31131e-12	2.93642	2.9365
0.019	4.3125e-12	-1.08281			2.9e-11	5		-6.15315e-12	2.93642	2.9366
0.02	4.28125e-12	-0.98438			3.1e-11	9		-5.99499e-12	2.93642	2.93682
0.021	5.21875e-12	-1.27969			3.3e-11	13		-5.83684e-12	2.93642	2.93731
0.022	4.21875e-12	-1.08281			3.5e-11	13		-5.67868e-12	2.93642	2.93835
0.023	5.34375e-12	-1.08281			3.7e-11	20		-5.52052e-12	2.93642	2.94053
0.024	3.875e-12	-1.08281			3.9e-11	17		-5.36236e-12	2.93642	2.94497
0.025	4.46875e-12	-1.08281			4.1e-11	23		-5.2042e-12	2.93642	2.95381
0.026	5.09375e-12	-1.08281			4.3e-11	32		-5.04605e-12	2.93642	2.97101
0.027	4.125e-12	-0.88594			4.5e-11	27		-5e-12	2.93642	2.97851
0.028	3.71875e-12	-0.98438			4.7e-11	35		-4.88789e-12	2.93642	3.00372
0.029	3.65625e-12	-0.88594			4.9e-11	43		-4.72973e-12	2.93642	3.06443
0.03	3.96875e-12	-1.08281			5.1e-11	32		-4.57157e-12	2.93642	3.17453
0.031	4.0625e-12	-0.98438			5.3e-11	51		-4.41341e-12	2.93642	3.36949
0.032	3.96875e-12	-0.68906			5.5e-11	34		-4.25526e-12	2.93642	3.70663
0.033	3.53125e-12	-1.18125			5.7e-11	39		-4.0971e-12	2.93642	4.27585
0.034	4.625e-12	-0.98438			5.9e-11	19		-3.93894e-12	2.93643	5.21408
0.035	4.75e-12	-0.68906			6.1e-11	19		-3.78078e-12	2.93643	6.72362
0.036	3.125e-12	-1.08281			6.3e-11	14		-3.62262e-12	2.93643	9.09398
0.037	4.28125e-12	-0.98438			6.5e-11	14		-3.46446e-12	2.93643	12.7259
0.038	4.09375e-12	-0.88594			6.7e-11	14		-3.30631e-12	2.93643	18.1548
0.039	3.25e-12	-0.98438			6.9e-11	6		-3.14815e-12	2.93643	26.0699
0.04	4.1875e-12	-0.98438			7.1e-11	8		-3e-12	2.93643	36.4921
0.041	4.40625e-12	-0.88594			7.3e-11	7		-2.98999e-12	2.93643	37.3216
0.042	4.96875e-12	-1.18125			7.5e-11	11		-2.83183e-12	2.93643	52.9126
0.043	3.25e-12	-0.88594			7.7e-11	8		-2.67367e-12	2.93643	73.9619
0.044	4.0625e-12	-1.18125			7.9e-11	2		-2.51552e-12	2.93643	101.638
0.045	5.59375e-12	-0.98438			8.1e-11	6		-2.35736e-12	2.93643	137.058
0.046	4e-12	-0.98438			8.3e-11	9		-2.1992e-12	2.93643	181.145
0.047	4.09375e-12	-1.18125			8.5e-11	3		-2.04104e-12	2.93643	234.474
0.048	5.0625e-12	-1.08281			8.7e-11	3		-1.88288e-12	2.93643	297.09
0.049	2.5625e-12	-0.88594			8.9e-11	3		-1.72472e-12	2.93643	368.352
0.05	4.3125e-12	-1.08281			9.1e-11	1		-1.56657e-12	2.93643	446.81
0.051	3.84375e-12	-0.68906			9.3e-11	5		-1.40841e-12	2.93643	530.157
0.052	3.375e-12	-0.98438			9.5e-11	4		-1.25025e-12	2.93643	615.266
0.053	3.78125e-12	-0.98438			9.7e-11	2		-1.09209e-12	2.93644	698.342
0.054	4.65625e-12	-0.88594			9.9e-11	3		-1e-12	2.93644	744.117
0.055	3.96875e-12	-1.08281			1.01e-10	2		-9.33934e-13	2.93644	775.175
0.056	3.5e-12	-1.27969			1.03e-10	0		-7.75776e-13	2.93644	841.479
0.057	5.8125e-12	-1.37813			1.05e-10	7		-6.17618e-13	2.93644	893.283
0.058	3.78125e-12	-0.7875			1.07e-10	2		-4.59459e-13	2.93644	927.321
0.059	4.125e-12	-1.08281			1.09e-10	2		-3.01301e-13	2.93644	941.377
0.06	5.34375e-12	-1.08281			1.11e-10	0		-1.43143e-13	2.93645	934.519
0.061	3.375e-12	-1.08281			1.13e-10	0		1.5015e-14	2.93645	907.201
0.062	3.3125e-12	-0.7875			1.15e-10	0		1.73173e-13	2.93645	861.219
0.063	3.34375e-12	-0.88594			1.17e-10	0		3.31331e-13	2.93645	799.509
0.064	3.15625e-12	-0.88594			1.19e-10	0		4.89489e-13	2.93645	725.84
0.065	3.46875e-12	-0.68906			1.21e-10	2		6.47648e-13	2.93646	644.435
0.066	5.21875e-12	-1.18125			1.23e-10	1		8.05806e-13	2.93646	559.572
0.067	4.21875e-12	-0.88594			1.25e-10	0		9.63964e-13	2.93646	475.224
0.068	3.84375e-12	-0.88594			1.27e-10	1		1e-12	2.93647	456.443
0.069	4.15625e-12	-1.08281			1.29e-10	0		1.12212e-12	2.93647	394.77
0.07	3.3125e-12	-0.88594			1.31e-10	1		1.28028e-12	2.93647	320.813
0.071	3.8125e-12	-0.7875			1.33e-10	1		1.43844e-12	2.93648	255.095
0.072	4.34375e-12	-0.88594			1.35e-10	0		1.5966e-12	2.93648	198.528
0.073	3.8125e-12	-0.98438			1.37e-10	1		1.75475e-12	2.93649	151.286
0.074	4.71875e-12	-0.88594			1.39e-10	0		1.91291e-12	2.93649	112.959
0.075	3.78125e-12	-0.88594			1.41e-10	1		2.07107e-12	2.9365	82.7249
0.076	3.5e-12	-1.18125			1.43e-10	0		2.22923e-12	2.93651	59.5157
0.077	4.46875e-12	-0.7875			1.45e-10	0		2.38739e-12	2.93651	42.1679
0.078	4.46875e-12	-0.88594			1.47e-10	0		2.54555e-12	2.93652	29.5358
0.079	4e-12	-1.08281			1.49e-10	0		2.7037e-12	2.93653	20.5712
0.08	5.0625e-12	-0.68906						2.86186e-12	2.93654	14.3686
0.081	4.46875e-12	-0.98438						3e-12	2.93655	10.6232
0.082	3.65625e-12	-0.98438						3.02002e-12	2.93655	10.1832
0.083	3.59375e-12	-0.68906						3.17818e-12	2.93656	7.42825
0.084	4.34375e-12	-0.7875						3.33634e-12	2.93657	5.65888
0.085	3.1875e-12	-0.88594						3.49449e-12	2.93659	4.54989
0.086	4.15625e-12	-0.7875						3.65265e-12	2.9366	3.87144
0.087	3.4375e-12	-0.68906						3.81081e-12	2.93662	3.46625
0.088	4.90625e-12	-0.68906						3.96897e-12	2.93663	3.23
0.089	3.34375e-12	-0.7875						4.12713e-12	2.93665	3.09548
0.09	4.03125e-12	-0.88594						4.28529e-12	2.93667	3.02069
0.091	5e-12	-0.7875						4.44344e-12	2.93669	2.98008
0.092	4.3125e-12	-0.88594						4.6016e-12	2.93671	2.95853
0.093	2.96875e-12	-0.88594						4.75976e-12	2.93674	2.94738
0.094	5.5625e-12	-0.98438						4.91792e-12	2.93676	2.94173
0.095	3.71875e-12	-0.88594						5e-12	2.93678	2.94003
0.096	4.34375e-12	-0.88594						5.07608e-12	2.93679	2.93893
0.097	2.25e-12	-0.98438						5.23423e-12	2.93682	2.93759
0.098	3.53125e-12	-0.88594						5.39239e-12	2.93686	2.93695
0.099	3.34375e-12	-1.08281						5.55055e-12	2.93689	2.93666
0.1	4.5e-12	-0.88594						5.70871e-12	2.93693	2.93652
0.101	3.78125e-12	-0.68906						5.86687e-12	2.93697	2.93647
0.102	4.125e-12	-0.68906						6.02503e-12	2.93702	2.93644
0.103	3.9375e-12	-0.7875						6.18318e-12	2.93706	2.93643
0.104	3.6875e-12	-1.08281						6.34134e-12	2.93712	2.93643
0.105	3.65625e-12	-0.98438						6.4995e-12	2.93717	2.93642
0.106	3.28125e-12	-0.98438						6.65766e-12	2.93723	2.93642
0.107	4.25e-12	-0.98438						6.81582e-12	2.9373	2.93642
0.108	3.96875e-12	-1.27969						6.97397e-12	2.93737	2.93642
0.109	4.21875e-12	-1.27969						7e-12	2.93738	2.93642
0.11	3.0625e-12	-1.27969						7.13213e-12	2.93744	2.93642
0.111	3.46875e-12	-1.37813						7.29029e-12	2.93752	2.93642
0.112	4.3125e-12	-1.18125						7.44845e-12	2.93761	2.93642
0.113	3.75e-12	-0.98438						7.60661e-12	2.9377	2.93642
0.114	3.65625e-12	-1.08281						7.76476e-12	2.9378	2.93642
0.115	4.59375e-12	-1.08281						7.92292e-12	2.93791	2.93642
0.116	3.96875e-12	-1.18125						8.08108e-12	2.93803	2.93642
0.117	4.59375e-12	-1.18125						8.23924e-12	2.93815	2.93642
0.118	4.78125e-12	-1.27969						8.3974e-12	2.93829	2.93642
0.119	4.34375e-12	-1.18125						8.55556e-12	2.93843	2.93642
0.12	2.6875e-12	-1.18125						8.71371e-12	2.93858	2.93642
0.121	6.0625e-12	-1.08281						8.87187e-12	2.93875	2.93642
0.122	4.375e-12	-0.98438						9e-12	2.93889	2.93642
0.123	4.34375e-12	-0.98438						9.03003e-12	2.93892	2.93642
0.124	3.96875e-12	-1.18125						9.18819e-12	2.93911	2.93642
0.125	3.5625e-12	-0.88594						9.34635e-12	2.93932	2.93642
0.126	3.65625e-12	-0.98438						9.5045e-12	2.93953	2.93642
0.127	4.78125e-12	-0.7875						9.66266e-12	2.93977	2.93642
0.128	4.03125e-12	-0.7875						9.82082e-12	2.94002	2.93642
0.129	4.5625e-12	-0.98438						9.97898e-12	2.94028	2.93642
0.13	3.34375e-12	-0.68906						1.01371e-11	2.94057	2.93642
0.131	3.6875e-12	-0.68906						1.02953e-11	2.94087	2.93642
0.132	3.4375e-12	-0.88594						1.04535e-11	2.9412	2.93642
0.133	4.71875e-12	-0.7875						1.06116e-11	2.94155	2.93642
0.134	5.0625e-12	-0.7875						1.07698e-11	2.94192	2.93642
0.135	4.0625e-12	-0.88594						1.09279e-11	2.94232	2.93642
0.136	3.75e-12	-0.68906						1.1e-11	2.94251	2.93642
0.137	3.53125e-12	-0.7875						1.10861e-11	2.94274	2.93642
0.138	4.46875e-12	-0.68906						1.12442e-11	2.9432	2.93642
0.139	5.40625e-12	-0.7875						1.14024e-11	2.94368	2.93642
0.14	4.6875e-12	-0.68906						1.15606e-11	2.9442	2.93642
0.141	3.25e-12	-0.68906						1.17187e-11	2.94475	2.93642
0.142	4.375e-12	-0.98438						1.18769e-11	2.94534	2.93642
0.143	3.53125e-12	-0.68906						1.2035e-11	2.94597	2.93642
0.144	2.40625e-12	-0.68906						1.21932e-11	2.94663	2.93642
0.145	3.78125e-12	-0.68906						1.23514e-11	2.94735	2.93642
0.146	2.34375e-12	-0.7875						1.25095e-11	2.9481	2.93642
0.147	4.03125e-12	-0.7875						1.26677e-11	2.94891	2.93642
0.148	4.9375e-12	-0.88594						1.28258e-11	2.94977	2.93642
0.149	4.59375e-12	-0.88594						1.2984e-11	2.95069	2.93642
0.15	4.40625e-12	-1.08281						1.3e-11	2.95078	2.93642
0.151	5.375e-12	-1.08281						1.31421e-11	2.95166	2.93642
0.152	3.90625e-12	-0.98438						1.33003e-11	2.95269	2.93642
0.153	3.09375e-12	-1.08281						1.34585e-11	2.95379	2.93642
0.154	3e-12	-0.98438						1.36166e-11	2.95496	2.93642
0.155	4.65625e-12	-0.68906						1.37748e-11	2.95621	2.93642
0.156	4.21875e-12	-0.88594						1.39329e-11	2.95753	2.93642
0.157	3.34375e-12	-0.88594						1.40911e-11	2.95893	2.93642
0.158	4.4375e-12	-0.98438						1.42492e-11	2.96042	2.93642
0.159	2.90625e-12	-1.08281						1.44074e-11	2.962	2.93642
0.16	4.71875e-12	-0.88594						1.45656e-11	2.96367	2.93642
0.161	3.78125e-12	-0.68906						1.47237e-11	2.96545	2.93642
0.162	3.28125e-12	-0.68906						1.48819e-11	2.96734	2.93642
0.163	3.65625e-12	-0.98438						1.5e-11	2.96882	2.93642
0.164	2.875e-12	-1.08281						1.504e-11	2.96934	2.93642
0.165	2.6875e-12	-1.08281						1.51982e-11	2.97145	2.93642
0.166	2.53125e-12	-0.7875						1.53564e-11	2.9737	2.93642
0.167	3.59375e-12	-0.98438						1.55145e-11	2.97608	2.93642
0.168	3.8125e-12	-0.7875						1.56727e-11	2.97859	2.93642
0.169	4.34375e-12	-0.88594						1.58308e-11	2.98126	2.93642
0.17	3.3125e-12	-1.08281						1.5989e-11	2.98408	2.93642
0.171	3.0625e-12	-1.08281						1.61471e-11	2.98706	2.93642
0.172	4.21875e-12	-0.68906						1.63053e-11	2.99021	2.93642
0.173	4.6875e-12	-0.98438						1.64635e-11	2.99354	2.93642
0.174	3.4375e-12	-0.68906						1.66216e-11	2.99707	2.93642
0.175	4.125e-12	-0.98438						1.67798e-11	3.00079	2.93642
0.176	4.15625e-12	-0.98438						1.69379e-11	3.00472	2.93642
0.177	3.46875e-12	-0.88594						1.7e-11	3.00633	2.93642
0.178	3.65625e-12	-0.98438						1.70961e-11	3.00888	2.93642
0.179	3.65625e-12	-0.7875						1.72543e-11	3.01326	2.93642
0.18	4.6875e-12	-0.88594						1.74124e-11	3.01789	2.93642
0.181	3.71875e-12	-0.7875						1.75706e-11	3.02277	2.93642
0.182	4.46875e-12	-0.98438						1.77287e-11	3.02792	2.93642
0.183	3.78125e-12	-0.88594						1.78869e-11	3.03334	2.93642
0.184	3.65625e-12	-0.98438						1.8045e-11	3.03906	2.93642
0.185	3.40625e-12	-0.88594						1.82032e-11	3.04509	2.93642
0.186	4.09375e-12	-0.88594						1.83614e-11	3.05144	2.93642
0.187	4.15625e-12	-1.08281						1.85195e-11	3.05813	2.93642
0.188	3.75e-12	-0.68906						1.86777e-11	3.06517	2.93642
0.189	3.875e-12	-0.7875						1.88358e-11	3.07258	2.93642
0.19	2.65625e-12	-1.18125						1.8994e-11	3.08038	2.93642
0.191	3.9375e-12	-1.08281						1.9e-11	3.08068	2.93642
0.192	4.90625e-12	-0.88594						1.91522e-11	3.08858	2.93642
0.193	3.90625e-12	-0.88594						1.93103e-11	3.0972	2.93642
0.194	2.8125e-12	-0.88594						1.94685e-11	3.10626	2.93642
0.195	5.15625e-12	-1.37813						1.96266e-11	3.11579	2.93642
0.196	3.65625e-12	-1.27969						1.97848e-11	3.12579	2.93642
0.197	4.4375e-12	-0.88594						1.99429e-11	3.1363	2.93642
0.198	4.59375e-12	-0.88594						2.01011e-11	3.14733	2.93642
0.199	3.03125e-12	-1.08281						2.02593e-11	3.15891	2.93642
0.2	4.90625e-12	-0.88594						2.04174e-11	3.17106	2.93642
0.201	3.6875e-12	-1.08281						2.05756e-11	3.18381	2.93642
0.202	4.625e-12	-0.68906						2.07337e-11	3.19717	2.93642
0.203	3.90625e-12	-1.08281						2.08919e-11	3.21118	2.93642
0.204	3.71875e-12	-0.98438						2.1e-11	3.22114	2.93642
0.205	3.90625e-12	-1.27969						2.10501e-11	3.22586	2.93642
0.206	3.0625e-12	-1.08281						2.12082e-11	3.24124	2.93642
0.207	2.96875e-12	-0.98438						2.13664e-11	3.25735	2.93642
0.208	3.6875e-12	-0.7875						2.15245e-11	3.27421	2.93642
0.209	4.34375e-12	-0.88594						2.16827e-11	3.29186	2.93642
0.21	3.71875e-12	-0.98438						2.18408e-11	3.31033	2.93642
0.211	4.53125e-12	-1.27969						2.1999e-11	3.32965	2.93642
0.212	4.34375e-12	-1.08281						2.21572e-11	3.34986	2.93642
0.213	4.625e-12	-0.88594						2.23153e-11	3.37098	2.93642
0.214	3.09375e-12	-0.98438						2.24735e-11	3.39305	2.93642
0.215	2.6875e-12	-1.08281						2.26316e-11	3.41611	2.93642
0.216	3.71875e-12	-1.37813						2.27898e-11	3.44019	2.93642
0.217	5.1875e-12	-1.37813						2.29479e-11	3.46533	2.93642
0.218	4.84375e-12	-1.18125						2.3e-11	3.47385	2.93642
0.219	3.15625e-12	-1.08281						2.31061e-11	3.49158	2.93642
0.22	3.40625e-12	-0.88594						2.32643e-11	3.51896	2.93642
0.221	3.40625e-12	-0.98438						2.34224e-11	3.54752	2.93642
0.222	3.5e-12	-1.27969						2.35806e-11	3.57731	2.93642
0.223	4.46875e-12	-0.88594						2.37387e-11	3.60836	2.93642
0.224	3.71875e-12	-0.98438						2.38969e-11	3.64072	2.93642
0.225	3.1875e-12	-0.7875						2.40551e-11	3.67443	2.93642
0.226	4.46875e-12	-0.98438						2.42132e-11	3.70954	2.93642
0.227	4.15625e-12	-1.08281						2.43714e-11	3.74609	2.93642
0.228	3.84375e-12	-1.08281						2.45295e-11	3.78414	2.93642
0.229	3.75e-12	-0.88594						2.46877e-11	3.82372	2.93642
0.23	3.0625e-12	-0.68906						2.48458e-11	3.8649	2.93642
0.231	3.40625e-12	-0.68906						2.5e-11	3.90661	2.93642
0.232	3.96875e-12	-1.08281						2.5004e-11	3.90771	2.93642
0.233	4.59375e-12	-0.98438						2.51622e-11	3.95222	2.93642
0.234	3.8125e-12	-0.98438						2.53203e-11	3.99846	2.93642
0.235	3.53125e-12	-0.88594						2.54785e-11	4.04651	2.93642
0.236	3.34375e-12	-0.98438						2.56366e-11	4.0964	2.93642
0.237	3.78125e-12	-0.98438						2.57948e-11	4.1482	2.93642
0.238	3.75e-12	-0.88594						2.5953e-11	4.20196	2.93642
0.239	3.78125e-12	-1.08281						2.61111e-11	4.25774	2.93642
0.24	4.78125e-12	-1.08281						2.62693e-11	4.31559	2.93642
0.241	4.125e-12	-1.08281						2.64274e-11	4.37557	2.93642
0.242	3.25e-12	-1.575						2.65856e-11	4.43774	2.93642
0.243	3.90625e-12	-0.98438						2.67437e-11	4.50216	2.93642
0.244	4.3125e-12	-0.88594						2.69019e-11	4.56889	2.93642
0.245	3.84375e-12	-0.98438						2.7e-11	4.61146	2.93642
0.246	3.78125e-12	-0.88594						2.70601e-11	4.63798	2.93642
0.247	2.6875e-12	-0.68906						2.72182e-11	4.70951	2.93642
0.248	3.46875e-12	-1.08281						2.73764e-11	4.78353	2.93642
0.249	4.1875e-12	-1.08281						2.75345e-11	4.86011	2.93642
0.25	4.3125e-12	-1.27969						2.76927e-11	4.93929	2.93642
0.251	4.09375e-12	-1.18125						2.78509e-11	5.02116	2.93642
0.252	2.375e-12	-1.08281						2.8009e-11	5.10577	2.93642
0.253	4.78125e-12	-0.88594						2.81672e-11	5.19318	2.93642
0.254	3.625e-12	-1.27969						2.83253e-11	5.28346	2.93642
0.255	4.03125e-12	-1.37813						2.84835e-11	5.37668	2.93642
0.256	3.96875e-12	-0.98438						2.86416e-11	5.47288	2.93642
0.257	3.875e-12	-0.88594						2.87998e-11	5.57215	2.93642
0.258	5.15625e-12	-0.68906						2.8958e-11	5.67453	2.93642
0.259	3.9375e-12	-0.98438						2.9e-11	5.70228	2.93642
0.26	4.21875e-12	-0.98438						2.91161e-11	5.7801	2.93642
0.261	3.15625e-12	-0.98438						2.92743e-11	5.88892	2.93642
0.262	4.8125e-12	-1.08281						2.94324e-11	6.00104	2.93642
0.263	2.875e-12	-0.88594						2.95906e-11	6.11654	2.93642
0.264	3.875e-12	-0.98438						2.97487e-11	6.23547	2.93642
0.265	3.59375e-12	-0.88594						2.99069e-11	6.35789	2.93642
0.266	3.4375e-12	-0.68906						3.00651e-11	6.48387	2.93642
0.267	2.28125e-12	-0.68906						3.02232e-11	6.61346	2.93642
0.268	3.21875e-12	-0.7875						3.03814e-11	6.74672	2.93642
0.269	4.46875e-12	-0.68906						3.05395e-11	6.88371	2.93642
0.27	3.4375e-12	-0.98438						3.06977e-11	7.02448	2.93642
0.271	4.65625e-12	-0.88594						3.08559e-11	7.16909	2.93642
0.272	4.15625e-12	-0.7875						3.1e-11	7.30428	2.93642
0.273	6e-12	-0.68906						3.1014e-11	7.3176	2.93642
0.274	4.71875e-12	-1.08281						3.11722e-11	7.47006	2.93642
0.275	3.6875e-12	-0.7875						3.13303e-11	7.62651	2.93642
0.276	4.09375e-12	-0.88594						3.14885e-11	7.787	2.93642
0.277	4.34375e-12	-0.68906						3.16466e-11	7.95159	2.93642
0.278	5.03125e-12	-0.7875						3.18048e-11	8.12032	2.93642
0.279	4.375e-12	-0.88594						3.1963e-11	8.29323	2.93642
0.28	3.53125e-12	-0.88594						3.21211e-11	8.47037	2.93642
0.281	5.21875e-12	-0.88594						3.22793e-11	8.65177	2.93642
0.282	3.59375e-12	-0.68906						3.24374e-11	8.83747	2.93642
0.283	2.46875e-12	-0.98438						3.25956e-11	9.02751	2.93642
0.284	3.8125e-12	-0.68906						3.27538e-11	9.22191	2.93642
0.285	3.78125e-12	-0.68906						3.29119e-11	9.4207	2.93642
0.286	3.3125e-12	-0.7875						3.3e-11	9.53334	2.93642
0.287	4.125e-12	-0.88594						3.30701e-11	9.62392	2.93642
0.288	4.125e-12	-0.68906						3.32282e-11	9.83159	2.93642
0.289	2.375e-12	-0.88594						3.33864e-11	10.0437	2.93642
0.29	2.53125e-12	-0.7875						3.35445e-11	10.2603	2.93642
0.291	4.5625e-12	-0.7875						3.37027e-11	10.4815	2.93642
0.292	3.75e-12	-0.68906						3.38609e-11	10.7071	2.93642
0.293	4.40625e-12	-0.98438						3.4019e-11	10.9372	2.93642
0.294	3.46875e-12	-0.88594						3.41772e-11	11.1719	2.93642
0.295	4.25e-12	-0.7875						3.43353e-11	11.411	2.93642
0.296	4.8125e-12	-0.68906						3.44935e-11	11.6547	2.93642
0.297	4.6875e-12	-0.7875						3.46517e-11	11.9029	2.93642
0.298	4.84375e-12	-0.98438						3.48098e-11	12.1556	2.93642
0.299	4.28125e-12	-0.88594						3.4968e-11	12.4128	2.93642
0.3	3.96875e-12	-0.98438						3.5e-11	12.4654	2.93642
0.301	4.6875e-12	-0.98438						3.51261e-11	12.6744	2.93642
0.302	4.5e-12	-0.68906						3.52843e-11	12.9405	2.93642
0.303	3.78125e-12	-0.7875						3.54424e-11	13.211	2.93642
0.304	4.5625e-12	-0.7875						3.56006e-11	13.4858	2.93642
0.305	4.21875e-12	-0.68906						3.57588e-11	13.765	2.93642
0.306	5.1875e-12	-0.7875						3.59169e-11	14.0484	2.93642
0.307	4.5625e-12	-0.68906						3.60751e-11	14.3361	2.93642
0.308	4.40625e-12	-0.68906						3.62332e-11	14.628	2.93642
0.309	4.46875e-12	-0.98438						3.63914e-11	14.924	2.93642
0.31	3.59375e-12	-0.68906						3.65495e-11	15.2241	2.93642
0.311	4.4375e-12	-0.98438						3.67077e-11	15.5282	2.93642
0.312	3.9375e-12	-0.88594						3.68659e-11	15.8362	2.93642
0.313	3.5625e-12	-0.68906						3.7e-11	16.1004	2.93642
0.314	3.09375e-12	-0.68906						3.7024e-11	16.148	2.93642
0.315	4.4375e-12	-0.88594						3.71822e-11	16.4636	2.93642
0.316	3.9375e-12	-0.88594						3.73403e-11	16.7829	2.93642
0.317	4.34375e-12	-0.98438						3.74985e-11	17.1058	2.93642
0.318	3.90625e-12	-0.7875						3.76567e-11	17.4322	2.93642
0.319	5.53125e-12	-0.88594						3.78148e-11	17.762	2.93642
0.32	5.25e-12	-1.08281						3.7973e-11	18.095	2.93642
0.321	3.5625e-12	-0.68906						3.81311e-11	18.4312	2.93642
0.322	3.59375e-12	-1.18125						3.82893e-11	18.7704	2.93642
0.323	3.96875e-12	-0.98438						3.84474e-11	19.1125	2.93642
0.324	3.4375e-12	-0.88594						3.86056e-11	19.4575	2.93642
0.325	4.34375e-12	-1.08281						3.87638e-11	19.8051	2.93642
0.326	3.875e-12	-1.08281						3.89219e-11	20.1551	2.93642
0.327	3.125e-12	-0.88594						3.9e-11	20.3289	2.93642
0.328	5.375e-12	-0.88594						3.90801e-11	20.5076	2.93642
0.329	4.4375e-12	-0.88594						3.92382e-11	20.8623	2.93642
0.33	4.28125e-12	-0.88594						3.93964e-11	21.219	2.93642
0.331	4.34375e-12	-0.88594						3.95546e-11	21.5776	2.93642
0.332	2.75e-12	-0.68906						3.97127e-11	21.938	2.93642
0.333	3.40625e-12	-0.88594						3.98709e-11	22.2999	2.93642
0.334	4.75e-12	-0.88594						4.0029e-11	22.6633	2.93642
0.335	4.625e-12	-0.7875						4.01872e-11	23.0278	2.93642
0.336	4.0625e-12	-0.88594						4.03453e-11	23.3934	2.93642
0.337	4.96875e-12	-0.98438						4.05035e-11	23.7598	2.93642
0.338	5.125e-12	-0.68906						4.06617e-11	24.1269	2.93642
0.339	3.875e-12	-1.08281						4.08198e-11	24.4944	2.93642
0.34	3.90625e-12	-0.98438						4.0978e-11	24.8622	2.93642
0.341	5.3125e-12	-1.08281						4.1e-11	24.9134	2.93642
0.342	4.5625e-12	-0.98438						4.11361e-11	25.23	2.93642
0.343	4.6875e-12	-0.98438						4.12943e-11	25.5977	2.93642
0.344	4.59375e-12	-0.88594						4.14525e-11	25.965	2.93642
0.345	3.78125e-12	-0.88594						4.16106e-11	26.3318	2.93642
0.346	4.09375e-12	-0.98438						4.17688e-11	26.6978	2.93642
0.347	5.0625e-12	-1.08281						4.19269e-11	27.0628	2.93642
0.348	3.40625e-12	-1.37813						4.20851e-11	27.4265	2.93642
0.349	3.03125e-12	-0.88594						4.22432e-11	27.7888	2.93642
0.35	3.03125e-12	-1.08281						4.24014e-11	28.1494	2.93642
0.351	5.34375e-12	-0.98438						4.25596e-11	28.5082	2.93642
0.352	4.5e-12	-1.08281						4.27177e-11	28.8648	2.93642
0.353	3.71875e-12	-0.88594						4.28759e-11	29.219	2.93642
0.354	4.375e-12	-1.08281						4.3e-11	29.4952	2.93642
0.355	3.75e-12	-0.88594						4.3034e-11	29.5707	2.93642
0.356	5.34375e-12	-0.68906						4.31922e-11	29.9195	2.93642
0.357	4.4375e-12	-0.88594						4.33504e-11	30.2653	2.93642
0.358	4.625e-12	-0.68906						4.35085e-11	30.6078	2.93642
0.359	4.84375e-12	-0.7875						4.36667e-11	30.9468	2.93642
0.36	4.125e-12	-0.7875						4.38248e-11	31.282	2.93642
0.361	3.4375e-12	-0.98438						4.3983e-11	31.6132	2.93642
0.362	4.71875e-12	-0.88594						4.41411e-11	31.9402	2.93642
0.363	4.46875e-12	-0.98438						4.42993e-11	32.2628	2.93642
0.364	3.46875e-12	-0.98438						4.44575e-11	32.5807	2.93642
0.365	4.90625e-12	-1.18125						4.46156e-11	32.8937	2.93642
0.366	3.65625e-12	-1.18125						4.47738e-11	33.2015	2.93642
0.367	4e-12	-0.98438						4.49319e-11	33.504	2.93642
0.368	4.90625e-12	-1.08281						4.5e-11	33.6325	2.93642
0.369	3.375e-12	-1.18125						4.50901e-11	33.8009	2.93642
0.37	2.53125e-12	-1.08281						4.52482e-11	34.092	2.93642
0.371	4.1875e-12	-0.98438						4.54064e-11	34.3771	2.93642
0.372	3.8125e-12	-1.18125						4.55646e-11	34.6559	2.93642
0.373	3.03125e-12	-1.18125						4.57227e-11	34.9283	2.93642
0.374	2.78125e-12	-1.08281						4.58809e-11	35.194	2.93642
0.375	5.34375e-12	-1.18125						4.6039e-11	35.4529	2.93642
0.376	4.625e-12	-1.18125						4.61972e-11	35.7047	2.93642
0.377	4.34375e-12	-1.18125						4.63554e-11	35.9492	2.93642
0.378	5.21875e-12	-0.98438						4.65135e-11	36.1863	2.93642
0.379	3.96875e-12	-1.08281						4.66717e-11	36.4158	2.93642
0.38	3.6875e-12	-0.98438						4.68298e-11	36.6374	2.93642
0.381	3.625e-12	-0.88594						4.6988e-11	36.8511	2.93642
0.382	3.75e-12	-0.88594						4.7e-11	36.867	2.93642
0.383	3.84375e-12	-0.98438						4.71461e-11	37.0566	2.93642
0.384	3.34375e-12	-0.7875						4.73043e-11	37.2537	2.93642
0.385	3.75e-12	-0.68906						4.74625e-11	37.4424	2.93642
0.386	3.8125e-12	-0.98438						4.76206e-11	37.6225	2.93642
0.387	4.21875e-12	-1.08281						4.77788e-11	37.7937	2.93642
0.388	3.96875e-12	-0.98438						4.79369e-11	37.9561	2.93642
0.389	3.4375e-12	-0.88594						4.80951e-11	38.1094	2.93642
0.39	3.40625e-12	-0.7875						4.82533e-11	38.2535	2.93642
0.391	4.03125e-12	-0.88594						4.84114e-11	38.3883	2.93642
0.392	3.53125e-12	-0.98438						4.85696e-11	38.5137	2.93642
0.393	3.65625e-12	-0.7875						4.87277e-11	38.6296	2.93642
0.394	4.71875e-12	-0.68906						4.88859e-11	38.7359	2.93642
0.395	3.90625e-12	-0.68906						4.9e-11	38.8066	2.93642
0.396	4.1875e-12	-0.68906						4.9044e-11	38.8325	2.93642
0.397	3.8125e-12	-0.88594						4.92022e-11	38.9193	2.93642
0.398	3.96875e-12	-0.7875						4.93604e-11	38.9963	2.93642
0.399	5.34375e-12	-0.88594						4.95185e-11	39.0633	2.93642
0.4	4.96875e-12	-0.68906						4.96767e-11	39.1204	2.93642
0.401	3.9375e-12	-0.98438						4.98348e-11	39.1675	2.93642
0.402	4.34375e-12	-0.98438						4.9993e-11	39.2045	2.93642
0.403	5.09375e-12	-0.7875						5.01512e-11	39.2314	2.93642
0.404	4.71875e-12	-0.98438						5.03093e-11	39.2483	2.93642
0.405	3.5e-12	-0.7875						5.04675e-11	39.255	2.93642
0.406	4.1875e-12	-0.68906						5.06256e-11	39.2516	2.93642
0.407	3.65625e-12	-0.88594						5.07838e-11	39.238	2.93642
0.408	3.53125e-12	-0.88594						5.09419e-11	39.2144	2.93642
0.409	4.375e-12	-0.88594						5.1e-11	39.2032	2.93642
0.41	3.5625e-12	-0.7875						5.11001e-11	39.1806	2.93642
0.411	4.84375e-12	-0.68906						5.12583e-11	39.1368	2.93642
0.412	4.28125e-12	-1.08281						5.14164e-11	39.083	2.93642
0.413	3.78125e-12	-0.68906						5.15746e-11	39.0191	2.93642
0.414	3.71875e-12	-0.98438						5.17327e-11	38.9454	2.93642
0.415	4.0625e-12	-0.68906						5.18909e-11	38.8618	2.93642
0.416	3.6875e-12	-0.7875						5.2049e-11	38.7683	2.93642
0.417	4.25e-12	-1.08281						5.22072e-11	38.6652	2.93642
0.418	5.46875e-12	-0.98438						5.23654e-11	38.5524	2.93642
0.419	4.21875e-12	-1.08281						5.25235e-11	38.4301	2.93642
0.42	3.8125e-12	-1.08281						5.26817e-11	38.2983	2.93642
0.421	4.1875e-12	-0.68906						5.28398e-11	38.1572	2.93642
0.422	5.03125e-12	-0.88594						5.2998e-11	38.0069	2.93642
0.423	3.53125e-12	-0.88594						5.3e-11	38.005	2.93642
0.424	4.25e-12	-0.98438						5.31562e-11	37.8475	2.93642
0.425	4.0625e-12	-0.88594						5.33143e-11	37.6791	2.93642
0.426	4.625e-12	-0.88594						5.34725e-11	37.5019	2.93642
0.427	4.125e-12	-1.08281						5.36306e-11	37.316	2.93642
0.428	3.65625e-12	-1.27969						5.37888e-11	37.1216	2.93642
0.429	3.5625e-12	-1.08281						5.39469e-11	36.9188	2.93642
0.43	3.125e-12	-0.98438						5.41051e-11	36.7078	2.93642
0.431	3.90625e-12	-0.98438						5.42633e-11	36.4887	2.93642
0.432	2.40625e-12	-0.98438						5.44214e-11	36.2618	2.93642
0.433	3.34375e-12	-0.98438						5.45796e-11	36.0271	2.93642
0.434	4e-12	-0.98438						5.47377e-11	35.785	2.93642
0.435	3.34375e-12	-0.98438						5.48959e-11	35.5355	2.93642
0.436	4.78125e-12	-0.7875						5.5e-11	35.3674	2.93642
0.437	3.9375e-12	-0.98438						5.50541e-11	35.2789	2.93642
0.438	4.4375e-12	-1.18125						5.52122e-11	35.0154	2.93642
0.439	4.15625e-12	-0.88594						5.53704e-11	34.7452	2.93642
0.44	4.09375e-12	-0.68906						5.55285e-11	34.4684	2.93642
0.441	3.15625e-12	-0.68906						5.56867e-11	34.1854	2.93642
0.442	4.96875e-12	-1.08281						5.58448e-11	33.8962	2.93642
0.443	4.65625e-12	-1.18125						5.6003e-11	33.6012	2.93642
0.444	4.125e-12	-1.08281						5.61612e-11	33.3005	2.93642
0.445	4.46875e-12	-0.88594						5.63193e-11	32.9943	2.93642
0.446	4.5e-12	-0.98438						5.64775e-11	32.683	2.93642
0.447	3.28125e-12	-0.68906						5.66356e-11	32.3667	2.93642
0.448	4.59375e-12	-0.98438						5.67938e-11	32.0456	2.93642
0.449	3.90625e-12	-0.7875						5.6952e-11	31.72	2.93642
0.45	4.25e-12	-0.88594						5.7e-11	31.6202	2.93642
0.451	3.5625e-12	-0.7875						5.71101e-11	31.3901	2.93642
0.452	5.0625e-12	-0.98438						5.72683e-11	31.0562	2.93642
0.453	3.9375e-12	-0.88594						5.74264e-11	30.7184	2.93642
0.454	4.46875e-12	-1.18125						5.75846e-11	30.377	2.93642
0.455	3.15625e-12	-1.08281						5.77427e-11	30.0323	2.93642
0.456	5.625e-12	-0.98438						5.79009e-11	29.6844	2.93642
0.457	3.90625e-12	-1.18125						5.80591e-11	29.3336	2.93642
0.458	4.21875e-12	-0.98438						5.82172e-11	28.9802	2.93642
0.459	5.34375e-12	-1.08281						5.83754e-11	28.6243	2.93642
0.46	3.5625e-12	-1.08281						5.85335e-11	28.2663	2.93642
0.461	4.0625e-12	-1.27969						5.86917e-11	27.9062	2.93642
0.462	3.96875e-12	-0.88594						5.88498e-11	27.5444	2.93642
0.463	4.03125e-12	-0.98438						5.9e-11	27.1996	2.93642
0.464	4.03125e-12	-0.98438						5.9008e-11	27.1811	2.93642
0.465	4.71875e-12	-0.88594						5.91662e-11	26.8165	2.93642
0.466	3.53125e-12	-0.88594						5.93243e-11	26.4509	2.93642
0.467	4.34375e-12	-0.88594						5.94825e-11	26.0843	2.93642
0.468	2.71875e-12	-0.88594						5.96406e-11	25.7172	2.93642
0.469	3.5e-12	-0.88594						5.97988e-11	25.3496	2.93642
0.47	3.8125e-12	-0.7875						5.9957e-11	24.9818	2.93642
0.471	3.8125e-12	-1.08281						6.01151e-11	24.6139	2.93642
0.472	3.5e-12	-1.18125						6.02733e-11	24.2463	2.93642
0.473	4.53125e-12	-1.08281						6.04314e-11	23.879	2.93642
0.474	4.96875e-12	-0.88594						6.05896e-11	23.5124	2.93642
0.475	4.28125e-12	-0.88594						6.07477e-11	23.1465	2.93642
0.476	3.78125e-12	-1.08281						6.09059e-11	22.7816	2.93642
0.477	5.03125e-12	-0.68906						6.1e-11	22.5651	2.93642
0.478	4.34375e-12	-0.7875						6.10641e-11	22.4179	2.93642
0.479	3.4375e-12	-0.7875						6.12222e-11	22.0555	2.93642
0.48	4.375e-12	-0.98438						6.13804e-11	21.6946	2.93642
0.481	3.84375e-12	-0.88594						6.15385e-11	21.3354	2.93642
0.482	5.125e-12	-0.88594						6.16967e-11	20.978	2.93642
0.483	3.09375e-12	-0.98438						6.18549e-11	20.6227	2.93642
0.484	3.15625e-12	-0.88594						6.2013e-11	20.2695	2.93642
0.485	4.5625e-12	-0.88594						6.21712e-11	19.9186	2.93642
0.486	3.875e-12	-0.88594						6.23293e-11	19.5702	2.93642
0.487	3.40625e-12	-0.7875						6.24875e-11	19.2244	2.93642
0.488	3.96875e-12	-0.7875						6.26456e-11	18.8813	2.93642
0.489	3.96875e-12	-0.7875						6.28038e-11	18.5411	2.93642
0.49	4.28125e-12	-0.88594						6.2962e-11	18.2039	2.93642
0.491	5e-12	-0.88594						6.3e-11	18.1233	2.93642
0.492	3.40625e-12	-0.98438						6.31201e-11	17.8699	2.93642
0.493	3.53125e-12	-0.7875						6.32783e-11	17.539	2.93642
0.494	4.21875e-12	-0.68906						6.34364e-11	17.2115	2.93642
0.495	4.1875e-12	-0.98438						6.35946e-11	16.8875	2.93642
0.496	4.375e-12	-0.68906						6.37528e-11	16.567	2.93642
0.497	6e-12	-0.68906						6.39109e-11	16.2502	2.93642
0.498	4.125e-12	-0.88594						6.40691e-11	15.9371	2.93642
0.499	5.5625e-12	-1.27969						6.42272e-11	15.6279	2.93642
0.5	5.21875e-12	-0.68906						6.43854e-11	15.3225	2.93642
0.501	5.25e-12	-1.08281						6.45435e-11	15.0211	2.93642
0.502	4.125e-12	-1.08281						6.47017e-11	14.7238	2.93642
0.503	4.59375e-12	-0.88594						6.48599e-11	14.4305	2.93642
0.504	4.34375e-12	-0.68906						6.5e-11	14.1742	2.93642
0.505	4.09375e-12	-0.7875						6.5018e-11	14.1415	2.93642
0.506	3.96875e-12	-1.08281						6.51762e-11	13.8566	2.93642
0.507	3.15625e-12	-1.18125						6.53343e-11	13.5761	2.93642
0.508	4.53125e-12	-0.7875						6.54925e-11	13.2998	2.93642
0.509	3.8125e-12	-0.88594						6.56507e-11	13.0279	2.93642
0.51	3.71875e-12	-0.7875						6.58088e-11	12.7604	2.93642
0.511	4.21875e-12	-0.98438						6.5967e-11	12.4974	2.93642
0.512	3.90625e-12	-0.68906						6.61251e-11	12.2387	2.93642
0.513	4.375e-12	-0.7875						6.62833e-11	11.9846	2.93642
0.514	3.78125e-12	-0.98438						6.64414e-11	11.7349	2.93642
0.515	3.5625e-12	-1.08281						6.65996e-11	11.4898	2.93642
0.516	3.78125e-12	-0.88594						6.67578e-11	11.2491	2.93642
0.517	4.34375e-12	-0.98438						6.69159e-11	11.013	2.93642
0.518	4.375e-12	-1.08281						6.7e-11	10.8893	2.93642
0.519	5.03125e-12	-1.37813						6.70741e-11	10.7814	2.93642
0.52	4.40625e-12	-1.575						6.72322e-11	10.5543	2.93642
0.521	4.8125e-12	-1.87031						6.73904e-11	10.3317	2.93642
0.522	4.84375e-12	-1.87031						6.75485e-11	10.1136	2.93642
0.523	2.78125e-12	-1.77188						6.77067e-11	9.90006	2.93642
0.524	4.40625e-12	-2.26406						6.78649e-11	9.69094	2.93642
0.525	4.09375e-12	-2.06719						6.8023e-11	9.48628	2.93642
0.526	5.125e-12	-2.26406						6.81812e-11	9.28605	2.93642
0.527	4.65625e-12	-2.26406						6.83393e-11	9.09022	2.93642
0.528	3.84375e-12	-2.46094						6.84975e-11	8.89877	2.93642
0.529	4.59375e-12	-2.26406						6.86557e-11	8.71166	2.93642
0.53	4.03125e-12	-2.75625						6.88138e-11	8.52887	2.93642
0.531	3.6875e-12	-3.24844						6.8972e-11	8.35035	2.93642
0.532	5.5625e-12	-3.05156						6.9e-11	8.31916	2.93642
0.533	4.21875e-12	-3.24844						6.91301e-11	8.17607	2.93642
0.534	3.96875e-12	-3.34688						6.92883e-11	8.00599	2.93642
0.535	5.5625e-12	-3.44531						6.94464e-11	7.84006	2.93642
0.536	4.5625e-12	-3.64219						6.96046e-11	7.67823	2.93642
0.537	3.5625e-12	-4.03594						6.97628e-11	7.52047	2.93642
0.538	3.96875e-12	-4.23281						6.99209e-11	7.36673	2.93642
0.539	4.71875e-12	-4.42969						7.00791e-11	7.21694	2.93642
0.54	3.9375e-12	-4.42969						7.02372e-11	7.07107	2.93642
0.541	4.125e-12	-4.82344						7.03954e-11	6.92905	2.93642
0.542	3.78125e-12	-4.82344						7.05536e-11	6.79084	2.93642
0.543	3.5625e-12	-5.02031						7.07117e-11	6.65637	2.93642
0.544	3.9375e-12	-5.02031						7.08699e-11	6.5256	2.93642
0.545	5.15625e-12	-5.11875						7.1e-11	6.42072	2.93642
0.546	4.3125e-12	-5.61094						7.1028e-11	6.39845	2.93642
0.547	3.65625e-12	-5.61094						7.11862e-11	6.27488	2.93642
0.548	3.5e-12	-5.80781						7.13443e-11	6.15482	2.93642
0.549	4.125e-12	-6.10313						7.15025e-11	6.03822	2.93642
0.55	3.78125e-12	-6.3						7.16607e-11	5.925	2.93642
0.551	3.5625e-12	-6.20156						7.18188e-11	5.81512	2.93642
0.552	4.21875e-12	-6.39844						7.1977e-11	5.7085	2.93642
0.553	5.15625e-12	-6.69375						7.21351e-11	5.60509	2.93642
0.554	3.65625e-12	-6.69375						7.22933e-11	5.50481	2.93642
0.555	4.84375e-12	-6.79219						7.24515e-11	5.40762	2.93642
0.556	4.84375e-12	-6.79219						7.26096e-11	5.31344	2.93642
0.557	3.53125e-12	-7.28438						7.27678e-11	5.22222	2.93642
0.558	4.40625e-12	-7.38281						7.29259e-11	5.13388	2.93642
0.559	3.34375e-12	-7.38281						7.3e-11	5.09348	2.93642
0.56	5.0625e-12	-7.48125						7.30841e-11	5.04836	2.93642
0.561	3.28125e-12	-7.38281						7.32422e-11	4.96561	2.93642
0.562	5.4375e-12	-7.67812						7.34004e-11	4.88556	2.93642
0.563	3.75e-12	-7.97344						7.35586e-11	4.80814	2.93642
0.564	4.9375e-12	-8.6625						7.37167e-11	4.7333	2.93642
0.565	3.9375e-12	-8.76094						7.38749e-11	4.66097	2.93642
0.566	4.5e-12	-8.76094						7.4033e-11	4.59109	2.93642
0.567	3.84375e-12	-8.36719						7.41912e-11	4.52359	2.93642
0.568	4.46875e-12	-8.6625						7.43493e-11	4.45843	2.93642
0.569	3.46875e-12	-8.56406						7.45075e-11	4.39554	2.93642
0.57	4.21875e-12	-9.05625						7.46657e-11	4.33485	2.93642
0.571	4.3125e-12	-9.15469						7.48238e-11	4.27631	2.93642
0.572	3.9375e-12	-9.25312						7.4982e-11	4.21987	2.93642
0.573	4.125e-12	-9.35156						7.5e-11	4.21357	2.93642
0.574	3.96875e-12	-9.54844						7.51401e-11	4.16546	2.93642
0.575	5.21875e-12	-9.94219						7.52983e-11	4.11303	2.93642
0.576	3.78125e-12	-9.94219						7.54565e-11	4.06252	2.93642
0.577	4.75e-12	-10.7297						7.56146e-11	4.01388	2.93642
0.578	4.4375e-12	-10.5328						7.57728e-11	3.96706	2.93642
0.579	4.46875e-12	-10.8281						7.59309e-11	3.92199	2.93642
0.58	4.875e-12	-10.7297						7.60891e-11	3.87863	2.93642
0.581	5.125e-12	-11.1234						7.62472e-11	3.83693	2.93642
0.582	4.78125e-12	-10.8281						7.64054e-11	3.79683	2.93642
0.583	4.65625e-12	-11.1234						7.65636e-11	3.75829	2.93642
0.584	3.15625e-12	-11.4187						7.67217e-11	3.72126	2.93642
0.585	4.46875e-12	-11.4187						7.68799e-11	3.68569	2.93642
0.586	3.875e-12	-11.1234						7.7e-11	3.65962	2.93642
0.587	3.65625e-12	-11.3203						7.7038e-11	3.65153	2.93642
0.588	4.71875e-12	-11.7141						7.71962e-11	3.61873	2.93642
0.589	3.4375e-12	-12.1078						7.73544e-11	3.58726	2.93642
0.59	4.65625e-12	-12.2063						7.75125e-11	3.55707	2.93642
0.591	4.625e-12	-12.5016						7.76707e-11	3.52811	2.93642
0.592	4.21875e-12	-12.6						7.78288e-11	3.50035	2.93642
0.593	4.28125e-12	-12.4031						7.7987e-11	3.47374	2.93642
0.594	4.5e-12	-12.7969						7.81451e-11	3.44824	2.93642
0.595	5.5e-12	-12.8953						7.83033e-11	3.42382	2.93642
0.596	4.125e-12	-13.1906						7.84615e-11	3.40043	2.93642
0.597	5.15625e-12	-13.2891						7.86196e-11	3.37804	2.93642
0.598	4.6875e-12	-13.3875						7.87778e-11	3.35662	2.93642
0.599	3.53125e-12	-13.5844						7.89359e-11	3.33612	2.93642
0.6	4.15625e-12	-13.5844						7.9e-11	3.32808	2.93642
0.601	5.40625e-12	-13.6828						7.90941e-11	3.31652	2.93642
0.602	5.03125e-12	-14.175						7.92523e-11	3.29778	2.93642
0.603	3.875e-12	-14.175						7.94104e-11	3.27986	2.93642
0.604	4.34375e-12	-14.5687						7.95686e-11	3.26274	2.93642
0.605	3.96875e-12	-14.6672						7.97267e-11	3.24639	2.93642
0.606	4.5625e-12	-14.7656						7.98849e-11	3.23078	2.93642
0.607	3.3125e-12	-15.0609						8.0043e-11	3.21588	2.93642
0.608	4.875e-12	-14.7656						8.02012e-11	3.20165	2.93642
0.609	4.78125e-12	-15.0609						8.03594e-11	3.18808	2.93642
0.61	4.4375e-12	-15.2578						8.05175e-11	3.17514	2.93642
0.611	3.9375e-12	-15.0609						8.06757e-11	3.1628	2.93642
0.612	4.84375e-12	-15.2578						8.08338e-11	3.15104	2.93642
0.613	5.1875e-12	-15.5531						8.0992e-11	3.13983	2.93642
0.614	4.78125e-12	-15.8484						8.1e-11	3.13928	2.93642
0.615	4.90625e-12	-15.9469						8.11502e-11	3.12915	2.93642
0.616	5.375e-12	-16.1438						8.13083e-11	3.11899	2.93642
0.617	5.28125e-12	-16.1438						8.14665e-11	3.10931	2.93642
0.618	4.65625e-12	-16.3406						8.16246e-11	3.1001	2.93642
0.619	4.78125e-12	-16.4391						8.17828e-11	3.09133	2.93642
0.62	4.78125e-12	-16.9312						8.19409e-11	3.083	2.93642
0.621	4.21875e-12	-17.0297						8.20991e-11	3.07507	2.93642
0.622	5.375e-12	-17.2266						8.22573e-11	3.06754	2.93642
0.623	3.09375e-12	-17.1281						8.24154e-11	3.06038	2.93642
0.624	3.90625e-12	-17.325						8.25736e-11	3.05358	2.93642
0.625	4.78125e-12	-17.6203						8.27317e-11	3.04712	2.93642
0.626	5.21875e-12	-17.7188						8.28899e-11	3.04099	2.93642
0.627	4.875e-12	-17.8172						8.3e-11	3.03691	2.93642
0.628	4.9375e-12	-17.8172						8.3048e-11	3.03517	2.93642
0.629	5.90625e-12	-17.9156						8.32062e-11	3.02965	2.93642
0.63	3.875e-12	-17.8172						8.33644e-11	3.02441	2.93642
0.631	5.125e-12	-17.9156						8.35225e-11	3.01945	2.93642
0.632	3.84375e-12	-18.3094						8.36807e-11	3.01474	2.93642
0.633	4.0625e-12	-18.5063						8.38388e-11	3.01028	2.93642
0.634	3.8125e-12	-18.6047						8.3997e-11	3.00605	2.93642
0.635	4.9375e-12	-18.8016						8.41552e-11	3.00205	2.93642
0.636	4.46875e-12	-18.9						8.43133e-11	2.99826	2.93642
0.637	6.15625e-12	-18.8016						8.44715e-11	2.99467	2.93642
0.638	5e-12	-19.3922						8.46296e-11	2.99127	2.93642
0.639	4.9375e-12	-18.9984						8.47878e-11	2.98806	2.93642
0.64	5.34375e-12	-19.1953						8.49459e-11	2.98503	2.93642
0.641	4.96875e-12	-19.4906						8.5e-11	2.98403	2.93642
0.642	4.5625e-12	-19.8844						8.51041e-11	2.98216	2.93642
0.643	4.375e-12	-19.5891						8.52623e-11	2.97944	2.93642
0.644	4.9375e-12	-19.3922						8.54204e-11	2.97688	2.93642
0.645	4.3125e-12	-19.5891						8.55786e-11	2.97446	2.93642
0.646	4.78125e-12	-19.9828						8.57367e-11	2.97217	2.93642
0.647	4.40625e-12	-20.0813						8.58949e-11	2.97001	2.93642
0.648	2.71875e-12	-20.1797						8.60531e-11	2.96797	2.93642
0.649	3.875e-12	-20.3766						8.62112e-11	2.96605	2.93642
0.65	3.8125e-12	-19.9828						8.63694e-11	2.96424	2.93642
0.651	4.40625e-12	-20.2781						8.65275e-11	2.96253	2.93642
0.652	4.15625e-12	-20.3766						8.66857e-11	2.96092	2.93642
0.653	5.3125e-12	-20.7703						8.68438e-11	2.9594	2.93642
0.654	6.0625e-12	-20.7703						8.7e-11	2.95799	2.93642
0.655	4.28125e-12	-20.9672						8.7002e-11	2.95797	2.93642
0.656	5.34375e-12	-20.7703						8.71602e-11	2.95663	2.93642
0.657	4.90625e-12	-21.2625						8.73183e-11	2.95536	2.93642
0.658	5.59375e-12	-21.0656						8.74765e-11	2.95417	2.93642
0.659	4.65625e-12	-21.3609						8.76346e-11	2.95304	2.93642
0.66	3.96875e-12	-21.4594						8.77928e-11	2.95199	2.93642
0.661	4.53125e-12	-21.5578						8.7951e-11	2.951	2.93642
0.662	3.96875e-12	-21.6562						8.81091e-11	2.95006	2.93642
0.663	4.8125e-12	-21.4594						8.82673e-11	2.94919	2.93642
0.664	3.34375e-12	-21.5578						8.84254e-11	2.94836	2.93642
0.665	5.375e-12	-21.9516						8.85836e-11	2.94759	2.93642
0.666	3.75e-12	-22.1484						8.87417e-11	2.94686	2.93642
0.667	4.90625e-12	-21.9516						8.88999e-11	2.94618	2.93642
0.668	4.34375e-12	-22.3453						8.9e-11	2.94577	2.93642
0.669	4.09375e-12	-22.3453						8.90581e-11	2.94554	2.93642
0.67	5e-12	-22.4438						8.92162e-11	2.94494	2.93642
0.671	4.65625e-12	-22.3453						8.93744e-11	2.94438	2.93642
0.672	5.34375e-12	-22.3453						8.95325e-11	2.94385	2.93642
0.673	3.53125e-12	-22.3453						8.96907e-11	2.94335	2.93642
0.674	4.59375e-12	-22.7391						8.98488e-11	2.94289	2.93642
0.675	5.21875e-12	-22.7391						9.0007e-11	2.94245	2.93642
0.676	5.40625e-12	-22.9359						9.01652e-11	2.94205	2.93642
0.677	5.5625e-12	-23.2312						9.03233e-11	2.94167	2.93642
0.678	4.25e-12	-23.3297						9.04815e-11	2.94131	2.93642
0.679	4.78125e-12	-23.3297						9.06396e-11	2.94098	2.93642
0.68	4.78125e-12	-23.3297						9.07978e-11	2.94067	2.93642
0.681	5.21875e-12	-23.5266						9.0956e-11	2.94037	2.93642
0.682	4.40625e-12	-23.625						9.1e-11	2.9403	2.93642
0.683	5.09375e-12	-24.2156						9.11141e-11	2.9401	2.93642
0.684	5.4375e-12	-23.8219						9.12723e-11	2.93985	2.93642
0.685	5e-12	-24.0188						9.14304e-11	2.93961	2.93642
0.686	4.3125e-12	-24.1172						9.15886e-11	2.93939	2.93642
0.687	4.125e-12	-24.1172						9.17467e-11	2.93918	2.93642
0.688	4.28125e-12	-24.0188						9.19049e-11	2.93899	2.93642
0.689	3.4375e-12	-24.6094						9.20631e-11	2.9388	2.93642
0.69	4.875e-12	-24.6094						9.22212e-11	2.93864	2.93642
0.691	5.34375e-12	-24.6094						9.23794e-11	2.93848	2.93642
0.692	4.6875e-12	-24.9047						9.25375e-11	2.93833	2.93642
0.693	4.625e-12	-25.1016						9.26957e-11	2.9382	2.93642
0.694	5.71875e-12	-25.0031						9.28539e-11	2.93807	2.93642
0.695	3.84375e-12	-24.9047						9.3e-11	2.93796	2.93642
0.696	4.84375e-12	-25.0031						9.3012e-11	2.93795	2.93642
0.697	3.53125e-12	-25.4953						9.31702e-11	2.93784	2.93642
0.698	6.15625e-12	-25.7906						9.33283e-11	2.93774	2.93642
0.699	5.875e-12	-26.0859						9.34865e-11	2.93764	2.93642
0.7	3.5625e-12	-26.3813						9.36446e-11	2.93755	2.93642
0.701	4.9375e-12	-26.4797						9.38028e-11	2.93747	2.93642
0.702	5.03125e-12	-26.4797						9.3961e-11	2.93739	2.93642
0.703	5.28125e-12	-26.4797						9.41191e-11	2.93732	2.93642
0.704	3.15625e-12	-26.4797						9.42773e-11	2.93725	2.93642
0.705	4.09375e-12	-26.8734						9.44354e-11	2.93719	2.93642
0.706	5.625e-12	-27.0703						9.45936e-11	2.93713	2.93642
0.707	5.09375e-12	-26.3813						9.47518e-11	2.93708	2.93642
0.708	3.8125e-12	-26.775						9.49099e-11	2.93703	2.93642
0.709	4.96875e-12	-27.0703						9.5e-11	2.937	2.93642
0.71	5.25e-12	-27.1687						9.50681e-11	2.93699	2.93642
0.711	3.75e-12	-27.2672						9.52262e-11	2.93694	2.93642
0.712	4.75e-12	-27.4641						9.53844e-11	2.9369	2.93642
0.713	5.8125e-12	-27.6609						9.55425e-11	2.93687	2.93642
0.714	4.21875e-12	-28.2516						9.57007e-11	2.93683	2.93642
0.715	4.59375e-12	-28.0547						9.58589e-11	2.9368	2.93642
0.716	4.25e-12	-28.2516						9.6017e-11	2.93677	2.93642
0.717	4.90625e-12	-28.6453						9.61752e-11	2.93675	2.93642
0.718	4.71875e-12	-28.7437						9.63333e-11	2.93672	2.93642
0.719	4.28125e-12	-28.4484						9.64915e-11	2.9367	2.93642
0.72	5.21875e-12	-28.8422						9.66496e-11	2.93668	2.93642
0.721	6.59375e-12	-28.6453						9.68078e-11	2.93666	2.93642
0.722	5.59375e-12	-29.0391						9.6966e-11	2.93664	2.93642
0.723	4.6875e-12	-29.4328						9.7e-11	2.93663	2.93642
0.724	5.03125e-12	-29.8266						9.71241e-11	2.93662	2.93642
0.725	4.21875e-12	-30.0234						9.72823e-11	2.9366	2.93642
0.726	5.9375e-12	-30.0234						9.74404e-11	2.93659	2.93642
0.727	4.625e-12	-29.8266						9.75986e-11	2.93658	2.93642
0.728	5.4375e-12	-29.925						9.77568e-11	2.93656	2.93642
0.729	4.34375e-12	-31.1062						9.79149e-11	2.93655	2.93642
0.73	5.03125e-12	-30.8109						9.80731e-11	2.93654	2.93642
0.731	3.6875e-12	-31.0078						9.82312e-11	2.93653	2.93642
0.732	3.59375e-12	-30.8109						9.83894e-11	2.93652	2.93642
0.733	4.90625e-12	-30.8109						9.85475e-11	2.93652	2.93642
0.734	4.375e-12	-30.8109						9.87057e-11	2.93651	2.93642
0.735	4.46875e-12	-30.9094						9.88639e-11	2.9365	2.93642
0.736	5.53125e-12	-30.7125						9.9e-11	2.9365	2.93642
0.737	4.15625e-12	-31.5984						9.9022e-11	2.93649	2.93642
0.738	5.71875e-12	-31.7953						9.91802e-11	2.93649	2.93642
0.739	6.0625e-12	-31.4016						9.93383e-11	2.93648	2.93642
0.74	4.625e-12	-31.6969						9.94965e-11	2.93648	2.93642
0.741	4.46875e-12	-31.6969						9.96547e-11	2.93647	2.93642
0.742	4.5625e-12	-32.0906						9.98128e-11	2.93647	2.93642
0.743	4.28125e-12	-32.3859						9.9971e-11	2.93647	2.93642
0.744	4.53125e-12	-32.5828						1.00129e-10	2.93646	2.93642
0.745	5.4375e-12	-32.5828						1.00287e-10	2.93646	2.93642
0.746	2.5625e-12	-32.7797						1.00445e-10	2.93646	2.93642
0.747	4.34375e-12	-32.9766						1.00604e-10	2.93645	2.93642
0.748	4.9375e-12	-33.1734						1.00762e-10	2.93645	2.93642
0.749	5.9375e-12	-33.2719						1.0092e-10	2.93645	2.93642
0.75	5.9375e-12	-33.5672						1.01e-10	2.93645	2.93642
0.751	4.46875e-12	-33.3703						1.01078e-10	2.93645	2.93642
0.752	4.875e-12	-33.5672						1.01236e-10	2.93644	2.93642
0.753	5.625e-12	-33.5672						1.01394e-10	2.93644	2.93642
0.754	5.0625e-12	-33.7641						1.01553e-10	2.93644	2.93642
0.755	4.5e-12	-34.0594						1.01711e-10	2.93644	2.93642
0.756	5.28125e-12	-34.2563						1.01869e-10	2.93644	2.93642
0.757	6.6875e-12	-34.4531						1.02027e-10	2.93644	2.93642
0.758	5.15625e-12	-34.4531						1.02185e-10	2.93644	2.93642
0.759	5.03125e-12	-34.65						1.02343e-10	2.93643	2.93642
0.76	5.375e-12	-35.1422						1.02502e-10	2.93643	2.93642
0.761	4.96875e-12	-35.1422						1.0266e-10	2.93643	2.93642
0.762	4.09375e-12	-35.3391						1.02818e-10	2.93643	2.93642
0.763	6.09375e-12	-35.4375						1.02976e-10	2.93643	2.93642
0.764	4.625e-12	-35.4375						1.03e-10	2.93643	2.93642
0.765	4.5e-12	-35.4375						1.03134e-10	2.93643	2.93642
0.766	3.59375e-12	-35.7328						1.03292e-10	2.93643	2.93642
0.767	4.65625e-12	-35.7328						1.0345e-10	2.93643	2.93642
0.768	3.40625e-12	-35.8312						1.03609e-10	2.93643	2.93642
0.769	5.78125e-12	-36.1266						1.03767e-10	2.93643	2.93642
0.77	4.4375e-12	-36.6187						1.03925e-10	2.93643	2.93642
0.771	6.40625e-12	-36.8156						1.04083e-10	2.93643	2.93642
0.772	5.125e-12	-36.6187						1.04241e-10	2.93643	2.93642
0.773	3.65625e-12	-36.5203						1.04399e-10	2.93643	2.93642
0.774	4.75e-12	-36.5203						1.04558e-10	2.93643	2.93642
0.775	4.125e-12	-37.6031						1.04716e-10	2.93643	2.93642
0.776	4.875e-12	-37.1109						1.04874e-10	2.93643	2.93642
0.777	5.84375e-12	-37.2094						1.05e-10	2.93643	2.93642
0.778	3.65625e-12	-36.9141						1.05032e-10	2.93642	2.93642
0.779	5.15625e-12	-37.1109						1.0519e-10	2.93642	2.93642
0.78	5.3125e-12	-37.0125						1.05348e-10	2.93642	2.93642
0.781	4.25e-12	-37.6031						1.05507e-10	2.93642	2.93642
0.782	4.71875e-12	-37.5047						1.05665e-10	2.93642	2.93642
0.783	5.78125e-12	-37.6031						1.05823e-10	2.93642	2.93642
0.784	3.875e-12	-37.6031						1.05981e-10	2.93642	2.93642
0.785	4.4375e-12	-37.7016						1.06139e-10	2.93642	2.93642
0.786	4.28125e-12	-38.2922						1.06297e-10	2.93642	2.93642
0.787	4.59375e-12	-38.4891						1.06455e-10	2.93642	2.93642
0.788	4.71875e-12	-38.4891						1.06614e-10	2.93642	2.93642
0.789	4.4375e-12	-38.5875						1.06772e-10	2.93642	2.93642
0.79	5.5625e-12	-38.8828						1.0693e-10	2.93642	2.93642
0.791	4.09375e-12	-38.4891						1.07e-10	2.93642	2.93642
0.792	4.125e-12	-39.0797						1.07088e-10	2.93642	2.93642
0.793	4.9375e-12	-39.2766						1.07246e-10	2.93642	2.93642
0.794	5.59375e-12	-39.5719						1.07404e-10	2.93642	2.93642
0.795	5.25e-12	-39.2766						1.07563e-10	2.93642	2.93642
0.796	4.625e-12	-39.9656						1.07721e-10	2.93642	2.93642
0.797	5.46875e-12	-40.1625						1.07879e-10	2.93642	2.93642
0.798	4.96875e-12	-40.0641						1.08037e-10	2.93642	2.93642
0.799	4.78125e-12	-40.1625						1.08195e-10	2.93642	2.93642
0.8	5.90625e-12	-39.9656						1.08353e-10	2.93642	2.93642
0.801	5.28125e-12	-40.5562						1.08512e-10	2.93642	2.93642
0.802	5.71875e-12	-40.3594						1.0867e-10	2.93642	2.93642
0.803	4.875e-12	-40.5562						1.08828e-10	2.93642	2.93642
0.804	4.96875e-12	-40.8516						1.08986e-10	2.93642	2.93642
0.805	4.375e-12	-40.8516						1.09e-10	2.93642	2.93642
0.806	5.09375e-12	-41.3438						1.09144e-10	2.93642	2.93642
0.807	4.34375e-12	-41.2453						1.09302e-10	2.93642	2.93642
0.808	5.21875e-12	-41.3438						1.0946e-10	2.93642	2.93642
0.809	5.15625e-12	-41.4422						1.09619e-10	2.93642	2.93642
0.81	4.8125e-12	-41.2453						1.09777e-10	2.93642	2.93642
0.811	3.15625e-12	-41.5406						1.09935e-10	2.93642	2.93642
0.812	5.75e-12	-41.5406						1.10093e-10	2.93642	2.93642
0.813	4.78125e-12	-42.0328						1.10251e-10	2.93642	2.93642
0.814	5.46875e-12	-42.1313						1.10409e-10	2.93642	2.93642
0.815	5.09375e-12	-42.0328						1.10568e-10	2.93642	2.93642
0.816	4.9375e-12	-42.1313						1.10726e-10	2.93642	2.93642
0.817	5.65625e-12	-42.4266						1.10884e-10	2.93642	2.93642
0.818	5.9375e-12	-42.6234						1.11e-10	2.93642	2.93642
0.819	5.15625e-12	-42.8203						1.11042e-10	2.93642	2.93642
0.82	5.09375e-12	-42.8203						1.112e-10	2.93642	2.93642
0.821	4.3125e-12	-43.0172						1.11358e-10	2.93642	2.93642
0.822	4.34375e-12	-43.3125						1.11517e-10	2.93642	2.93642
0.823	4.875e-12	-43.6078						1.11675e-10	2.93642	2.93642
0.824	5.09375e-12	-43.9031						1.11833e-10	2.93642	2.93642
0.825	4.25e-12	-43.9031						1.11991e-10	2.93642	2.93642
0.826	4.59375e-12	-43.9031						1.12149e-10	2.93642	2.93642
0.827	4.09375e-12	-44.0016						1.12307e-10	2.93642	2.93642
0.828	5.59375e-12	-44.3953						1.12465e-10	2.93642	2.93642
0.829	4.3125e-12	-44.3953						1.12624e-10	2.93642	2.93642
0.83	4e-12	-44.4937						1.12782e-10	2.93642	2.93642
0.831	5.71875e-12	-44.5922						1.1294e-10	2.93642	2.93642
0.832	5.03125e-12	-44.3953						1.13e-10	2.93642	2.93642
0.833	5.125e-12	-44.7891						1.13098e-10	2.93642	2.93642
0.834	5.1875e-12	-44.9859						1.13256e-10	2.93642	2.93642
0.835	4.40625e-12	-44.8875						1.13414e-10	2.93642	2.93642
0.836	5.9375e-12	-45.9703						1.13573e-10	2.93642	2.93642
0.837	5.59375e-12	-45.5766						1.13731e-10	2.93642	2.93642
0.838	6.375e-12	-45.8719						1.13889e-10	2.93642	2.93642
0.839	5.75e-12	-45.8719						1.14047e-10	2.93642	2.93642
0.84	5.96875e-12	-45.8719						1.14205e-10	2.93642	2.93642
0.841	4.09375e-12	-45.4781						1.14363e-10	2.93642	2.93642
0.842	4.65625e-12	-45.8719						1.14522e-10	2.93642	2.93642
0.843	6.03125e-12	-46.2656						1.1468e-10	2.93642	2.93642
0.844	5.59375e-12	-46.2656						1.14838e-10	2.93642	2.93642
0.845	4.5e-12	-46.6594						1.14996e-10	2.93642	2.93642
0.846	4.96875e-12	-46.5609						1.15e-10	2.93642	2.93642
0.847	4.875e-12	-46.6594						1.15154e-10	2.93642	2.93642
0.848	3.875e-12	-46.4625						1.15312e-10	2.93642	2.93642
0.849	5.0625e-12	-47.0531						1.1547e-10	2.93642	2.93642
0.85	4.90625e-12	-47.3484						1.15629e-10	2.93642	2.93642
0.851	3.96875e-12	-47.6437						1.15787e-10	2.93642	2.93642
0.852	5.46875e-12	-47.6437						1.15945e-10	2.93642	2.93642
0.853	5.09375e-12	-47.8406						1.16103e-10	2.93642	2.93642
0.854	6.09375e-12	-48.0375						1.16261e-10	2.93642	2.93642
0.855	4.375e-12	-47.9391						1.16419e-10	2.93642	2.93642
0.856	5.59375e-12	-47.8406						1.16578e-10	2.93642	2.93642
0.857	5.59375e-12	-48.3328						1.16736e-10	2.93642	2.93642
0.858	4.59375e-12	-48.4312						1.16894e-10	2.93642	2.93642
0.859	5.65625e-12	-48.5297						1.17e-10	2.93642	2.93642
0.86	5.59375e-12	-48.9234						1.17052e-10	2.93642	2.93642
0.861	4.96875e-12	-49.0219						1.1721e-10	2.93642	2.93642
0.862	5.5625e-12	-49.2188						1.17368e-10	2.93642	2.93642
0.863	4.53125e-12	-49.0219						1.17527e-10	2.93642	2.93642
0.864	4.6875e-12	-49.1203						1.17685e-10	2.93642	2.93642
0.865	5.53125e-12	-49.7109						1.17843e-10	2.93642	2.93642
0.866	5.46875e-12	-49.7109						1.18001e-10	2.93642	2.93642
0.867	5.5625e-12	-50.2031						1.18159e-10	2.93642	2.93642
0.868	5.625e-12	-50.1047						1.18317e-10	2.93642	2.93642
0.869	5.15625e-12	-50.3016						1.18475e-10	2.93642	2.93642
0.87	6.09375e-12	-50.3016						1.18634e-10	2.93642	2.93642
0.871	6.34375e-12	-50.5969						1.18792e-10	2.93642	2.93642
0.872	5.78125e-12	-50.3016						1.1895e-10	2.93642	2.93642
0.873	4.875e-12	-50.7938						1.19e-10	2.93642	2.93642
0.874	4.46875e-12	-50.9906						1.19108e-10	2.93642	2.93642
0.875	6.125e-12	-50.9906						1.19266e-10	2.93642	2.93642
0.876	5.15625e-12	-51.2859						1.19424e-10	2.93642	2.93642
0.877	5.25e-12	-51.2859						1.19583e-10	2.93642	2.93642
0.878	5.1875e-12	-50.8922						1.19741e-10	2.93642	2.93642
0.879	5.65625e-12	-51.3844						1.19899e-10	2.93642	2.93642
0.88	4.625e-12	-51.2859						1.20057e-10	2.93642	2.93642
0.881	6e-12	-51.7781						1.20215e-10	2.93642	2.93642
0.882	5.4375e-12	-52.4672						1.20373e-10	2.93642	2.93642
0.883	5.71875e-12	-51.6797						1.20532e-10	2.93642	2.93642
0.884	5.4375e-12	-52.0734						1.2069e-10	2.93642	2.93642
0.885	5.5625e-12	-52.3687						1.20848e-10	2.93642	2.93642
0.886	5.15625e-12	-52.0734						1.21e-10	2.93642	2.93642
0.887	4.46875e-12	-51.8766						1.21006e-10	2.93642	2.93642
0.888	4.46875e-12	-52.3687						1.21164e-10	2.93642	2.93642
0.889	4.6875e-12	-52.5656						1.21322e-10	2.93642	2.93642
0.89	4.6875e-12	-52.7625						1.2148e-10	2.93642	2.93642
0.891	5.53125e-12	-52.5656						1.21639e-10	2.93642	2.93642
0.892	4.03125e-12	-52.7625						1.21797e-10	2.93642	2.93642
0.893	5.84375e-12	-52.9594						1.21955e-10	2.93642	2.93642
0.894	6.28125e-12	-53.0578						1.22113e-10	2.93642	2.93642
0.895	4.71875e-12	-53.1562						1.22271e-10	2.93642	2.93642
0.896	5.25e-12	-53.2547						1.22429e-10	2.93642	2.93642
0.897	5e-12	-54.3375						1.22588e-10	2.93642	2.93642
0.898	5.71875e-12	-53.8453						1.22746e-10	2.93642	2.93642
0.899	5.4375e-12	-54.1406						1.22904e-10	2.93642	2.93642
0.9	5.40625e-12	-54.1406						1.23e-10	2.93642	2.93642
0.901	5.84375e-12	-54.5344						1.23062e-10	2.93642	2.93642
0.902	5.96875e-12	-54.2391						1.2322e-10	2.93642	2.93642
0.903	4.03125e-12	-54.6328						1.23378e-10	2.93642	2.93642
0.904	4.15625e-12	-54.5344						1.23537e-10	2.93642	2.93642
0.905	5.4375e-12	-54.6328						1.23695e-10	2.93642	2.93642
0.906	5.40625e-12	-54.8297						1.23853e-10	2.93642	2.93642
0.907	5.40625e-12	-54.9281						1.24011e-10	2.93642	2.93642
0.908	4.78125e-12	-55.4203						1.24169e-10	2.93642	2.93642
0.909	4.15625e-12	-55.125						1.24327e-10	2.93642	2.93642
0.91	4.28125e-12	-55.4203						1.24485e-10	2.93642	2.93642
0.911	5.09375e-12	-55.6172						1.24644e-10	2.93642	2.93642
0.912	5.9375e-12	-55.7156						1.24802e-10	2.93642	2.93642
0.913	5.125e-12	-56.2078						1.2496e-10	2.93642	2.93642
0.914	5.34375e-12	-56.2078						1.25e-10	2.93642	2.93642
0.915	6.1875e-12	-56.3062						1.25118e-10	2.93642	2.93642
0.916	4.90625e-12	-56.4047						1.25276e-10	2.93642	2.93642
0.917	5.5e-12	-56.3062						1.25434e-10	2.93642	2.93642
0.918	5.5625e-12	-56.4047						1.25593e-10	2.93642	2.93642
0.919	5.0625e-12	-56.7984						1.25751e-10	2.93642	2.93642
0.92	5.0625e-12	-56.8969						1.25909e-10	2.93642	2.93642
0.921	3.9375e-12	-57.3891						1.26067e-10	2.93642	2.93642
0.922	6.40625e-12	-57.2906						1.26225e-10	2.93642	2.93642
0.923	5.75e-12	-57.3891						1.26383e-10	2.93642	2.93642
0.924	4.625e-12	-57.1922						1.26542e-10	2.93642	2.93642
0.925	4.53125e-12	-57.5859						1.267e-10	2.93642	2.93642
0.926	4.84375e-12	-57.5859						1.26858e-10	2.93642	2.93642
0.927	3.96875e-12	-57.5859						1.27e-10	2.93642	2.93642
0.928	5.71875e-12	-58.8656						1.27016e-10	2.93642	2.93642
0.929	7e-12	-58.4719						1.27174e-10	2.93642	2.93642
0.93	5.71875e-12	-58.5703						1.27332e-10	2.93642	2.93642
0.931	5.0625e-12	-58.6688						1.2749e-10	2.93642	2.93642
0.932	5.53125e-12	-58.6688						1.27649e-10	2.93642	2.93642
0.933	6.03125e-12	-58.7672						1.27807e-10	2.93642	2.93642
0.934	6.21875e-12	-59.3578						1.27965e-10	2.93642	2.93642
0.935	6.40625e-12	-59.3578						1.28123e-10	2.93642	2.93642
0.936	6.46875e-12	-59.3578						1.28281e-10	2.93642	2.93642
0.937	5.6875e-12	-59.2594						1.28439e-10	2.93642	2.93642
0.938	6.84375e-12	-59.3578						1.28598e-10	2.93642	2.93642
0.939	5.96875e-12	-59.9484						1.28756e-10	2.93642	2.93642
0.94	5.0625e-12	-60.0469						1.28914e-10	2.93642	2.93642
0.941	4.625e-12	-60.0469						1.29e-10	2.93642	2.93642
0.942	4.34375e-12	-60.2437						1.29072e-10	2.93642	2.93642
0.943	4.8125e-12	-60.2437						1.2923e-10	2.93642	2.93642
0.944	5.21875e-12	-60.8344						1.29388e-10	2.93642	2.93642
0.945	6.375e-12	-60.8344						1.29547e-10	2.93642	2.93642
0.946	5.09375e-12	-61.7203						1.29705e-10	2.93642	2.93642
0.947	5.5625e-12	-61.0312						1.29863e-10	2.93642	2.93642
0.948	5.78125e-12	-60.6375						1.30021e-10	2.93642	2.93642
0.949	5.59375e-12	-61.2281						1.30179e-10	2.93642	2.93642
0.95	4.875e-12	-61.425						1.30337e-10	2.93642	2.93642
0.951	5.75e-12	-61.6219						1.30495e-10	2.93642	2.93642
0.952	5.03125e-12	-61.8188						1.30654e-10	2.93642	2.93642
0.953	5.875e-12	-61.9172						1.30812e-10	2.93642	2.93642
0.954	5.8125e-12	-61.7203						1.3097e-10	2.93642	2.93642
0.955	5.71875e-12	-61.9172						1.31e-10	2.93642	2.93642
0.956	6.0625e-12	-62.1141						1.31128e-10	2.93642	2.93642
0.957	4.875e-12	-62.6063						1.31286e-10	2.93642	2.93642
0.958	6.21875e-12	-63.2953						1.31444e-10	2.93642	2.93642
0.959	5.46875e-12	-62.7047						1.31761e-10	2.93642	2.93642
0.96	5.53125e-12	-62.7047						1.31919e-10	2.93642	2.93642
0.961	6.65625e-12	-62.9016						1.32077e-10	2.93642	2.93642
0.962	6.3125e-12	-63						1.32235e-10	2.93642	2.93642
0.963	5.34375e-12	-62.9016						1.32393e-10	2.93642	2.93642
0.964	5.5625e-12	-63.2953						1.32552e-10	2.93642	2.93642
0.965	4.6875e-12	-63.3937						1.3271e-10	2.93642	2.93642
0.966	5.46875e-12	-63.9844						1.32868e-10	2.93642	2.93642
0.967	5.40625e-12	-63.8859						1.33e-10	2.93642	2.93642
0.968	5.65625e-12	-64.0828						1.33026e-10	2.93642	2.93642
0.969	5.78125e-12	-64.0828						1.33184e-10	2.93642	2.93642
0.97	5.1875e-12	-64.1813						1.33342e-10	2.93642	2.93642
0.971	5.28125e-12	-64.3781						1.33501e-10	2.93642	2.93642
0.972	5.78125e-12	-64.575						1.33659e-10	2.93642	2.93642
0.973	5.53125e-12	-64.9688						1.33817e-10	2.93642	2.93642
0.974	5.8125e-12	-65.1656						1.33975e-10	2.93642	2.93642
0.975	6.34375e-12	-64.7719						1.34133e-10	2.93642	2.93642
0.976	4.78125e-12	-65.2641						1.34291e-10	2.93642	2.93642
0.977	6.6875e-12	-65.4609						1.34449e-10	2.93642	2.93642
0.978	5.59375e-12	-65.6578						1.34608e-10	2.93642	2.93642
0.979	6.21875e-12	-65.0672						1.34766e-10	2.93642	2.93642
0.98	5.5e-12	-65.7562						1.34924e-10	2.93642	2.93642
0.981	5.625e-12	-66.0516						1.35e-10	2.93642	2.93642
0.982	5.875e-12	-66.2484						1.35082e-10	2.93642	2.93642
0.983	5.65625e-12	-66.2484						1.3524e-10	2.93642	2.93642
0.984	4.34375e-12	-66.4453						1.35398e-10	2.93642	2.93642
0.985	5.4375e-12	-66.6422						1.35557e-10	2.93642	2.93642
0.986	5.71875e-12	-66.9375						1.35715e-10	2.93642	2.93642
0.987	5.09375e-12	-67.0359						1.35873e-10	2.93642	2.93642
0.988	5.3125e-12	-67.2328						1.36031e-10	2.93642	2.93642
0.989	5.78125e-12	-68.2172						1.36189e-10	2.93642	2.93642
0.99	4.96875e-12	-67.5281						1.36347e-10	2.93642	2.93642
0.991	6.125e-12	-67.725						1.36506e-10	2.93642	2.93642
0.992	5.65625e-12	-67.725						1.36664e-10	2.93642	2.93642
0.993	5.1875e-12	-68.1188						1.37e-10	2.93642	2.93642
0.994	6.09375e-12	-67.6266						1.39e-10	2.93642	2.93642
0.995	6.9375e-12	-68.1188						1.41e-10	2.93642	2.93642
0.996	7.03125e-12	-68.2172						1.43e-10	2.93642	2.93642
0.997	6.6875e-12	-68.2172						1.45e-10	2.93642	2.93642
0.998	6.03125e-12	-68.6109						1.47e-10	2.93642	2.93642
0.999	6.9375e-12	-68.7094						1.49e-10	2.93642	2.93642
1	7.125e-12	-68.9062
1.001	5.03125e-12	-68.9062
1.002	3.5625e-12	-69.0047
1.003	6.71875e-12	-69.0047
1.004	6.25e-12	-70.0875
1.005	6.5625e-12	-69.3984
1.006	4.65625e-12	-69.3984
1.007	5.53125e-12	-69.4969
1.008	5.96875e-12	-69.5953
1.009	5.125e-12	-69.5953
1.01	6.875e-12	-69.7922
1.011	4.46875e-12	-70.1859
1.012	5.21875e-12	-70.2844
1.013	5.96875e-12	-70.2844
1.014	5.59375e-12	-70.5797
1.015	5.6875e-12	-70.7766
1.016	5.625e-12	-70.4813
1.017	6.9375e-12	-70.9734
1.018	5.59375e-12	-71.2687
1.019	6.53125e-12	-71.2687
1.02	6.71875e-12	-71.5641
1.021	7.28125e-12	-71.9578
1.022	5.71875e-12	-71.6625
1.023	6.25e-12	-71.5641
1.024	7.03125e-12	-71.9578
1.025	5.0625e-12	-71.5641
1.026	5.78125e-12	-72.45
1.027	5.75e-12	-72.3516
1.028	5.34375e-12	-72.45
1.029	5.25e-12	-72.7453
1.03	5.34375e-12	-72.8438
1.031	7.15625e-12	-72.3516
1.032	6.53125e-12	-72.8438
1.033	6.90625e-12	-73.0406
1.034	5.40625e-12	-73.1391
1.035	6.25e-12	-73.5328
1.036	6.1875e-12	-73.7297
1.037	6.21875e-12	-73.7297
1.038	5.78125e-12	-73.5328
1.039	5.71875e-12	-74.025
1.04	5.28125e-12	-73.1391
1.041	5.34375e-12	-74.4188
1.042	5.53125e-12	-74.5172
1.043	5.21875e-12	-74.3203
1.044	5.53125e-12	-74.4188
1.045	5.0625e-12	-74.5172
1.046	6.71875e-12	-75.0094
1.047	6.1875e-12	-75.1078
1.048	5.46875e-12	-75.2062
1.049	6.78125e-12	-75.5016
1.05	6.15625e-12	-75.5016
1.051	5.75e-12	-75.6984
1.052	4.90625e-12	-75.9938
1.053	5.78125e-12	-75.7969
1.054	6.15625e-12	-75.7969
1.055	6.15625e-12	-75.6
1.056	6.53125e-12	-76.1906
1.057	6.09375e-12	-76.2891
1.058	5.9375e-12	-76.6828
1.059	6.15625e-12	-76.8797
1.06	6.4375e-12	-76.9781
1.061	5.875e-12	-76.8797
1.062	5.875e-12	-77.0766
1.063	5.40625e-12	-76.9781
1.064	5.21875e-12	-77.175
1.065	5.21875e-12	-78.75
1.066	4.875e-12	-77.9625
1.067	7.03125e-12	-77.8641
1.068	6e-12	-78.1594
1.069	6.15625e-12	-78.1594
1.07	6.15625e-12	-77.6672
1.071	5.1875e-12	-78.0609
1.072	5.875e-12	-78.5531
1.073	5.84375e-12	-78.4547
1.074	5.09375e-12	-78.8484
1.075	6.71875e-12	-78.8484
1.076	5.96875e-12	-79.1437
1.077	5.6875e-12	-78.75
1.078	6.46875e-12	-79.4391
1.079	4.5e-12	-79.7344
1.08	5.34375e-12	-79.9313
1.081	5.78125e-12	-79.9313
1.082	6.8125e-12	-80.0297
1.083	5.46875e-12	-80.0297
1.084	4.1875e-12	-80.0297
1.085	6e-12	-80.0297
1.086	4.75e-12	-80.1281
1.087	5.78125e-12	-80.2266
1.088	5.6875e-12	-80.7188
1.089	5.75e-12	-80.7188
1.09	5.78125e-12	-80.8172
1.091	6.46875e-12	-81.5062
1.092	5.96875e-12	-81.6047
1.093	6.21875e-12	-81.6047
1.094	6.53125e-12	-81.7031
1.095	7e-12	-81.8016
1.096	5.5e-12	-82.6875
1.097	5.65625e-12	-82.0969
1.098	6.96875e-12	-82.1953
1.099	6.125e-12	-82.3922
1.1	5.875e-12	-82.5891
1.101	6.71875e-12	-82.3922
1.102	6.28125e-12	-82.7859
1.103	6.78125e-12	-82.6875
1.104	5.375e-12	-83.0812
1.105	5.21875e-12	-83.1797
1.106	5.59375e-12	-83.1797
1.107	5.71875e-12	-83.3766
1.108	5.8125e-12	-83.3766
1.109	5.90625e-12	-83.5734
1.11	6.15625e-12	-84.0656
1.111	4.78125e-12	-85.1484
1.112	4.875e-12	-84.0656
1.113	6.53125e-12	-85.05
1.114	5.6875e-12	-84.3609
1.115	6.1875e-12	-84.6562
1.116	6.375e-12	-84.2625
1.117	6.15625e-12	-84.8531
1.118	7.125e-12	-84.7547
1.119	6.375e-12	-84.9516
1.12	6.5625e-12	-85.1484
1.121	5.96875e-12	-85.05
1.122	5.625e-12	-85.1484
1.123	5.4375e-12	-85.4437
1.124	5.53125e-12	-85.5422
1.125	6.875e-12	-85.6406
1.126	6.5625e-12	-86.7234
1.127	6.375e-12	-86.0344
1.128	6.09375e-12	-86.1328
1.129	5.625e-12	-86.625
1.13	5.09375e-12	-86.625
1.131	5.875e-12	-86.7234
1.132	6.84375e-12	-86.7234
1.133	5.0625e-12	-86.625
1.134	6.21875e-12	-86.625
1.135	5.78125e-12	-86.8219
1.136	6.875e-12	-87.4125
1.137	6.875e-12	-87.4125
1.138	5.9375e-12	-86.9203
1.139	6e-12	-87.5109
1.14	5.375e-12	-87.5109
1.141	5.96875e-12	-87.9047
1.142	4e-12	-88.2
1.143	4.875e-12	-88.2984
1.144	5.59375e-12	-88.3969
1.145	6.53125e-12	-88.3969
1.146	6.625e-12	-87.8063
1.147	5.6875e-12	-88.2984
1.148	5.6875e-12	-88.2984
1.149	6.21875e-12	-88.8891
1.15	6.84375e-12	-89.0859
1.151	5.875e-12	-88.8891
1.152	6.09375e-12	-89.0859
1.153	6.34375e-12	-89.2828
1.154	6.96875e-12	-89.2828
1.155	6.34375e-12	-89.4797
1.156	5.875e-12	-89.6766
1.157	6e-12	-90.6609
1.158	6.875e-12	-90.1688
1.159	6.3125e-12	-90.2672
1.16	6.875e-12	-90.0703
1.161	5.96875e-12	-90.2672
1.162	6.375e-12	-90.0703
1.163	6.15625e-12	-90.5625
1.164	7.59375e-12	-91.0547
1.165	5.53125e-12	-90.8578
1.166	6.09375e-12	-90.7594
1.167	5.59375e-12	-90.8578
1.168	6.5625e-12	-91.1531
1.169	5.75e-12	-91.2516
1.17	6.71875e-12	-91.5469
1.171	6.125e-12	-91.9406
1.172	5.5e-12	-93.0234
1.173	6.25e-12	-91.8422
1.174	6.65625e-12	-92.4328
1.175	6.5625e-12	-93.2203
1.176	6.71875e-12	-92.7281
1.177	6.84375e-12	-92.2359
1.178	7.09375e-12	-92.925
1.179	6.53125e-12	-93.2203
1.18	5.90625e-12	-93.2203
1.181	6.78125e-12	-93.4172
1.182	5.59375e-12	-93.2203
1.183	5.8125e-12	-93.3187
1.184	5.625e-12	-93.4172
1.185	4.78125e-12	-94.1063
1.186	7.125e-12	-94.2047
1.187	6.65625e-12	-94.5
1.188	6.84375e-12	-94.6969
1.189	5.9375e-12	-94.6969
1.19	5.65625e-12	-94.5984
1.191	7.03125e-12	-94.9922
1.192	7.03125e-12	-94.6969
1.193	6.34375e-12	-95.2875
1.194	6.84375e-12	-95.4844
1.195	6.71875e-12	-95.3859
1.196	6.46875e-12	-95.8781
1.197	7.84375e-12	-95.5828
1.198	6.28125e-12	-95.3859
1.199	6.96875e-12	-95.1891
1.2	6.875e-12	-96.2719
1.201	5.71875e-12	-96.2719
1.202	5.96875e-12	-96.1734
1.203	5.6875e-12	-96.9609
1.204	5.34375e-12	-96.5672
1.205	5.78125e-12	-97.2562
1.206	6.9375e-12	-96.8625
1.207	5.4375e-12	-97.0594
1.208	5.125e-12	-97.2562
1.209	5.6875e-12	-97.3547
1.21	5.34375e-12	-97.65
1.211	5.96875e-12	-97.7484
1.212	6e-12	-98.1422
1.213	6.40625e-12	-98.1422
1.214	7e-12	-97.8469
1.215	5.84375e-12	-98.0438
1.216	7.0625e-12	-98.1422
1.217	5.28125e-12	-98.7328
1.218	7.21875e-12	-100.111
1.219	5.6875e-12	-99.4219
1.22	5.8125e-12	-99.7172
1.221	6.03125e-12	-99.6188
1.222	6.5625e-12	-99.8156
1.223	5.71875e-12	-99.4219
1.224	6.09375e-12	-100.013
1.225	6.46875e-12	-100.013
1.226	6.625e-12	-100.209
1.227	6.78125e-12	-100.209
1.228	5.59375e-12	-100.406
1.229	5.40625e-12	-100.013
1.23	6.875e-12	-100.111
1.231	6.8125e-12	-100.209
1.232	5.75e-12	-100.603
1.233	6.96875e-12	-102.375
1.234	5.3125e-12	-100.702
1.235	6.28125e-12	-101.489
1.236	6.0625e-12	-100.702
1.237	7.59375e-12	-101.489
1.238	5.625e-12	-100.898
1.239	6.03125e-12	-101.981
1.24	6.65625e-12	-101.883
1.241	6.4375e-12	-101.686
1.242	6.34375e-12	-102.178
1.243	6.15625e-12	-102.178
1.244	6.3125e-12	-102.67
1.245	6.15625e-12	-102.572
1.246	6.25e-12	-102.67
1.247	5.3125e-12	-102.572
1.248	6.40625e-12	-104.147
1.249	6.5e-12	-103.261
1.25	6.125e-12	-103.458
1.251	6.5625e-12	-103.556
1.252	7.21875e-12	-103.655
1.253	5.96875e-12	-103.852
1.254	6.28125e-12	-103.655
1.255	6.25e-12	-103.359
1.256	5.96875e-12	-104.048
1.257	6.125e-12	-104.245
1.258	6.78125e-12	-104.344
1.259	6.375e-12	-104.442
1.26	5.53125e-12	-104.245
1.261	5.90625e-12	-104.344
1.262	5.4375e-12	-104.442
1.263	6.21875e-12	-105.131
1.264	6.65625e-12	-105.525
1.265	7.5625e-12	-105.033
1.266	6.0625e-12	-105.23
1.267	6.84375e-12	-105.427
1.268	6.40625e-12	-105.23
1.269	5.53125e-12	-105.82
1.27	4.96875e-12	-105.82
1.271	5.75e-12	-106.312
1.272	5.5e-12	-106.312
1.273	5.65625e-12	-106.214
1.274	6.1875e-12	-106.116
1.275	6.5625e-12	-105.919
1.276	6.78125e-12	-106.706
1.277	5.84375e-12	-106.805
1.278	7.15625e-12	-107.1
1.279	7e-12	-107.888
1.28	6.28125e-12	-107.297
1.281	6.28125e-12	-107.691
1.282	7.375e-12	-107.789
1.283	7.1875e-12	-107.888
1.284	6.03125e-12	-107.494
1.285	5.96875e-12	-107.888
1.286	6.03125e-12	-108.183
1.287	4.90625e-12	-108.478
1.288	6.21875e-12	-108.38
1.289	6.21875e-12	-108.577
1.29	6.59375e-12	-108.478
1.291	7.9375e-12	-109.069
1.292	6.78125e-12	-109.167
1.293	6.65625e-12	-109.167
1.294	6.4375e-12	-109.758
1.295	6.71875e-12	-109.364
1.296	7.625e-12	-109.955
1.297	8.09375e-12	-110.25
1.298	6.71875e-12	-110.25
1.299	6.71875e-12	-109.463
1.3	6.09375e-12	-110.152
1.301	6.21875e-12	-110.545
1.302	6.96875e-12	-110.25
1.303	6.53125e-12	-110.545
1.304	6.53125e-12	-110.841
1.305	6.9375e-12	-110.939
1.306	6.40625e-12	-110.939
1.307	7.25e-12	-111.333
1.308	6.53125e-12	-111.333
1.309	6.3125e-12	-112.711
1.31	5.65625e-12	-111.431
1.311	6.21875e-12	-111.923
1.312	6.21875e-12	-112.317
1.313	6.9375e-12	-112.219
1.314	5.90625e-12	-111.431
1.315	6.78125e-12	-112.514
1.316	6.5625e-12	-112.514
1.317	6.6875e-12	-112.809
1.318	5.8125e-12	-113.006
1.319	6.65625e-12	-113.105
1.32	6e-12	-113.006
1.321	6.4375e-12	-113.105
1.322	7.34375e-12	-113.302
1.323	6.96875e-12	-113.302
1.324	6.75e-12	-115.073
1.325	6.71875e-12	-113.498
1.326	5.65625e-12	-113.695
1.327	5.8125e-12	-113.991
1.328	5.84375e-12	-114.286
1.329	6.75e-12	-113.892
1.33	6.1875e-12	-114.581
1.331	6.8125e-12	-114.483
1.332	5.59375e-12	-114.581
1.333	6.875e-12	-114.778
1.334	7.96875e-12	-114.778
1.335	7.4375e-12	-115.172
1.336	6.75e-12	-114.68
1.337	6.78125e-12	-115.172
1.338	7.03125e-12	-115.664
1.339	6.625e-12	-116.845
1.34	6.46875e-12	-115.959
1.341	8.34375e-12	-115.959
1.342	7.96875e-12	-115.763
1.343	8.21875e-12	-115.959
1.344	6.59375e-12	-116.156
1.345	6.65625e-12	-116.058
1.346	5.96875e-12	-116.156
1.347	5.875e-12	-116.452
1.348	7.09375e-12	-116.747
1.349	6.125e-12	-116.845
1.35	5.15625e-12	-116.845
1.351	8.15625e-12	-116.452
1.352	7.625e-12	-117.042
1.353	7.0625e-12	-117.436
1.354	7.28125e-12	-117.731
1.355	7.03125e-12	-118.42
1.356	8.46875e-12	-118.125
1.357	6.59375e-12	-118.223
1.358	7.28125e-12	-118.027
1.359	6.875e-12	-118.223
1.36	7.6875e-12	-117.633
1.361	7.28125e-12	-118.519
1.362	6.46875e-12	-118.519
1.363	6.09375e-12	-118.716
1.364	6.21875e-12	-119.109
1.365	6.96875e-12	-119.306
1.366	5.09375e-12	-119.306
1.367	5.40625e-12	-119.306
1.368	5.40625e-12	-119.602
1.369	5.53125e-12	-119.602
1.37	5.9375e-12	-121.177
1.371	6.8125e-12	-120.291
1.372	6.8125e-12	-120.487
1.373	6.625e-12	-120.192
1.374	5.78125e-12	-120.094
1.375	7.0625e-12	-119.7
1.376	7.59375e-12	-120.783
1.377	6.1875e-12	-121.078
1.378	7.28125e-12	-121.275
1.379	7.09375e-12	-121.177
1.38	7.21875e-12	-121.177
1.381	5.96875e-12	-121.275
1.382	6.9375e-12	-121.472
1.383	7.0625e-12	-121.472
1.384	6.6875e-12	-121.767
1.385	7.625e-12	-123.834
1.386	7.4375e-12	-122.161
1.387	7.21875e-12	-122.555
1.388	5.75e-12	-122.358
1.389	6.46875e-12	-122.358
1.39	8.0625e-12	-122.555
1.391	6.21875e-12	-122.555
1.392	7.0625e-12	-122.85
1.393	6.875e-12	-123.145
1.394	6.9375e-12	-123.342
1.395	7.125e-12	-123.342
1.396	7.03125e-12	-123.441
1.397	8.46875e-12	-123.047
1.398	7.28125e-12	-123.834
1.399	6.90625e-12	-124.425
1.4	7.84375e-12	-125.311
1.401	6.9375e-12	-124.523
1.402	6.75e-12	-124.72
1.403	5.84375e-12	-124.622
1.404	6.6875e-12	-124.819
1.405	6.96875e-12	-124.228
1.406	7.3125e-12	-124.523
1.407	6.40625e-12	-124.72
1.408	6.53125e-12	-125.409
1.409	7.09375e-12	-125.409
1.41	7e-12	-125.311
1.411	7.90625e-12	-125.409
1.412	6.46875e-12	-125.409
1.413	6.78125e-12	-125.606
1.414	7.90625e-12	-125.902
1.415	7.40625e-12	-126
1.416	7.96875e-12	-127.083
1.417	7.46875e-12	-126.689
1.418	7.46875e-12	-126.689
1.419	7.65625e-12	-126.984
1.42	7.875e-12	-126.886
1.421	7.5625e-12	-126.394
1.422	7.25e-12	-127.083
1.423	6.5625e-12	-127.378
1.424	6.9375e-12	-127.378
1.425	5.9375e-12	-127.477
1.426	7.21875e-12	-127.673
1.427	6.09375e-12	-127.87
1.428	5.28125e-12	-127.87
1.429	7.0625e-12	-128.067
1.43	6.46875e-12	-128.363
1.431	7e-12	-129.938
1.432	7.8125e-12	-128.756
1.433	7.8125e-12	-129.052
1.434	7.71875e-12	-129.248
1.435	5.96875e-12	-129.052
1.436	6.9375e-12	-128.559
1.437	7.40625e-12	-129.248
1.438	6.3125e-12	-129.445
1.439	6.78125e-12	-129.544
1.44	6.5e-12	-129.839
1.441	7.25e-12	-130.036
1.442	6.875e-12	-130.233
1.443	6.46875e-12	-130.331
1.444	6.9375e-12	-130.43
1.445	7.3125e-12	-130.331
1.446	7e-12	-132.103
1.447	6.6875e-12	-130.725
1.448	7.1875e-12	-130.823
1.449	6.5e-12	-130.823
1.45	6.90625e-12	-131.02
1.451	6.75e-12	-130.43
1.452	6.28125e-12	-131.414
1.453	7.4375e-12	-131.217
1.454	7.3125e-12	-131.414
1.455	7.65625e-12	-131.808
1.456	7.125e-12	-131.808
1.457	6.34375e-12	-131.808
1.458	7.96875e-12	-131.414
1.459	7.65625e-12	-132.497
1.46	7.375e-12	-132.398
1.461	7.625e-12	-133.875
1.462	5.84375e-12	-132.595
1.463	7.0625e-12	-132.694
1.464	7.34375e-12	-133.186
1.465	7.15625e-12	-133.383
1.466	6.84375e-12	-132.694
1.467	7.90625e-12	-133.678
1.468	7.3125e-12	-133.284
1.469	6.1875e-12	-133.383
1.47	6.65625e-12	-133.678
1.471	6.09375e-12	-133.973
1.472	6.71875e-12	-134.072
1.473	7.4375e-12	-134.072
1.474	7.71875e-12	-134.564
1.475	7.4375e-12	-134.662
1.476	7.03125e-12	-134.761
1.477	7.90625e-12	-135.548
1.478	8.125e-12	-135.253
1.479	7.78125e-12	-135.45
1.48	7.5625e-12	-135.548
1.481	7.125e-12	-135.056
1.482	6.71875e-12	-135.45
1.483	7.53125e-12	-135.647
1.484	6.21875e-12	-136.238
1.485	6.78125e-12	-136.139
1.486	7.71875e-12	-136.238
1.487	6.96875e-12	-136.533
1.488	6.96875e-12	-136.533
1.489	6.875e-12	-136.73
1.49	6.28125e-12	-136.828
1.491	7.75e-12	-137.025
1.492	7.5625e-12	-138.502
1.493	6.78125e-12	-137.812
1.494	8.21875e-12	-137.812
1.495	8.03125e-12	-137.714
1.496	7.625e-12	-138.305
1.497	7e-12	-137.419
1.498	6.28125e-12	-138.009
1.499	7.375e-12	-138.206
1.5	7.09375e-12	-138.206
1.501	6.75e-12	-138.403
1.502	7.28125e-12	-138.403
1.503	7.875e-12	-138.502
1.504	7.15625e-12	-138.698
1.505	8.71875e-12	-139.092
1.506	7.09375e-12	-139.584
1.507	7.28125e-12	-139.781
1.508	9.96875e-12	-139.584
1.509	7.90625e-12	-139.781
1.51	7e-12	-139.978
1.511	7.9375e-12	-140.175
1.512	7.71875e-12	-139.092
1.513	8.375e-12	-140.372
1.514	7.625e-12	-140.47
1.515	7.03125e-12	-140.667
1.516	6.875e-12	-140.569
1.517	7.6875e-12	-140.569
1.518	8.0625e-12	-140.569
1.519	8.21875e-12	-140.273
1.52	7.75e-12	-140.766
1.521	7.65625e-12	-141.061
1.522	7.03125e-12	-142.537
1.523	6.9375e-12	-141.75
1.524	6e-12	-142.144
1.525	6.375e-12	-141.947
1.526	6.71875e-12	-142.144
1.527	6.78125e-12	-141.159
1.528	6.625e-12	-142.144
1.529	7.15625e-12	-142.045
1.53	7e-12	-142.439
1.531	7.5e-12	-142.439
1.532	6.34375e-12	-142.833
1.533	7.5625e-12	-142.636
1.534	6.375e-12	-142.045
1.535	7e-12	-142.439
1.536	7.46875e-12	-143.325
1.537	9.5e-12	-143.62
1.538	7.0625e-12	-144.211
1.539	7.4375e-12	-144.014
1.54	7.3125e-12	-144.113
1.541	7.21875e-12	-144.113
1.542	7.4375e-12	-144.014
1.543	7.3125e-12	-144.408
1.544	8.4375e-12	-144.506
1.545	8.03125e-12	-144.605
1.546	5.8125e-12	-144.9
1.547	6.78125e-12	-144.998
1.548	6.65625e-12	-145.195
1.549	7.53125e-12	-144.408
1.55	7.1875e-12	-145.195
1.551	6.5625e-12	-145.589
1.552	5.4375e-12	-145.688
1.553	6.46875e-12	-147.164
1.554	7.46875e-12	-145.983
1.555	7.9375e-12	-146.377
1.556	7.21875e-12	-146.672
1.557	8.4375e-12	-146.869
1.558	7.03125e-12	-146.377
1.559	7.21875e-12	-146.475
1.56	6.34375e-12	-146.967
1.561	7.28125e-12	-146.869
1.562	7.40625e-12	-147.164
1.563	7.25e-12	-147.361
1.564	6.9375e-12	-146.869
1.565	6.96875e-12	-147.361
1.566	6.9375e-12	-147.755
1.567	7.78125e-12	-147.952
1.568	6.5e-12	-149.92
1.569	7.46875e-12	-148.247
1.57	8.15625e-12	-148.542
1.571	8.4375e-12	-148.641
1.572	7.5e-12	-148.739
1.573	7.625e-12	-147.656
1.574	7.78125e-12	-148.542
1.575	8.15625e-12	-148.838
1.576	7.84375e-12	-149.133
1.577	7.46875e-12	-149.133
1.578	7.84375e-12	-149.428
1.579	7e-12	-149.428
1.58	7.34375e-12	-149.625
1.581	5.6875e-12	-149.822
1.582	7.78125e-12	-149.625
1.583	7.96875e-12	-152.086
1.584	6.9375e-12	-150.412
1.585	6.625e-12	-150.609
1.586	6.65625e-12	-150.609
1.587	7.25e-12	-150.708
1.588	7.71875e-12	-149.625
1.589	7.78125e-12	-151.003
1.59	7.1875e-12	-150.708
1.591	7.0625e-12	-151.102
1.592	8.09375e-12	-151.594
1.593	8.3125e-12	-151.495
1.594	6.96875e-12	-151.495
1.595	7.59375e-12	-151.397
1.596	7.21875e-12	-151.692
1.597	8.40625e-12	-151.692
1.598	7.5e-12	-152.283
1.599	8.65625e-12	-152.283
1.6	7.21875e-12	-152.48
1.601	8.59375e-12	-152.578
1.602	6.96875e-12	-152.578
1.603	7.03125e-12	-152.086
1.604	6.21875e-12	-152.775
1.605	7.0625e-12	-152.775
1.606	7.8125e-12	-153.169
1.607	7.03125e-12	-153.366
1.608	7.75e-12	-153.267
1.609	7.15625e-12	-153.464
1.61	7.53125e-12	-153.169
1.611	7.0625e-12	-153.759
1.612	7.5e-12	-154.153
1.613	7.5625e-12	-154.547
1.614	8.71875e-12	-155.039
1.615	8.125e-12	-154.645
1.616	8.65625e-12	-154.744
1.617	7.03125e-12	-154.744
1.618	8.59375e-12	-154.645
1.619	7.78125e-12	-154.744
1.62	7.65625e-12	-154.645
1.621	7.84375e-12	-155.63
1.622	8.8125e-12	-155.728
1.623	7.46875e-12	-155.827
1.624	8.0625e-12	-155.63
1.625	8.46875e-12	-155.236
1.626	7.03125e-12	-156.122
1.627	6.90625e-12	-156.22
1.628	7.4375e-12	-156.22
1.629	7.09375e-12	-156.909
1.63	7.5e-12	-156.713
1.631	8.375e-12	-157.008
1.632	7.875e-12	-157.008
1.633	8.46875e-12	-157.205
1.634	8.75e-12	-156.22
1.635	7.75e-12	-157.303
1.636	7.5e-12	-157.106
1.637	7.5e-12	-157.106
1.638	8.09375e-12	-157.598
1.639	7.40625e-12	-157.992
1.64	8.53125e-12	-158.287
1.641	6.78125e-12	-157.992
1.642	6.84375e-12	-158.484
1.643	8.53125e-12	-158.583
1.644	7.96875e-12	-159.173
1.645	7.28125e-12	-158.681
1.646	8.0625e-12	-159.272
1.647	7.40625e-12	-159.075
1.648	8.4375e-12	-159.37
1.649	8.9375e-12	-157.992
1.65	8.34375e-12	-159.469
1.651	7.78125e-12	-159.567
1.652	7.15625e-12	-159.764
1.653	9.53125e-12	-159.764
1.654	8.71875e-12	-159.863
1.655	7.25e-12	-159.961
1.656	7.28125e-12	-159.961
1.657	8.9375e-12	-160.355
1.658	7.75e-12	-160.65
1.659	8.1875e-12	-162.816
1.66	7.28125e-12	-160.453
1.661	7.71875e-12	-160.945
1.662	7.53125e-12	-160.847
1.663	7.03125e-12	-161.142
1.664	7.28125e-12	-160.748
1.665	7.59375e-12	-161.536
1.666	7.78125e-12	-161.339
1.667	8.375e-12	-161.733
1.668	7.96875e-12	-162.028
1.669	8.34375e-12	-161.831
1.67	7.53125e-12	-162.028
1.671	7.96875e-12	-161.536
1.672	7.625e-12	-162.225
1.673	8.34375e-12	-162.619
1.674	8.4375e-12	-163.406
1.675	7.875e-12	-162.52
1.676	9.03125e-12	-163.012
1.677	9.25e-12	-162.914
1.678	8.90625e-12	-163.308
1.679	9.28125e-12	-163.308
1.68	8.78125e-12	-163.308
1.681	8.65625e-12	-163.505
1.682	8.28125e-12	-163.997
1.683	7.09375e-12	-164.095
1.684	8.15625e-12	-164.194
1.685	7.96875e-12	-164.194
1.686	7.75e-12	-163.997
1.687	6.125e-12	-164.784
1.688	8.59375e-12	-165.08
1.689	7.96875e-12	-164.981
1.69	7.875e-12	-165.966
1.691	7.09375e-12	-165.277
1.692	7.28125e-12	-165.08
1.693	8.375e-12	-165.178
1.694	8.3125e-12	-165.375
1.695	8.9375e-12	-165.277
1.696	8.46875e-12	-166.162
1.697	7.46875e-12	-166.162
1.698	9.75e-12	-166.261
1.699	7.5e-12	-166.655
1.7	7.53125e-12	-166.458
1.701	8.65625e-12	-166.753
1.702	8.1875e-12	-166.753
1.703	8.65625e-12	-167.245
1.704	8.21875e-12	-166.95
1.705	7.625e-12	-169.313
1.706	7.6875e-12	-167.147
1.707	8.3125e-12	-167.245
1.708	8.34375e-12	-167.147
1.709	8.09375e-12	-167.245
1.71	7.6875e-12	-166.852
1.711	8.875e-12	-168.131
1.712	8.03125e-12	-167.639
1.713	8.21875e-12	-167.934
1.714	7.46875e-12	-168.623
1.715	1.1e-11	-168.427
1.716	8.5625e-12	-168.623
1.717	8.4375e-12	-168.328
1.718	8.28125e-12	-168.722
1.719	7.96875e-12	-168.722
1.72	7.96875e-12	-170.395
1.721	7.84375e-12	-169.509
1.722	7.96875e-12	-169.411
1.723	7.375e-12	-169.608
1.724	8.96875e-12	-169.903
1.725	7.4375e-12	-169.903
1.726	7.6875e-12	-169.214
1.727	8.34375e-12	-170.1
1.728	9.71875e-12	-170.1
1.729	8.21875e-12	-170.1
1.73	8.09375e-12	-170.494
1.731	8.125e-12	-170.198
1.732	7.75e-12	-169.805
1.733	1.35312e-11	-170.592
1.734	8.75e-12	-171.084
1.735	9.34375e-12	-171.38
1.736	8.4375e-12	-172.463
1.737	7.75e-12	-171.478
1.738	8.90625e-12	-172.758
1.739	1.64062e-11	-171.675
1.74	7.15625e-12	-171.675
1.741	9.1875e-12	-170.789
1.742	8.4375e-12	-171.872
1.743	8.15625e-12	-172.364
1.744	7.78125e-12	-172.463
1.745	7.1875e-12	-172.659
1.746	7.9375e-12	-172.856
1.747	8.28125e-12	-172.856
1.748	7.625e-12	-172.758
1.749	8.5e-12	-172.856
1.75	7.96875e-12	-172.856
1.751	9.25e-12	-175.12
1.752	9.5e-12	-173.348
1.753	9.0625e-12	-173.545
1.754	1.75313e-11	-173.939
1.755	8.6875e-12	-173.939
1.756	8.09375e-12	-172.069
1.757	8.1875e-12	-174.234
1.758	8.90625e-12	-173.742
1.759	9.03125e-12	-174.234
1.76	8.5e-12	-174.727
1.761	8.1875e-12	-174.628
1.762	7.15625e-12	-174.727
1.763	7.5625e-12	-174.727
1.764	8.8125e-12	-175.219
1.765	7.6875e-12	-175.317
1.766	2.76875e-11	-177.483
1.767	8.46875e-12	-175.613
1.768	8.21875e-12	-175.809
1.769	9.21875e-12	-176.892
1.77	1.14063e-11	-175.809
1.771	7.875e-12	-174.628
1.772	7.78125e-12	-175.908
1.773	8.15625e-12	-175.908
1.774	8.65625e-12	-176.4
1.775	8.34375e-12	-176.498
1.776	8.9375e-12	-176.498
1.777	8.84375e-12	-176.4
1.778	8.125e-12	-176.006
1.779	8.40625e-12	-176.991
1.78	8.875e-12	-177.483
1.781	6.9375e-12	-178.27
1.782	7.09375e-12	-177.778
1.783	7.71875e-12	-177.778
1.784	7.90625e-12	-178.073
1.785	7.28125e-12	-178.073
1.786	8.46875e-12	-179.255
1.787	8.90625e-12	-178.467
1.788	6.5e-12	-178.073
1.789	7.6875e-12	-178.369
1.79	7.5625e-12	-178.566
1.791	8.4375e-12	-178.762
1.792	8.78125e-12	-179.156
1.793	8.5625e-12	-178.566
1.794	8.65625e-12	-179.255
1.795	8.5625e-12	-179.353
1.796	9.03125e-12	-179.747
1.797	8.53125e-12	-180.731
1.798	9.59375e-12	-180.042
1.799	7.15625e-12	-180.141
1.8	8.90625e-12	-181.125
1.801	9.03125e-12	-180.141
1.802	7.75e-12	-180.239
1.803	8.53125e-12	-180.534
1.804	8.15625e-12	-180.83
1.805	7.9375e-12	-180.83
1.806	6.65625e-12	-180.928
1.807	8.65625e-12	-181.223
1.808	8.3125e-12	-181.42
1.809	7.65625e-12	-181.027
1.81	8.21875e-12	-181.322
1.811	7.59375e-12	-181.716
1.812	6.96875e-12	-184.275
1.813	8.34375e-12	-182.109
1.814	9.65625e-12	-182.602
1.815	8.8125e-12	-182.208
1.816	8.09375e-12	-182.306
1.817	8.90625e-12	-181.912
1.818	7.875e-12	-183.094
1.819	8.59375e-12	-183.291
1.82	9.46875e-12	-183.389
1.821	8.9375e-12	-183.389
1.822	6.4375e-12	-183.192
1.823	8e-12	-183.389
1.824	8.53125e-12	-183.389
1.825	8.78125e-12	-183.98
1.826	1.40625e-11	-184.078
1.827	7.09375e-12	-186.441
1.828	2.47187e-11	-184.472
1.829	7.96875e-12	-184.866
1.83	8.625e-12	-184.767
1.831	9.6875e-12	-184.669
1.832	7.28125e-12	-183.586
1.833	9.3125e-12	-184.866
1.834	8.9375e-12	-184.767
1.835	8.6875e-12	-185.259
1.836	8.125e-12	-185.259
1.837	9.15625e-12	-185.062
1.838	8.3125e-12	-185.752
1.839	8.09375e-12	-184.964
1.84	8.03125e-12	-185.948
1.841	7.6875e-12	-186.342
1.842	7.75e-12	-186.244
1.843	8.71875e-12	-187.031
1.844	8.21875e-12	-186.736
1.845	7.78125e-12	-186.736
1.846	8.65625e-12	-187.031
1.847	8.09375e-12	-186.539
1.848	8.46875e-12	-187.13
1.849	8.375e-12	-187.13
1.85	8.15625e-12	-187.622
1.851	8.65625e-12	-187.523
1.852	8.40625e-12	-187.523
1.853	7.6875e-12	-187.523
1.854	9.40625e-12	-187.819
1.855	8.90625e-12	-188.016
1.856	8.65625e-12	-188.016
1.857	9.3125e-12	-188.016
1.858	8.96875e-12	-190.575
1.859	8.6875e-12	-188.508
1.86	9.5625e-12	-189
1.861	8.90625e-12	-189
1.862	8.84375e-12	-189
1.863	8.40625e-12	-187.917
1.864	8.9375e-12	-189.098
1.865	8.84375e-12	-189.492
1.866	7.3125e-12	-189.689
1.867	9.15625e-12	-189.689
1.868	8.875e-12	-189.984
1.869	8.34375e-12	-189.689
1.87	8.375e-12	-189.886
1.871	7.78125e-12	-190.378
1.872	8.71875e-12	-190.28
1.873	7.78125e-12	-192.741
1.874	1.44375e-11	-190.772
1.875	9.21875e-12	-191.166
1.876	9.21875e-12	-190.969
1.877	8.71875e-12	-191.166
1.878	7.8125e-12	-192.052
1.879	8.96875e-12	-191.953
1.88	8.53125e-12	-191.855
1.881	9.78125e-12	-191.953
1.882	8.46875e-12	-192.052
1.883	8.96875e-12	-192.052
1.884	7.375e-12	-191.953
1.885	7.625e-12	-191.756
1.886	9.1875e-12	-191.461
1.887	9.6875e-12	-192.544
1.888	8.40625e-12	-192.544
1.889	8.21875e-12	-192.938
1.89	8.75e-12	-194.119
1.891	9.96875e-12	-193.43
1.892	8.28125e-12	-193.331
1.893	9.375e-12	-193.725
1.894	1e-11	-193.528
1.895	9.75e-12	-193.331
1.896	8.84375e-12	-193.331
1.897	9.15625e-12	-194.02
1.898	8.09375e-12	-193.922
1.899	8.90625e-12	-194.217
1.9	8.65625e-12	-194.02
1.901	9.09375e-12	-194.119
1.902	7.3125e-12	-194.119
1.903	7.15625e-12	-194.611
1.904	8.46875e-12	-194.709
1.905	8.59375e-12	-197.072
1.906	9e-12	-194.808
1.907	8.71875e-12	-195.3
1.908	9.34375e-12	-195.202
1.909	8.90625e-12	-195.398
1.91	8.90625e-12	-194.119
1.911	8.09375e-12	-195.792
1.912	9.34375e-12	-195.792
1.913	8.46875e-12	-196.088
1.914	8.65625e-12	-195.989
1.915	9.46875e-12	-196.383
1.916	9.21875e-12	-196.481
1.917	7.96875e-12	-195.595
1.918	9.15625e-12	-196.777
1.919	9.34375e-12	-196.973
1.92	8.84375e-12	-196.973
1.921	8.8125e-12	-198.45
1.922	8.46875e-12	-197.269
1.923	8.84375e-12	-197.662
1.924	7.96875e-12	-197.859
1.925	7.71875e-12	-197.564
1.926	8.6875e-12	-197.761
1.927	9.21875e-12	-197.662
1.928	7.78125e-12	-197.958
1.929	7.5e-12	-198.253
1.93	7.65625e-12	-198.45
1.931	2.01562e-11	-198.253
1.932	7.40625e-12	-197.859
1.933	1.01875e-11	-198.155
1.934	8.65625e-12	-198.548
1.935	1.02812e-11	-198.548
1.936	9.125e-12	-201.206
1.937	8.15625e-12	-199.238
1.938	9.375e-12	-199.533
1.939	9.75e-12	-199.533
1.94	9.5e-12	-199.631
1.941	9.96875e-12	-198.548
1.942	8.84375e-12	-199.73
1.943	8.84375e-12	-200.222
1.944	7.96875e-12	-199.927
1.945	9.9375e-12	-200.222
1.946	8.4375e-12	-200.616
1.947	9.75e-12	-200.32
1.948	9.34375e-12	-200.616
1.949	8.15625e-12	-200.419
1.95	8.46875e-12	-201.009
1.951	8.625e-12	-203.372
1.952	7.9375e-12	-201.305
1.953	9.59375e-12	-201.698
1.954	1.17812e-11	-201.502
1.955	8.90625e-12	-201.502
1.956	2.42813e-11	-201.502
1.957	9.625e-12	-202.289
1.958	9.15625e-12	-202.289
1.959	8.75e-12	-202.289
1.96	9.03125e-12	-202.289
1.961	8.21875e-12	-202.486
1.962	9.0625e-12	-202.683
1.963	8.875e-12	-202.781
1.964	8.8125e-12	-202.584
1.965	9.1875e-12	-202.683
1.966	8.34375e-12	-205.341
1.967	1.00313e-11	-203.569
1.968	9.25e-12	-204.061
1.969	7.96875e-12	-203.864
1.97	6.05625e-11	-203.766
1.971	2.85938e-11	-202.683
1.972	8.15625e-12	-204.455
1.973	2.45313e-11	-204.061
1.974	9.46875e-12	-204.455
1.975	1.09062e-11	-204.75
1.976	9.09375e-12	-204.652
1.977	9.09375e-12	-204.947
1.978	9.84375e-12	-204.553
1.979	9.84375e-12	-204.848
1.98	1.06563e-11	-205.242
1.981	8.53125e-12	-205.734
1.982	8.5e-12	-206.522
1.983	8.125e-12	-206.325
1.984	9.5625e-12	-206.128
1.985	9.96875e-12	-206.423
1.986	9.46875e-12	-205.833
1.987	9.9375e-12	-206.423
1.988	9.34375e-12	-206.227
1.989	8.59375e-12	-207.014
1.99	9.53125e-12	-207.211
1.991	9.09375e-12	-207.211
1.992	8.34375e-12	-206.817
1.993	8.9375e-12	-206.227
1.994	1e-11	-207.408
1.995	8.78125e-12	-207.998
1.996	1.02812e-11	-207.9
1.997	1.025e-11	-209.278
[truncated: 13,743 more rows]
