# Supplementary material for: Mechanosensitive channel engineering: A study on the mixing and matching of YnaI and MscS sensor paddles and pores
Source: Nat Commun. 2025 Aug 23;16:7881. doi: 10.1038/s41467-025-63253-0 (PMC12375004; doi:10.1038/s41467-025-63253-0)
Supplement: Supplementary file 4 — Source Data [file 41467_2025_63253_MOESM4_ESM.zip › Raw_data_SEC.xlsx]

## Sheet: FigureS2a
V(ml)	I+	II	III
-0.55465	-17.0338	-1.66619	-1.34915
-0.55412	-17.0333	-1.66624	-1.34835
-0.55361	-17.0323	-1.66639	-1.34763
-0.55333	-17.0318	-1.66655	-1.34721
-0.55303	-17.0318	-1.66673	-1.3469
-0.55236	-17.0308	-1.66711	-1.3466
-0.5517	-17.0303	-1.66756	-1.34549
-0.55103	-17.0306	-1.66754	-1.34419
-0.55036	-17.0311	-1.6671	-1.34305
-0.54969	-17.0318	-1.66673	-1.34156
-0.54903	-17.0326	-1.6658	-1.33999
-0.54837	-17.0336	-1.66365	-1.33785
-0.5477	-17.0336	-1.66055	-1.33608
-0.54702	-17.0336	-1.65648	-1.33364
-0.54636	-17.0331	-1.65108	-1.331
-0.5457	-17.0318	-1.64567	-1.32772
-0.54503	-17.0291	-1.64055	-1.32398
-0.54437	-17.0278	-1.63518	-1.32058
-0.54369	-17.0246	-1.62896	-1.31737
-0.54303	-17.0208	-1.62213	-1.31428
-0.54236	-17.0179	-1.6156	-1.31108
-0.5417	-17.0144	-1.60824	-1.30684
-0.54103	-17.0101	-1.60125	-1.30284
-0.54036	-17.0052	-1.59404	-1.29963
-0.53969	-16.9992	-1.58671	-1.29703
-0.53903	-16.992	-1.57838	-1.29414
-0.53837	-16.9838	-1.57005	-1.29047
-0.5377	-16.975	-1.56206	-1.28677
-0.53702	-16.9638	-1.55212	-1.28299
-0.53636	-16.9519	-1.54171	-1.2802
-0.5357	-16.9392	-1.53015	-1.27772
-0.53394	-16.8921	-1.49283	-1.26912
-0.53297	-16.8834	-1.4744	-1.26527
-0.53258	-16.8751	-1.4744	-1.26527
-0.53212	-16.8751	-1.4643	-1.26382
-0.53079	-16.8559	-1.44341	-1.26092
-0.52946	-16.837	-1.42156	-1.25791
-0.52813	-16.8183	-1.39917	-1.25501
-0.52678	-16.7996	-1.37651	-1.25195
-0.52545	-16.7807	-1.35528	-1.24944
-0.52412	-16.7615	-1.33208	-1.24669
-0.52279	-16.7436	-1.3124	-1.2438
-0.52146	-16.7241	-1.29511	-1.24067
-0.52011	-16.7037	-1.27913	-1.23704
-0.51878	-16.6788	-1.26604	-1.23291
-0.51745	-16.6469	-1.25556	-1.22902
-0.51613	-16.6075	-1.2472	-1.22543
-0.5148	-16.5623	-1.23787	-1.22223
-0.51344	-16.5112	-1.23103	-1.21929
-0.51212	-16.4534	-1.22117	-1.21692
-0.51079	-16.391	-1.20991	-1.21527
-0.50946	-16.3294	-1.19763	-1.21413
-0.50813	-16.2708	-1.1859	-1.21397
-0.50678	-16.2157	-1.17417	-1.21443
-0.50545	-16.1678	-1.16242	-1.21539
-0.50412	-16.1263	-1.153	-1.21638
-0.50279	-16.0892	-1.14401	-1.21787
-0.50146	-16.0574	-1.1386	-1.21936
-0.50011	-16.032	-1.13531	-1.221
-0.49878	-16.0083	-1.13354	-1.22295
-0.49745	-15.9856	-1.13189	-1.22505
-0.49394	-15.9272	-1.12878	-1.22871
-0.49273	-15.9194	-1.12648	-1.22936
-0.49225	-15.9124	-1.12648	-1.22986
-0.49166	-15.9124	-1.12514	-1.23035
-0.49	-15.9002	-1.12157	-1.23119
-0.48834	-15.8897	-1.11683	-1.23134
-0.48668	-15.881	-1.1108	-1.23119
-0.48499	-15.8762	-1.10383	-1.2291
-0.48333	-15.8737	-1.09401	-1.22566
-0.48167	-15.873	-1.08028	-1.22112
-0.48001	-15.8737	-1.06265	-1.21509
-0.47835	-15.8755	-1.04342	-1.2107
-0.47665	-15.8782	-1.02005	-1.19947
-0.47499	-15.8802	-0.99245	-1.18554
-0.47333	-15.8815	-0.95847	-1.16786
-0.47167	-15.8812	-0.91905	-1.1291
-0.47001	-15.873	-0.87154	-1.11222
-0.46832	-15.8537	-0.81516	-1.07407
-0.46666	-15.819	-0.74782	-1.02801
-0.465	-15.7698	-0.66212	-0.97197
-0.46335	-15.7001	-0.55716	-0.86934
-0.46168	-15.6091	-0.43069	-0.82841
-0.46001	-15.4954	-0.28128	-0.73645
-0.45834	-15.3551	-0.10153	-0.63067
-0.45667	-15.195	0.10584	-0.5109
-0.45501	-15.0171	0.34201	-0.29984
-0.45335	-14.8232	0.61108	-0.22096
-0.45168	-14.6156	0.90754	-0.05015
-0.45001	-14.3994	1.23497	0.14129
-0.44832	-14.1831	1.59038	0.34691
-0.44666	-13.9712	1.97506	0.68238
-0.445	-13.7716	2.38278	0.7999
-0.44334	-13.5902	2.80898	1.03863
-0.44168	-13.4301	3.2502	1.27942
-0.43998	-13.2981	3.6955	1.51544
-0.43832	-13.1933	4.13771	1.84416
-0.43666	-13.1177	4.56461	1.94168
-0.435	-13.07	4.97119	2.11621
-0.43334	-13.0471	5.16159	2.2579
-0.43165	-13.0476	5.65796	2.36743
-0.42999	-13.0657	5.92057	2.4688
-0.42833	-13.1013	6.12658	2.48647
-0.42667	-13.1465	6.27809	2.4943
-0.42501	-13.2033	6.37339	2.46844
-0.42332	-13.2724	6.39945	2.41379
-0.42166	-13.3493	6.39928	2.29622
-0.42	-13.4324	6.33833	2.24766
-0.41834	-13.5177	6.293	2.13664
-0.41668	-13.6069	6.11554	2.01243
-0.41498	-13.7022	5.95558	1.87482
-0.41332	-13.8021	5.76315	1.66101
-0.41166	-13.9022	5.65767	1.58769
-0.41	-14.0015	5.31717	1.44631
-0.40834	-14.101	5.1967	1.30447
-0.40665	-14.2008	4.94924	1.16674
-0.40499	-14.2986	4.57348	1.03642
-0.40333	-14.3948	4.32038	0.91423
-0.40167	-14.4828	4.077	0.80028
-0.40001	-14.5699	3.95801	0.69155
-0.39832	-14.6551	3.73052	0.592
-0.39666	-14.7342	3.40494	0.45253
-0.395	-14.8086	3.3023	0.41038
-0.39334	-14.8787	3.10749	0.33025
-0.39168	-14.946	2.9223	0.25325
-0.38998	-15.0131	2.74824	0.17985
-0.38832	-15.0796	2.5031	0.11049
-0.38666	-15.1424	2.42666	0.04552
-0.385	-15.201	2.2803	-0.0144
-0.38334	-15.2607	2.14517	-0.07088
-0.38165	-15.3187	2.01979	-0.12444
-0.37999	-15.3737	1.84264	-0.17882
-0.37833	-15.4282	1.78794	-0.2291
-0.37667	-15.4777	1.68519	-0.27678
-0.37501	-15.5237	1.58922	-0.32261
-0.37332	-15.5689	1.49821	-0.36454
-0.37166	-15.6134	1.36829	-0.40615
-0.37	-15.6546	1.32789	-0.44547
-0.36834	-15.6928	1.2471	-0.48317
-0.36668	-15.7293	1.17109	-0.51694
-0.36498	-15.7633	1.09815	-0.55173
-0.36332	-15.7965	0.99489	-0.58588
-0.36166	-15.829	0.96273	-0.61823
-0.36	-15.8567	0.90087	-0.64942
-0.35834	-15.8812	0.8403	-0.67932
-0.35665	-15.9039	0.78288	-0.70772
-0.35499	-15.9254	0.70184	-0.73485
-0.35333	-15.9461	0.67527	-0.76195
-0.35167	-15.9661	0.62705	-0.7858
-0.35001	-15.9838	0.57801	-0.8103
-0.34832	-15.9993	0.53358	-0.83303
-0.34666	-16.0162	0.47163	-0.85607
-0.345	-16.035	0.45248	-0.87667
-0.34334	-16.0532	0.4133	-0.89649
-0.34168	-16.0699	0.37643	-0.91468
-0.33998	-16.0851	0.3409	-0.93111
-0.33832	-16.1014	0.30553	-0.9485
-0.33666	-16.1178	0.27048	-0.96454
-0.335	-16.1348	0.23569	-0.98096
-0.33334	-16.1508	0.20193	-0.99674
-0.33165	-16.1663	0.16965	-1.01297
-0.32999	-16.1817	0.13967	-1.03051
-0.32833	-16.1965	0.11019	-1.04784
-0.32667	-16.2112	0.08284	-1.06518
-0.32501	-16.2252	0.05467	-1.08011
-0.32332	-16.2404	0.03013	-1.09344
-0.32166	-16.2568	-0.00437	-1.10707
-0.32	-16.2728	-0.01566	-1.11986
-0.31834	-16.287	-0.04099	-1.13178
-0.31668	-16.301	-0.06622	-1.14311
-0.31498	-16.3152	-0.08963	-1.15544
-0.31332	-16.3302	-0.11373	-1.16702
-0.31166	-16.3437	-0.13568	-1.1792
-0.31	-16.3571	-0.15812	-1.19107
-0.30834	-16.3638	-0.18053	-1.20096
-0.30665	-16.3843	-0.20243	-1.21039
-0.30499	-16.3978	-0.22225	-1.22115
-0.30333	-16.4115	-0.24167	-1.23078
-0.30167	-16.4185	-0.26131	-1.23891
-0.30001	-16.4377	-0.28084	-1.24681
-0.29832	-16.4504	-0.29982	-1.25391
-0.29666	-16.4606	-0.31927	-1.26086
-0.295	-16.4688	-0.33809	-1.2688
-0.29334	-16.4761	-0.35579	-1.27639
-0.29168	-16.4801	-0.37149	-1.28212
-0.28998	-16.4871	-0.38607	-1.28907
-0.28832	-16.4961	-0.40141	-1.29571
-0.28666	-16.499	-0.41588	-1.30208
-0.285	-16.5048	-0.43177	-1.30911
-0.28334	-16.51	-0.4465	-1.3169
-0.28165	-16.5162	-0.46189	-1.32369
-0.27999	-16.521	-0.4784	-1.33193
-0.27833	-16.5235	-0.49559	-1.34071
-0.27667	-16.528	-0.5131	-1.3485
-0.27501	-16.5325	-0.52982	-1.35629
-0.27332	-16.5377	-0.5468	-1.36354
-0.27166	-16.5452	-0.56284	-1.37063
-0.27	-16.5477	-0.579	-1.37673
-0.26834	-16.5524	-0.59585	-1.38291
-0.26668	-16.5579	-0.61107	-1.3875
-0.26498	-16.5634	-0.6264	-1.39146
-0.26332	-16.5708	-0.64226	-1.3955
-0.26166	-16.5733	-0.65779	-1.40008
-0.26	-16.5781	-0.67333	-1.40482
-0.25834	-16.5835	-0.688	-1.40886
-0.25665	-16.589	-0.70335	-1.41329
-0.25499	-16.5975	-0.71706	-1.41844
-0.25333	-16.6	-0.73079	-1.42379
-0.25167	-16.605	-0.7452	-1.42856
-0.25001	-16.6102	-0.75971	-1.43284
-0.24832	-16.6162	-0.77475	-1.43673
-0.24666	-16.6242	-0.78895	-1.44062
-0.245	-16.6269	-0.80373	-1.44512
-0.24334	-16.6322	-0.81837	-1.44921
-0.24168	-16.6371	-0.83275	-1.45184
-0.23998	-16.6424	-0.84762	-1.45543
-0.23832	-16.6471	-0.86101	-1.45962
-0.23666	-16.6523	-0.87364	-1.46382
-0.235	-16.6568	-0.8844	-1.46801
-0.23334	-16.6618	-0.89439	-1.4719
-0.23165	-16.6656	-0.90348	-1.47519
-0.22999	-16.6693	-0.91091	-1.47912
-0.22833	-16.6735	-0.91991	-1.48366
-0.22667	-16.6765	-0.92872	-1.48725
-0.22501	-16.68	-0.9369	-1.49114
-0.22332	-16.6835	-0.94406	-1.49503
-0.22166	-16.6868	-0.95287	-1.49907
-0.22	-16.6893	-0.96481	-1.50377
-0.21834	-16.6917	-0.97738	-1.50915
-0.21668	-16.694	-0.99082	-1.51399
-0.21498	-16.6955	-1.00177	-1.51838
-0.21332	-16.697	-1.0127	-1.52257
-0.21166	-16.6977	-1.02384	-1.52597
-0.21	-16.6977	-1.03529	-1.52913
-0.20834	-16.6977	-1.04704	-1.53188
-0.20665	-16.6977	-1.057	-1.53447
-0.20499	-16.6982	-1.0668	-1.53642
-0.20333	-16.6997	-1.07592	-1.53802
-0.20167	-16.7017	-1.08622	-1.53962
-0.20001	-16.7044	-1.09654	-1.54138
-0.19832	-16.7074	-1.10681	-1.54367
-0.19666	-16.7104	-1.11742	-1.5463
-0.195	-16.7134	-1.12756	-1.54909
-0.19334	-16.7164	-1.13655	-1.55233
-0.19168	-16.7192	-1.1447	-1.55553
-0.18998	-16.7212	-1.15288	-1.55923
-0.18832	-16.7232	-1.16025	-1.56296
-0.18666	-16.7251	-1.16728	-1.5664
-0.185	-16.7271	-1.17427	-1.56968
-0.18334	-16.7294	-1.18114	-1.57312
-0.18165	-16.7319	-1.18767	-1.57651
-0.17999	-16.7346	-1.1947	-1.57895
-0.17833	-16.7371	-1.20207	-1.58094
-0.17667	-16.7393	-1.20925	-1.58258
-0.17501	-16.7413	-1.21625	-1.58418
-0.17332	-16.7428	-1.2229	-1.58517
-0.17166	-16.7441	-1.22931	-1.58857
-0.17	-16.7456	-1.23572	-1.59101
-0.16834	-16.7468	-1.24144	-1.5936
-0.16668	-16.7478	-1.24617	-1.59635
-0.16498	-16.7491	-1.25025	-1.59795
-0.16332	-16.7503	-1.25451	-1.60279
-0.16166	-16.7515	-1.25892	-1.60608
-0.16	-16.7533	-1.26396	-1.60913
-0.15834	-16.7555	-1.26916	-1.61187
-0.15665	-16.7573	-1.27453	-1.61282
-0.15499	-16.759	-1.28038	-1.61607
-0.15333	-16.7608	-1.28675	-1.61866
-0.15167	-16.7628	-1.29394	-1.62095
-0.15001	-16.7653	-1.30099	-1.62305
-0.14832	-16.7675	-1.30799	-1.62495
-0.14666	-16.769	-1.31409	-1.62655
-0.145	-16.7695	-1.3195	-1.62785
-0.14334	-16.7703	-1.32516	-1.6295
-0.14167	-16.7707	-1.33076	-1.6311
-0.13998	-16.7718	-1.33616	-1.63255
-0.13832	-16.7722	-1.34142	-1.63384
-0.13666	-16.7727	-1.34661	-1.63559
-0.135	-16.7735	-1.35233	-1.63758
-0.13334	-16.7747	-1.35786	-1.64032
-0.13165	-16.7772	-1.36439	-1.64322
-0.12999	-16.7795	-1.36964	-1.64577
-0.12833	-16.7825	-1.37452	-1.64737
-0.12667	-16.7855	-1.38022	-1.64902
-0.12501	-16.7884	-1.38591	-1.65096
-0.12332	-16.7909	-1.39079	-1.65181
-0.12166	-16.7932	-1.3952	-1.65395
-0.12	-16.7949	-1.40027	-1.65444
-0.11833	-16.7959	-1.40537	-1.65513
-0.11667	-16.7974	-1.41078	-1.65582
-0.11498	-16.7989	-1.41584	-1.65696
-0.11332	-16.8004	-1.41994	-1.65875
-0.11166	-16.8019	-1.42371	-1.65924
-0.11	-16.8034	-1.42762	-1.66015
-0.10834	-16.8054	-1.43104	-1.66095
-0.10665	-16.8074	-1.43449	-1.66125
-0.10499	-16.8094	-1.43738	-1.66155
-0.10333	-16.8114	-1.44015	-1.6617
-0.10167	-16.8131	-1.44264	-1.6614
-0.10001	-16.8146	-1.44524	-1.66106
-0.09832	-16.8161	-1.44738	-1.66045
-0.09666	-16.8176	-1.44953	-1.66095
-0.09499	-16.8186	-1.45298	-1.6613
-0.09333	-16.8198	-1.45444	-1.66215
-0.09167	-16.8203	-1.45935	-1.66284
-0.08998	-16.8213	-1.461	-1.66369
-0.08832	-16.8221	-1.46712	-1.66484
-0.08666	-16.8231	-1.46924	-1.66614
-0.085	-16.8243	-1.47658	-1.66743
-0.08334	-16.8258	-1.48165	-1.66808
-0.08165	-16.8273	-1.48556	-1.66824
-0.07999	-16.8285	-1.48917	-1.66888
-0.07833	-16.8308	-1.49225	-1.67002
-0.07667	-16.8333	-1.4937	-1.67147
-0.07501	-16.836	-1.49604	-1.67276
-0.07332	-16.8383	-1.49833	-1.67405
-0.07165	-16.84	-1.50125	-1.67565
-0.06999	-16.842	-1.50206	-1.67725
-0.06833	-16.8438	-1.50368	-1.67889
-0.06667	-16.8453	-1.50498	-1.68019
-0.06498	-16.8465	-1.50598	-1.68148
-0.06332	-16.8465	-1.50731	-1.68233
-0.06166	-16.8463	-1.50794	-1.68317
-0.06	-16.846	-1.50825	-1.68417
-0.05834	-16.846	-1.50859	-1.68516
-0.05665	-16.8455	-1.5099	-1.68615
-0.05499	-16.8453	-1.51226	-1.68711
-0.05333	-16.8445	-1.51325	-1.68821
-0.05167	-16.8435	-1.51571	-1.68916
-0.05001	-16.8418	-1.51832	-1.69102
-0.04831	-16.8398	-1.52062	-1.69342
-0.04668	-16.8385	-1.52457	-1.69562
-0.04501	-16.8375	-1.52615	-1.69752
-0.04334	-16.8365	-1.52841	-1.69921
-0.04167	-16.8355	-1.53081	-1.70074
-0.04001	-16.835	-1.53358	-1.70219
-0.03835	-16.8345	-1.53619	-1.70314
-0.03668	-16.834	-1.5388	-1.70333
-0.03501	-16.8335	-1.54142	-1.70329
-0.03334	-16.8318	-1.54387	-1.70333
-0.03167	-16.83	-1.54567	-1.70357
-0.03001	-16.8278	-1.54732	-1.70418
-0.02832	-16.8248	-1.54962	-1.70509
-0.02666	-16.8218	-1.55107	-1.70613
-0.025	-16.8193	-1.55269	-1.70767
-0.02334	-16.8176	-1.5548	-1.7092
-0.02168	-16.8161	-1.55871	-1.7105
-0.01999	-16.8151	-1.55986	-1.71154
-0.01833	-16.8141	-1.56216	-1.71299
-0.01667	-16.8138	-1.56447	-1.71443
-0.01501	-16.8144	-1.56624	-1.71572
-0.01335	-16.8151	-1.56786	-1.71713
-0.01165	-16.8166	-1.56932	-1.71868
-0.00999	-16.8181	-1.57044	-1.72042
-0.00833	-16.8196	-1.57174	-1.72271
-0.00667	-16.8211	-1.57304	-1.72522
-0.00501	-16.8223	-1.5745	-1.72762
-0.00332	-16.8233	-1.57612	-1.73006
-0.00166	-16.8243	-1.57742	-1.73296
0	-16.8248	-1.57872	-1.7359
0.00166	-16.8248	-1.58042	-1.73914
0.00342	-16.8248	-1.58042	-1.73914
0.00342	-16.8248	-1.58042	-1.73914
0.00342	-16.8248	-1.58042	-1.73914
0.00342	-16.8248	-1.58042	-1.73914
0.00342	-16.8248	-1.58042	-1.73914
0.00342	-16.8248	-1.58042	-1.73914
0.00342	-16.8248	-1.58042	-1.73914
0.00342	-0.99402	-0.15833	-0.10874
0.00531	0.08597	0.07138	0.0059
0.00531	0.08597	0.07138	0.00916
0.00576	0.10043	0.07138	0.0127
0.00664	0.11613	0.08393	0.0127
0.0082	0.13258	0.11103	0.02231
0.00986	0.16623	0.14037	0.03193
0.01152	0.20138	0.16993	0.0415
0.01318	0.25	0.19769	0.0507
0.01488	0.26521	0.22153	0.05945
0.01654	0.29362	0.24388	0.06867
0.0182	0.32804	0.26736	0.0763
0.01986	0.33826	0.28924	0.08371
0.02152	0.36419	0.31098	0.08806
0.02321	0.37217	0.33125	0.09165
0.02487	0.38539	0.35007	0.09493
0.02653	0.39461	0.36914	0.09736
0.02819	0.40159	0.38758	0.09898
0.02985	0.40733	0.40376	0.09917
0.03154	0.40833	0.41698	0.09834
0.0332	0.40958	0.43005	0.09689
0.03486	0.40908	0.44001	0.09426
0.03652	0.40409	0.4485	0.09128
0.03818	0.3996	0.45535	0.08815
0.03988	0.39711	0.45899	0.08479
0.04154	0.39062	0.46126	0.0816
0.0432	0.38214	0.46126	0.07816
0.04486	0.36842	0.45999	0.07511
0.04652	0.3557	0.45591	0.07206
0.04821	0.34922	0.45081	0.06971
0.04987	0.3365	0.44393	0.06735
0.05153	0.32279	0.43491	0.06511
0.05319	0.30658	0.42589	0.06312
0.05485	0.29111	0.41627	0.06113
0.05654	0.27491	0.40439	0.05998
0.0582	0.25796	0.39129	0.05842
0.05986	0.2425	0.37773	0.05628
0.06152	0.22705	0.36155	0.05399
0.06318	0.20312	0.34507	0.05166
0.06488	0.19564	0.32846	0.04891
0.06654	0.18143	0.31117	0.04601
0.0682	0.16773	0.29401	0.04277
0.06986	0.15427	0.27682	0.03908
0.07152	0.14205	0.26049	0.0356
0.07321	0.12934	0.24454	0.03271
0.07487	0.11837	0.23164	0.02897
0.07653	0.10715	0.22038	0.02473
0.07819	0.09817	0.2109	0.02094
0.07985	0.08546	0.20226	0.01721
0.08154	0.08147	0.19458	0.01362
0.0832	0.07549	0.18886	0.01049
0.08486	0.06852	0.1843	0.0071
0.08652	0.06328	0.18113	0.00321
0.08818	0.0588	0.17902	-2.59447e-05
0.08988	0.05556	0.17964	-0.00261
0.09154	0.05257	0.1829	-0.0055
0.0932	0.05057	0.18928	-0.0081
0.09486	0.04858	0.20021	-0.011
0.09652	0.04584	0.21625	-0.01424
0.09821	0.04385	0.23652	-0.01718
0.09987	0.04136	0.26152	-0.02012
0.10153	0.03812	0.2913	-0.0229
0.10319	0.03363	0.3243	-0.02588
0.10485	0.02865	0.35857	-0.02908
0.10654	0.02317	0.39434	-0.03232
0.1082	0.01769	0.42734	-0.0351
0.10986	0.01295	0.45981	-0.0383
0.11152	0.00847	0.49067	-0.0415
0.11318	0.00448	0.51858	-0.04444
0.11488	0.00123	0.5427	-0.04703
0.11654	-0.00126	0.5623	-0.04954
0.1182	-0.00325	0.57848	-0.05175
0.11986	-0.005	0.59089	-0.05395
0.12152	-0.00624	0.60134	-0.05665
0.12321	-0.00699	0.60754	-0.05989
0.12487	-0.00798	0.60966	-0.06344
0.12653	-0.00947	0.60772	-0.06672
0.12819	-0.01097	0.60283	-0.07007
0.12985	-0.01221	0.59486	-0.07366
0.13154	-0.0137	0.58555	-0.07733
0.1332	-0.01519	0.57457	-0.08146
0.13486	-0.01743	0.56132	-0.08554
0.13652	-0.01992	0.54732	-0.08848
0.13818	-0.02192	0.53328	-0.09146
0.13988	-0.02367	0.51907	-0.09451
0.14154	-0.02516	0.50467	-0.09749
0.1432	-0.02641	0.48978	-0.10054
0.14486	-0.02691	0.47376	-0.10313
0.14652	-0.02766	0.45824	-0.10523
0.14821	-0.02791	0.4429	-0.10698
0.14987	-0.02891	0.42753	-0.10919
0.15153	-0.0304	0.41219	-0.11075
0.15319	-0.03164	0.39816	-0.11181
0.15485	-0.03313	0.38382	-0.11272
0.15654	-0.03438	0.37172	-0.11356
0.1582	-0.03588	0.3619	-0.11455
0.15986	-0.03688	0.35181	-0.11554
0.16152	-0.03812	0.34267	-0.11638
0.16318	-0.03937	0.33368	-0.11692
0.16487	-0.04036	0.32501	-0.11731
0.16654	-0.04186	0.31683	-0.11799
0.1682	-0.04311	0.30899	-0.11883
0.16986	-0.04435	0.30034	-0.11944
0.17152	-0.04585	0.29089	-0.12004
0.17321	-0.04759	0.2801	-0.12065
0.17487	-0.04909	0.26984	-0.1211
0.17653	-0.04983	0.26055	-0.12145
0.17819	-0.05058	0.25206	-0.12195
0.17985	-0.05108	0.24389	-0.12225
0.18154	-0.05133	0.23618	-0.1224
0.1832	-0.05208	0.22884	-0.1224
0.18486	-0.05257	0.22166	-0.1229
0.18652	-0.05282	0.21647	-0.12454
0.18818	-0.05282	0.21155	-0.12568
0.18987	-0.05282	0.20664	-0.12598
0.19153	-0.05257	0.20172	-0.12678
0.1932	-0.05233	0.19641	-0.12777
0.19486	-0.05233	0.19156	-0.12876
0.19652	-0.05257	0.18696	-0.12994
0.19821	-0.05332	0.18274	-0.12994
0.19987	-0.05457	0.17882	-0.12994
0.20153	-0.05606	0.17515	-0.1296
0.20319	-0.05706	0.17093	-0.1296
0.20485	-0.05806	0.16652	-0.13005
0.20654	-0.0588	0.16253	-0.13005
0.2082	-0.0598	0.15877	-0.13021
0.20986	-0.0603	0.15489	-0.13081
0.21152	-0.06055	0.15047	-0.13112
0.21318	-0.0603	0.14606	-0.13218
0.21487	-0.0593	0.14124	-0.13271
0.21653	-0.05905	0.13649	-0.13401
0.21819	-0.05855	0.13226	-0.135
0.21986	-0.05806	0.12819	-0.13614
0.22152	-0.05756	0.12344	-0.13824
0.22321	-0.05756	0.11918	-0.13873
0.22487	-0.05781	0.11595	-0.13972
0.22653	-0.05831	0.11315	-0.14041
0.22819	-0.0593	0.11085	-0.14076
0.22985	-0.0603	0.10908	-0.14076
0.23154	-0.06179	0.10653	-0.14106
0.2332	-0.06329	0.10407	-0.14186
0.23486	-0.06478	0.1031	-0.14286
0.23652	-0.06553	0.10114	-0.1437
0.23818	-0.06578	0.09965	-0.1455
0.23987	-0.06578	0.0985	-0.14615
0.24153	-0.06603	0.09605	-0.14745
0.24319	-0.06628	0.09214	-0.14875
0.24485	-0.06628	0.09	-0.14975
0.24651	-0.06678	0.08776	-0.15025
0.24821	-0.06728	0.0855	-0.15025
0.24987	-0.06827	0.08404	-0.15155
0.25153	-0.06977	0.08112	-0.15269
0.25319	-0.07126	0.07854	-0.15413
0.25485	-0.07201	0.0755	-0.15573
0.25654	-0.07251	0.07469	-0.15733
0.2582	-0.07301	0.07301	-0.15892
0.25986	-0.07301	0.07148	-0.16037
0.26152	-0.07326	0.06917	-0.16185
0.26318	-0.07351	0.0656	-0.16224
0.26487	-0.07326	0.06429	-0.16293
0.26653	-0.07276	0.06136	-0.16358
0.26819	-0.07276	0.05806	-0.16419
0.26985	-0.07276	0.05445	-0.16464
0.27151	-0.07276	0.04929	-0.16525
0.27321	-0.07276	0.04733	-0.16575
0.27487	-0.07251	0.04388	-0.16685
0.27653	-0.07201	0.04062	-0.16806
0.27819	-0.07176	0.03755	-0.16897
0.27985	-0.07176	0.03383	-0.16946
0.28154	-0.07176	0.03272	-0.16985
0.2832	-0.07251	0.03064	-0.17039
0.28486	-0.07301	0.02819	-0.17108
0.28652	-0.074	0.02624	-0.17158
0.28818	-0.075	0.02444	-0.17203
0.28987	-0.076	0.02394	-0.17298
0.29153	-0.07699	0.02294	-0.17388
0.29319	-0.07799	0.02193	-0.17464
0.29485	-0.07899	0.02062	-0.17559
0.29651	-0.07924	0.01797	-0.17673
0.29821	-0.07974	0.01732	-0.17772
0.29987	-0.07999	0.01601	-0.17856
0.30153	-0.08073	0.01439	-0.17925
0.30319	-0.08173	0.01309	-0.1796
0.30485	-0.08323	0.01125	-0.18078
0.30654	-0.08472	0.00942	-0.18231
0.3082	-0.08672	0.00775	-0.18346
0.30986	-0.08896	0.00676	-0.1846
0.31152	-0.0917	0.00577	-0.18589
0.31318	-0.09394	0.00447	-0.18719
0.31487	-0.09568	0.00317	-0.18779
0.31653	-0.09668	0.00187	-0.18825
0.31819	-0.09991	0.00125	-0.18806
0.31985	-0.10191	0.000747455	-0.18715
0.32151	-0.10341	0.000436824	-0.18653
0.32321	-0.10465	0.000126194	-0.18614
0.32487	-0.1059	0.000278273	-0.18576
0.32653	-0.10664	0.000588904	-0.18526
0.32819	-0.10888	0.000899535	-0.18511
0.32985	-0.10938	0.000899535	-0.18496
0.33154	-0.10963	-0.000407722	-0.18534
0.3332	-0.11012	-0.00199	-0.18586
0.33486	-0.11037	-0.0043	-0.18668
0.33652	-0.11037	-0.00691	-0.18722
0.33818	-0.10988	-0.01029	-0.18806
0.33987	-0.10938	-0.01386	-0.18916
0.34153	-0.10913	-0.01747	-0.19065
0.34319	-0.10889	-0.02107	-0.19234
0.34485	-0.10839	-0.02368	-0.19334
0.34651	-0.1074	-0.02613	-0.19472
0.34821	-0.10715	-0.02874	-0.19603
0.34987	-0.10664	-0.03136	-0.19748
0.35153	-0.10614	-0.03366	-0.19863
0.35319	-0.10564	-0.03611	-0.19963
0.35485	-0.10489	-0.03885	-0.20043
0.35652	-0.10489	-0.0414	-0.20104
0.35818	-0.10464	-0.04366	-0.20164
0.35985	-0.10414	-0.04574	-0.20244
0.36152	-0.10414	-0.0472	-0.20354
0.36318	-0.10489	-0.04851	-0.20484
0.36485	-0.10514	-0.04966	-0.20583
0.36652	-0.10589	-0.05047	-0.20682
0.36819	-0.10714	-0.05146	-0.20781
0.36985	-0.10813	-0.05299	-0.2088
0.37151	-0.10938	-0.05449	-0.20979
0.37321	-0.10988	-0.05617	-0.21059
0.37487	-0.11087	-0.05778	-0.21093
0.37653	-0.11137	-0.0594	-0.21102
0.37819	-0.11137	-0.06116	-0.21152
0.37985	-0.11087	-0.06396	-0.21221
0.38154	-0.11037	-0.06676	-0.2132
0.3832	-0.10963	-0.0689	-0.21419
0.38486	-0.10913	-0.07066	-0.21549
0.38652	-0.10864	-0.07212	-0.21687
0.38818	-0.10789	-0.07327	-0.21825
0.38987	-0.1064	-0.07427	-0.21946
0.39153	-0.1054	-0.07511	-0.22057
0.39319	-0.10441	-0.07526	-0.22163
0.39485	-0.10341	-0.07523	-0.22277
0.39651	-0.10216	-0.07517	-0.22436
0.39821	-0.10191	-0.07439	-0.22581
0.39987	-0.10141	-0.07377	-0.22702
0.40153	-0.10091	-0.07346	-0.22807
0.40319	-0.10116	-0.07315	-0.22907
0.40485	-0.1019	-0.07284	-0.23001
0.40654	-0.10215	-0.07299	-0.23055
0.4082	-0.10264	-0.07333	-0.23081
0.40986	-0.10339	-0.07371	-0.23081
0.41152	-0.10389	-0.07502	-0.23066
0.41318	-0.10439	-0.07648	-0.23166
0.41487	-0.10489	-0.07748	-0.23265
0.41653	-0.10539	-0.07847	-0.2333
0.41819	-0.10564	-0.07963	-0.23399
0.41985	-0.10564	-0.08012	-0.23528
0.42151	-0.10639	-0.08012	-0.23647
0.42321	-0.10714	-0.08025	-0.23747
0.42487	-0.10763	-0.08064	-0.23846
0.42653	-0.10813	-0.08163	-0.23857
0.42819	-0.10937	-0.08294	-0.23878
0.42985	-0.11137	-0.08386	-0.23939
0.43154	-0.11187	-0.08414	-0.24019
0.4332	-0.11337	-0.08529	-0.24148
0.43486	-0.11436	-0.08643	-0.24293
0.43652	-0.11536	-0.0873	-0.24468
0.43818	-0.11736	-0.08805	-0.24627
0.43987	-0.11935	-0.08805	-0.24776
0.44153	-0.12084	-0.0879	-0.24929
0.44319	-0.12233	-0.08812	-0.25097
0.44485	-0.12383	-0.0893	-0.2528
0.44651	-0.12631	-0.09029	-0.25391
0.44821	-0.12681	-0.09145	-0.25516
0.44987	-0.1278	-0.09275	-0.25626
0.45153	-0.1288	-0.09406	-0.25771
0.45319	-0.1303	-0.09552	-0.25931
0.45485	-0.13179	-0.09714	-0.26076
0.45654	-0.13329	-0.09876	-0.26201
0.4582	-0.13478	-0.10024	-0.26307
0.45986	-0.13603	-0.10118	-0.26417
0.46152	-0.13753	-0.10195	-0.26512
0.46318	-0.13902	-0.10288	-0.26627
0.46487	-0.13952	-0.10381	-0.26756
0.46653	-0.13977	-0.10508	-0.26931
0.46819	-0.13977	-0.10654	-0.27125
0.46985	-0.14002	-0.10897	-0.27315
0.47151	-0.141	-0.11155	-0.27499
0.47321	-0.142	-0.11369	-0.27698
0.47487	-0.143	-0.11599	-0.27882
0.47653	-0.14424	-0.11841	-0.28031
0.47819	-0.14624	-0.12118	-0.28096
0.47985	-0.14798	-0.12367	-0.28112
0.48154	-0.14998	-0.12596	-0.28107
0.4832	-0.15172	-0.1273	-0.28112
0.48486	-0.15273	-0.12814	-0.28127
0.48652	-0.15447	-0.12913	-0.28127
0.48818	-0.15646	-0.12996	-0.28157
0.48987	-0.15821	-0.13053	-0.28157
0.49153	-0.15945	-0.13074	-0.28202
0.49319	-0.16069	-0.13059	-0.28202
0.49485	-0.16193	-0.13028	-0.28202
0.49651	-0.16342	-0.12997	-0.28227
0.49821	-0.16491	-0.13028	-0.28258
0.49987	-0.16516	-0.13074	-0.28317
0.50153	-0.16541	-0.13152	-0.28417
0.50319	-0.16591	-0.13314	-0.28547
0.50485	-0.16566	-0.13475	-0.28681
0.50654	-0.16517	-0.13668	-0.28879
0.5082	-0.16442	-0.13876	-0.29078
0.50986	-0.16342	-0.14084	-0.29246
0.51152	-0.16193	-0.14214	-0.2941
0.51318	-0.16094	-0.14329	-0.2951
0.51487	-0.15969	-0.14444	-0.2954
0.51653	-0.1582	-0.14475	-0.29569
0.51819	-0.15721	-0.14575	-0.29614
0.51985	-0.15646	-0.14659	-0.29629
0.52151	-0.15597	-0.14771	-0.29629
0.52321	-0.15572	-0.14786	-0.29614
0.52487	-0.15572	-0.14817	-0.29565
0.52653	-0.15572	-0.14848	-0.2955
0.52819	-0.15572	-0.14848	-0.2952
0.52985	-0.15547	-0.14848	-0.29476
0.53154	-0.15496	-0.1478	-0.29461
0.5332	-0.15446	-0.14711	-0.29401
0.53486	-0.15421	-0.1468	-0.29371
0.53652	-0.15397	-0.14746	-0.29356
0.53818	-0.15446	-0.14861	-0.29322
0.53987	-0.15545	-0.14992	-0.29322
0.54153	-0.15595	-0.15123	-0.29322
0.54319	-0.1567	-0.15253	-0.29322
0.54485	-0.1577	-0.15384	-0.29322
0.54651	-0.15869	-0.15515	-0.29311
0.54821	-0.15944	-0.1558	-0.293
0.54987	-0.15993	-0.15646	-0.293
0.55153	-0.15993	-0.15661	-0.29349
0.55319	-0.15943	-0.15661	-0.29379
0.55485	-0.15843	-0.15661	-0.29493
0.55654	-0.15744	-0.15661	-0.29493
0.5582	-0.15644	-0.15661	-0.29523
0.55986	-0.15544	-0.15646	-0.29534
0.56152	-0.15445	-0.1563	-0.29545
0.56318	-0.15345	-0.15615	-0.2953
0.56487	-0.15196	-0.15546	-0.2953
0.56653	-0.14997	-0.15477	-0.29607
0.56819	-0.14897	-0.154	-0.29627
0.56985	-0.14797	-0.154	-0.29757
0.57151	-0.14648	-0.15433	-0.2996
0.57321	-0.14449	-0.15513	-0.3004
0.57487	-0.14249	-0.15596	-0.30199
0.57653	-0.1405	-0.15646	-0.30359
0.57819	-0.139	-0.15795	-0.30504
0.57985	-0.13751	-0.16046	-0.30556
0.58154	-0.13602	-0.16124	-0.3061
0.5832	-0.13453	-0.16207	-0.30625
0.58486	-0.13353	-0.16213	-0.30655
0.58652	-0.13328	-0.16198	-0.30676
0.58818	-0.13328	-0.16142	-0.30691
0.58987	-0.13328	-0.16142	-0.30706
0.59153	-0.13278	-0.16142	-0.30716
0.59319	-0.13278	-0.16142	-0.30716
0.59485	-0.13303	-0.16142	-0.30729
0.59651	-0.13353	-0.16232	-0.30805
0.59821	-0.13452	-0.16332	-0.30854
0.59987	-0.13577	-0.16382	-0.30969
0.60153	-0.13677	-0.16481	-0.31084
0.60319	-0.13876	-0.16547	-0.31198
0.60485	-0.14075	-0.16609	-0.31317
0.60654	-0.14249	-0.1664	-0.31447
0.6082	-0.14424	-0.16718	-0.31551
0.60986	-0.14574	-0.1678	-0.31635
0.61152	-0.14674	-0.16842	-0.31714
0.61318	-0.14699	-0.1692	-0.31794
0.61487	-0.14749	-0.16951	-0.31894
0.61653	-0.14699	-0.17013	-0.31993
0.61819	-0.147	-0.17097	-0.32093
0.61985	-0.14725	-0.17231	-0.32192
0.62151	-0.14725	-0.17427	-0.32291
0.62321	-0.14725	-0.17492	-0.32376
0.62487	-0.14725	-0.17607	-0.3243
0.62653	-0.1475	-0.17706	-0.3245
0.62819	-0.1475	-0.17821	-0.32419
0.62985	-0.1475	-0.17933	-0.32389
0.63154	-0.1475	-0.17982	-0.32359
0.6332	-0.1475	-0.18063	-0.32328
0.63486	-0.1475	-0.18116	-0.32313
0.63652	-0.1475	-0.182	-0.32328
0.63818	-0.1475	-0.1835	-0.32343
0.63987	-0.1475	-0.184	-0.32343
0.64153	-0.1475	-0.18468	-0.32404
0.64319	-0.14799	-0.18503	-0.32481
0.64485	-0.14799	-0.18534	-0.32543
0.64651	-0.14849	-0.18431	-0.32604
0.64821	-0.14898	-0.18412	-0.32653
0.64987	-0.15023	-0.18328	-0.32668
0.65153	-0.15172	-0.18263	-0.32683
0.65319	-0.15321	-0.18228	-0.32698
0.65485	-0.1552	-0.18209	-0.32727
0.65654	-0.1557	-0.18244	-0.32741
0.6582	-0.1572	-0.18263	-0.32771
0.65986	-0.15844	-0.18294	-0.32807
0.66152	-0.15869	-0.18325	-0.32855
0.66318	-0.15869	-0.18424	-0.32872
0.66487	-0.15844	-0.18474	-0.32919
0.66653	-0.1582	-0.18548	-0.33003
0.66819	-0.1582	-0.18629	-0.33042
0.66985	-0.1582	-0.18691	-0.33082
0.67151	-0.1587	-0.18772	-0.33149
0.67321	-0.15919	-0.18902	-0.33272
0.67487	-0.16069	-0.19079	-0.3338
0.67653	-0.16218	-0.19209	-0.33522
0.67819	-0.16417	-0.19355	-0.33634
0.67985	-0.16741	-0.19477	-0.33725
0.68154	-0.16841	-0.19576	-0.33835
0.6832	-0.17065	-0.19681	-0.33995
0.68486	-0.17314	-0.19784	-0.34154
0.68652	-0.17538	-0.19852	-0.34299
0.68818	-0.17738	-0.19874	-0.34444
0.68987	-0.17912	-0.19874	-0.34623
0.69153	-0.18086	-0.19858	-0.34783
0.69319	-0.18285	-0.19843	-0.34943
0.69485	-0.18484	-0.19843	-0.35084
0.69651	-0.18759	-0.19836	-0.35159
0.69821	-0.18834	-0.19833	-0.35219
0.69987	-0.19033	-0.1988	-0.35269
0.70153	-0.19232	-0.19926	-0.35369
0.70319	-0.19431	-0.19957	-0.35433
0.70485	-0.19606	-0.19989	-0.35503
0.70654	-0.19805	-0.19989	-0.35587
0.7082	-0.1998	-0.19939	-0.35672
0.70986	-0.20153	-0.19824	-0.35786
0.71152	-0.20278	-0.19694	-0.35909
0.71318	-0.20378	-0.19518	-0.36013
0.71487	-0.20403	-0.19372	-0.36098
0.71653	-0.20452	-0.1934	-0.36182
0.71819	-0.20528	-0.19309	-0.36251
0.71985	-0.20528	-0.19309	-0.3632
0.72151	-0.20603	-0.19359	-0.36405
0.72321	-0.20727	-0.19474	-0.36474
0.72487	-0.20852	-0.19619	-0.36505
0.72653	-0.20976	-0.1978	-0.36565
0.72819	-0.21125	-0.19911	-0.36596
0.72985	-0.21374	-0.19953	-0.36626
0.73154	-0.21449	-0.20006	-0.36721
0.7332	-0.21622	-0.20048	-0.36835
0.73486	-0.21772	-0.2009	-0.36979
0.73652	-0.21871	-0.20121	-0.37169
0.73818	-0.22021	-0.20137	-0.37374
0.73987	-0.22171	-0.20137	-0.37533
0.74153	-0.22321	-0.20137	-0.37731
0.74319	-0.22446	-0.20225	-0.3793
0.74485	-0.2257	-0.20272	-0.38125
0.74651	-0.2267	-0.2036	-0.38284
0.74821	-0.2272	-0.20471	-0.38399
0.74987	-0.2282	-0.2057	-0.38483
0.75153	-0.22894	-0.20651	-0.38602
0.75319	-0.22944	-0.2075	-0.38771
0.75485	-0.23018	-0.20812	-0.38931
0.75654	-0.23142	-0.20744	-0.39075
0.7582	-0.23267	-0.20722	-0.39175
0.75986	-0.23391	-0.20672	-0.39274
0.76152	-0.23565	-0.20612	-0.39354
0.76318	-0.23715	-0.20628	-0.39419
0.76487	-0.2379	-0.20777	-0.39469
0.76653	-0.2389	-0.20908	-0.39469
0.76819	-0.23965	-0.21107	-0.39434
0.76985	-0.24015	-0.21338	-0.39376
0.77151	-0.24064	-0.21552	-0.39325
0.77321	-0.24114	-0.21764	-0.3924
0.77487	-0.24189	-0.21963	-0.39176
0.77653	-0.24239	-0.2211	-0.39125
0.77819	-0.24339	-0.22141	-0.39056
0.77985	-0.24413	-0.22172	-0.38937
0.78154	-0.24463	-0.22172	-0.38803
0.7832	-0.24538	-0.22172	-0.38693
0.78486	-0.24538	-0.22172	-0.38544
0.78652	-0.24638	-0.22041	-0.3843
0.78818	-0.24737	-0.2191	-0.38315
0.78987	-0.24837	-0.21779	-0.38216
0.79153	-0.24936	-0.2168	-0.38101
0.79319	-0.2506	-0.2158	-0.38082
0.79485	-0.25234	-0.2148	-0.38142
0.79651	-0.25408	-0.2135	-0.38226
0.79821	-0.25657	-0.21203	-0.38356
0.79987	-0.25806	-0.21157	-0.38486
0.80153	-0.25906	-0.21095	-0.3863
0.80319	-0.26006	-0.21002	-0.38795
0.80485	-0.26105	-0.20924	-0.39019
0.80654	-0.26204	-0.20862	-0.39209
0.8082	-0.26279	-0.20816	-0.39447
0.80986	-0.26304	-0.20816	-0.39676
0.81152	-0.26304	-0.20816	-0.39916
0.81318	-0.26304	-0.20847	-0.40175
0.81487	-0.26304	-0.20908	-0.40419
0.81653	-0.26305	-0.21001	-0.40613
0.81819	-0.26305	-0.21048	-0.40762
0.81985	-0.26305	-0.21048	-0.40945
0.82151	-0.26231	-0.21032	-0.41025
0.82321	-0.26131	-0.2097	-0.41125
0.82487	-0.26031	-0.2094	-0.41214
0.82653	-0.25932	-0.20924	-0.41283
0.82819	-0.25832	-0.20862	-0.41368
0.82985	-0.25732	-0.20794	-0.41437
0.83154	-0.25608	-0.20744	-0.41437
0.8332	-0.25459	-0.20759	-0.41392
0.83486	-0.25384	-0.2079	-0.41363
0.83652	-0.25334	-0.20852	-0.41264
0.83818	-0.25285	-0.20899	-0.41164
0.83987	-0.2526	-0.20945	-0.41065
0.84153	-0.2536	-0.21137	-0.40951
0.84319	-0.25509	-0.21237	-0.40851
0.84485	-0.25683	-0.21436	-0.40791
0.84651	-0.25882	-0.21651	-0.40731
0.84821	-0.26081	-0.21865	-0.40641
0.84987	-0.26279	-0.22095	-0.40526
0.85153	-0.26478	-0.22309	-0.40397
0.85319	-0.26727	-0.22492	-0.40267
0.85485	-0.26876	-0.22527	-0.40107
0.85651	-0.26976	-0.22725	-0.39978
0.85818	-0.27101	-0.22806	-0.39908
0.85985	-0.2725	-0.22837	-0.39839
0.86152	-0.27425	-0.22853	-0.39828
0.86318	-0.27674	-0.22853	-0.39943
0.86485	-0.27923	-0.22868	-0.40072
0.86652	-0.28097	-0.22915	-0.40202
0.86818	-0.28247	-0.23026	-0.40411
0.86985	-0.28396	-0.23114	-0.4064
0.87151	-0.28521	-0.2322	-0.40845
0.87321	-0.28595	-0.2335	-0.41066
0.87487	-0.2862	-0.2348	-0.41245
0.87653	-0.2857	-0.23611	-0.41309
0.87819	-0.28446	-0.23741	-0.41439
0.87985	-0.28296	-0.23825	-0.41728
0.88154	-0.28122	-0.23893	-0.41842
0.8832	-0.27923	-0.23868	-0.41972
0.88486	-0.27774	-0.23808	-0.42112
0.88652	-0.27649	-0.23663	-0.4225
0.88818	-0.27549	-0.23501	-0.4242
0.88987	-0.2745	-0.23303	-0.4247
0.89153	-0.27425	-0.23104	-0.42505
0.89319	-0.27425	-0.22989	-0.42429
0.89485	-0.27475	-0.22874	-0.423
0.89651	-0.27525	-0.22812	-0.42105
0.89821	-0.27525	-0.22765	-0.4203
0.89987	-0.27525	-0.22762	-0.4191
0.90153	-0.27525	-0.22743	-0.41854
0.90319	-0.27525	-0.22724	-0.41824
0.90485	-0.27525	-0.22709	-0.4185
0.90654	-0.27525	-0.22625	-0.41945
0.9082	-0.275	-0.22526	-0.42024
0.90986	-0.27475	-0.22427	-0.42089
0.91152	-0.2745	-0.22408	-0.42118
0.91318	-0.27401	-0.22412	-0.42118
0.91487	-0.274	-0.2248	-0.42054
0.91653	-0.27326	-0.2253	-0.42014
0.91819	-0.27226	-0.22645	-0.42083
0.91985	-0.27176	-0.22745	-0.42232
0.92151	-0.27101	-0.22924	-0.42411
0.92321	-0.27026	-0.23039	-0.42605
0.92487	-0.26926	-0.23058	-0.42804
0.92653	-0.26827	-0.23054	-0.43003
0.92819	-0.26678	-0.23054	-0.43193
0.92985	-0.26603	-0.23008	-0.43353
0.93154	-0.26554	-0.23008	-0.43413
0.9332	-0.26479	-0.23054	-0.43459
0.93486	-0.26454	-0.232	-0.43504
0.93652	-0.26405	-0.2333	-0.43565
0.93818	-0.2638	-0.23572	-0.43655
0.93987	-0.2638	-0.23671	-0.4383
0.94153	-0.2638	-0.23833	-0.44028
0.94319	-0.2638	-0.23914	-0.44257
0.94485	-0.26379	-0.23979	-0.44486
0.94651	-0.26354	-0.24032	-0.44645
0.94821	-0.26305	-0.23998	-0.44795
0.94987	-0.26354	-0.23933	-0.44989
0.95153	-0.26379	-0.2388	-0.45198
0.95319	-0.26453	-0.23846	-0.45343
0.95485	-0.26503	-0.23805	-0.45487
0.95654	-0.26528	-0.2382	-0.45647
0.9582	-0.26578	-0.23832	-0.45837
0.95986	-0.26528	-0.23795	-0.46026
0.96152	-0.26528	-0.23792	-0.46231
0.96318	-0.26528	-0.23788	-0.46376
0.96487	-0.26504	-0.23758	-0.46584
0.96653	-0.26454	-0.23754	-0.46782
0.96819	-0.26405	-0.23754	-0.46996
0.96985	-0.26355	-0.23817	-0.47165
0.97151	-0.26355	-0.23832	-0.47303
0.97321	-0.2638	-0.23817	-0.47441
0.97487	-0.2638	-0.23802	-0.4756
0.97653	-0.26305	-0.23771	-0.4761
0.97819	-0.2628	-0.23721	-0.47581
0.97985	-0.26205	-0.23529	-0.47543
0.98154	-0.2618	-0.23498	-0.47489
0.9832	-0.2613	-0.23312	-0.47489
0.98486	-0.2608	-0.23219	-0.47489
0.98652	-0.2603	-0.23188	-0.47489
0.98818	-0.26005	-0.2311	-0.4751
0.98987	-0.26005	-0.23079	-0.47579
0.99153	-0.2593	-0.23082	-0.47659
0.99319	-0.25856	-0.2312	-0.47793
0.99485	-0.25831	-0.23151	-0.47946
0.99651	-0.25806	-0.23244	-0.48046
0.99821	-0.25757	-0.23275	-0.48145
0.99987	-0.25756	-0.23291	-0.48285
1.00153	-0.25756	-0.23322	-0.48415
1.00319	-0.25707	-0.23353	-0.4857
1.00485	-0.25682	-0.23337	-0.48719
1.00654	-0.25657	-0.23322	-0.48813
1.0082	-0.25607	-0.23291	-0.48873
1.00986	-0.25533	-0.2326	-0.48933
1.01152	-0.25483	-0.23229	-0.48993
1.01318	-0.25484	-0.23278	-0.49018
1.01487	-0.25485	-0.23346	-0.49007
1.01653	-0.25535	-0.23411	-0.48943
1.01819	-0.2556	-0.2351	-0.48914
1.01985	-0.25635	-0.2364	-0.48945
1.02151	-0.25734	-0.23774	-0.48945
1.02321	-0.25834	-0.23808	-0.48945
1.02487	-0.25884	-0.23907	-0.48975
1.02653	-0.25884	-0.24015	-0.48977
1.02819	-0.25884	-0.24102	-0.48996
1.02985	-0.25884	-0.24226	-0.49081
1.03154	-0.25909	-0.24353	-0.49132
1.0332	-0.25909	-0.24515	-0.49132
1.03486	-0.25909	-0.24692	-0.49163
1.03652	-0.25934	-0.24949	-0.49193
1.03818	-0.25984	-0.25211	-0.49193
1.03987	-0.26033	-0.25398	-0.49216
1.04153	-0.26107	-0.25573	-0.49231
1.04319	-0.26206	-0.25744	-0.49246
1.04485	-0.26305	-0.25893	-0.49223
1.04651	-0.26404	-0.26039	-0.49192
1.04821	-0.26504	-0.26185	-0.49162
1.04987	-0.26603	-0.26281	-0.49131
1.05153	-0.26702	-0.26342	-0.49101
1.05319	-0.26802	-0.26435	-0.4907
1.05485	-0.26976	-0.26512	-0.49055
1.05654	-0.27001	-0.26623	-0.49025
1.0582	-0.27001	-0.26769	-0.49025
1.05986	-0.27001	-0.26884	-0.49025
1.06152	-0.27001	-0.26965	-0.4904
1.06318	-0.26976	-0.27064	-0.4909
1.06487	-0.26951	-0.27171	-0.4919
1.06653	-0.26951	-0.27246	-0.49274
1.06819	-0.26851	-0.27344	-0.49389
1.06985	-0.26901	-0.27424	-0.49519
1.07151	-0.27026	-0.27456	-0.49648
1.07321	-0.27125	-0.27487	-0.49778
1.07487	-0.27275	-0.27605	-0.49922
1.07653	-0.27424	-0.27636	-0.50032
1.07819	-0.27549	-0.2766	-0.50062
1.07985	-0.27574	-0.27654	-0.50107
1.08154	-0.27574	-0.2764	-0.50122
1.0832	-0.27549	-0.27575	-0.50122
1.08486	-0.27424	-0.27475	-0.50137
1.08652	-0.27325	-0.27345	-0.50167
1.08818	-0.27175	-0.27145	-0.50168
1.08987	-0.27026	-0.27015	-0.50103
1.09153	-0.26876	-0.26884	-0.50068
1.09319	-0.26802	-0.268	-0.5003
1.09485	-0.26752	-0.26731	-0.49976
1.09651	-0.26652	-0.2675	-0.49937
1.09821	-0.26553	-0.26834	-0.49922
1.09987	-0.26453	-0.2698	-0.49892
1.10153	-0.26353	-0.27142	-0.49861
1.10319	-0.26229	-0.27303	-0.49911
1.10485	-0.2603	-0.27449	-0.49976
1.10654	-0.25881	-0.27565	-0.50045
1.1082	-0.25731	-0.27664	-0.5019
1.10986	-0.25632	-0.27711	-0.50373
1.11152	-0.25582	-0.27727	-0.50533
1.11318	-0.25533	-0.27711	-0.50708
1.11487	-0.25408	-0.2768	-0.50898
1.11653	-0.25284	-0.27646	-0.51073
1.11819	-0.25234	-0.2773	-0.51233
1.11985	-0.2506	-0.27861	-0.51393
1.12151	-0.24859	-0.27991	-0.51477
1.12321	-0.24635	-0.28125	-0.51492
1.12487	-0.24336	-0.28259	-0.51522
1.12653	-0.24037	-0.28392	-0.51567
1.12819	-0.23813	-0.28523	-0.51666
1.12985	-0.23564	-0.28672	-0.51766
1.13154	-0.23265	-0.28719	-0.5188
1.1332	-0.23041	-0.28735	-0.5201
1.13486	-0.22842	-0.28766	-0.52154
1.13652	-0.22693	-0.28793	-0.52367
1.13818	-0.22643	-0.28821	-0.52562
1.13987	-0.22593	-0.28849	-0.52746
1.14153	-0.22494	-0.2888	-0.5286
1.14319	-0.22394	-0.28896	-0.52989
1.14485	-0.22345	-0.28911	-0.53103
1.14651	-0.22295	-0.28961	-0.53271
1.14821	-0.22246	-0.29029	-0.5344
1.14987	-0.22171	-0.29112	-0.53585
1.15153	-0.22072	-0.29211	-0.53688
1.15319	-0.21973	-0.29311	-0.53773
1.15485	-0.21973	-0.2941	-0.53887
1.15654	-0.22072	-0.29559	-0.53987
1.1582	-0.22122	-0.29757	-0.54168
1.15986	-0.22222	-0.29922	-0.54268
1.16152	-0.22322	-0.30053	-0.54391
1.16318	-0.22446	-0.30137	-0.54473
1.16487	-0.22546	-0.30221	-0.54572
1.16653	-0.22695	-0.3029	-0.54672
1.16819	-0.22819	-0.30374	-0.54707
1.16985	-0.22919	-0.30424	-0.54707
1.17151	-0.23067	-0.30424	-0.54625
1.17321	-0.23217	-0.30424	-0.54555
1.17487	-0.23416	-0.30424	-0.54461
1.17653	-0.2364	-0.30455	-0.5438
1.17819	-0.23888	-0.30471	-0.5431
1.17985	-0.24087	-0.30533	-0.5424
1.18154	-0.24262	-0.30579	-0.54205
1.1832	-0.24412	-0.3061	-0.54205
1.18486	-0.24561	-0.30675	-0.54205
1.18652	-0.2476	-0.30705	-0.54205
1.18818	-0.2491	-0.30736	-0.54236
1.18985	-0.25009	-0.30767	-0.54296
1.19152	-0.25134	-0.30798	-0.54396
1.19318	-0.25308	-0.30798	-0.54496
1.19485	-0.25507	-0.30798	-0.54596
1.19651	-0.25756	-0.30829	-0.54695
1.19818	-0.26005	-0.3081	-0.54795
1.19985	-0.26154	-0.3081	-0.54895
1.20152	-0.26304	-0.3081	-0.54964
1.2032	-0.26503	-0.3081	-0.55033
1.20486	-0.26677	-0.3081	-0.55063
1.20652	-0.26852	-0.3081	-0.55078
1.20818	-0.2705	-0.30826	-0.55198
1.20987	-0.2725	-0.30844	-0.55323
1.21153	-0.27499	-0.30844	-0.55433
1.21319	-0.27723	-0.3086	-0.55543
1.21486	-0.27923	-0.3086	-0.55702
1.21652	-0.28073	-0.3086	-0.55767
1.21821	-0.28272	-0.3086	-0.55961
1.21987	-0.28421	-0.3086	-0.56091
1.22153	-0.28545	-0.30814	-0.56191
1.22319	-0.28695	-0.30748	-0.56241
1.22485	-0.28844	-0.30721	-0.56275
1.22654	-0.28993	-0.30736	-0.56385
1.2282	-0.29217	-0.30759	-0.56316
1.22986	-0.29466	-0.30862	-0.56247
1.23152	-0.29665	-0.30896	-0.56263
1.23318	-0.29865	-0.30965	-0.56243
1.23487	-0.3004	-0.31049	-0.56163
1.23653	-0.30139	-0.31148	-0.56183
1.23819	-0.30189	-0.31289	-0.56302
1.23986	-0.30314	-0.31317	-0.56307
1.24152	-0.30439	-0.31348	-0.56369
1.24321	-0.30538	-0.31313	-0.56509
1.24487	-0.30638	-0.31245	-0.56564
1.24653	-0.30663	-0.31142	-0.56633
1.24819	-0.30663	-0.31123	-0.56663
1.24985	-0.30663	-0.3112	-0.56644
1.25154	-0.30663	-0.31065	-0.56545
1.2532	-0.30663	-0.3101	-0.56489
1.25486	-0.30613	-0.30891	-0.56472
1.25652	-0.30588	-0.30876	-0.56466
1.25818	-0.30638	-0.30848	-0.56461
1.25987	-0.30762	-0.30821	-0.56514
1.26153	-0.30961	-0.30778	-0.56568
1.26319	-0.31136	-0.3066	-0.56637
1.26486	-0.31285	-0.30633	-0.56672
1.26652	-0.31385	-0.30571	-0.56786
1.26821	-0.31459	-0.30502	-0.56871
1.26987	-0.31485	-0.30433	-0.56955
1.27153	-0.31435	-0.30362	-0.57084
1.27319	-0.3141	-0.30278	-0.57115
1.27485	-0.31211	-0.30206	-0.57175
1.27654	-0.31186	-0.30131	-0.57236
1.2782	-0.31062	-0.30025	-0.57316
1.27986	-0.30912	-0.29791	-0.57346
1.28152	-0.30863	-0.29695	-0.57396
1.28318	-0.30863	-0.29472	-0.57445
1.28487	-0.30812	-0.29211	-0.57545
1.28653	-0.30737	-0.28996	-0.57644
1.28819	-0.30737	-0.28766	-0.57735
1.28986	-0.30712	-0.28505	-0.57805
1.29152	-0.30662	-0.28276	-0.57863
1.29321	-0.30637	-0.28145	-0.5792
1.29487	-0.30587	-0.28052	-0.57874
1.29653	-0.30463	-0.28083	-0.57854
1.29819	-0.30438	-0.28183	-0.57785
1.29985	-0.30413	-0.28248	-0.5773
1.30154	-0.30288	-0.28317	-0.5767
1.3032	-0.30139	-0.28417	-0.57659
1.30486	-0.29989	-0.28516	-0.57701
1.30652	-0.29815	-0.286	-0.57724
1.30818	-0.29665	-0.28647	-0.5775
1.30987	-0.29516	-0.28678	-0.5778
1.31153	-0.29366	-0.28694	-0.57811
1.31319	-0.29167	-0.28725	-0.57846
1.31486	-0.28968	-0.28756	-0.57846
1.31652	-0.28794	-0.28871	-0.57815
1.31821	-0.28645	-0.29016	-0.57746
1.31987	-0.2847	-0.29177	-0.57711
1.32153	-0.28271	-0.29354	-0.5768
1.32319	-0.28072	-0.29546	-0.5765
1.32485	-0.27773	-0.29645	-0.57669
1.32654	-0.27524	-0.29713	-0.57689
1.3282	-0.27349	-0.29781	-0.57759
1.32986	-0.27125	-0.29766	-0.57828
1.33152	-0.26926	-0.29719	-0.57913
1.33318	-0.26702	-0.29589	-0.58
1.33487	-0.26453	-0.29431	-0.58184
1.33653	-0.26205	-0.29242	-0.58383
1.33819	-0.26055	-0.29062	-0.58531
1.33986	-0.25905	-0.28863	-0.58675
1.34152	-0.25731	-0.2868	-0.58865
1.34321	-0.25631	-0.28495	-0.59069
1.34487	-0.25482	-0.28309	-0.59274
1.34653	-0.25408	-0.28192	-0.595
1.34819	-0.25408	-0.28086	-0.59659
1.34985	-0.25408	-0.27983	-0.59819
1.35154	-0.25433	-0.27949	-0.59979
1.3532	-0.25508	-0.27949	-0.60124
1.35486	-0.25682	-0.27933	-0.60239
1.35652	-0.25807	-0.28016	-0.60368
1.35818	-0.25956	-0.28096	-0.60438
1.35987	-0.26105	-0.28148	-0.60468
1.36153	-0.26205	-0.28203	-0.60483
1.36319	-0.26304	-0.28265	-0.60483
1.36486	-0.26379	-0.28328	-0.60468
1.36652	-0.26403	-0.28359	-0.60438
1.36821	-0.26304	-0.28408	-0.60392
1.36987	-0.2623	-0.28343	-0.60347
1.37153	-0.26155	-0.28319	-0.60332
1.37319	-0.26081	-0.28385	-0.60317
1.37485	-0.26131	-0.28416	-0.60257
1.37654	-0.26181	-0.28485	-0.60157
1.3782	-0.26231	-0.28553	-0.60073
1.37986	-0.2628	-0.28659	-0.60025
1.38152	-0.26355	-0.28756	-0.59966
1.38318	-0.26404	-0.2879	-0.59867
1.38487	-0.26479	-0.28784	-0.59778
1.38653	-0.26528	-0.28784	-0.59663
1.38819	-0.26478	-0.28827	-0.59564
1.38986	-0.26403	-0.28827	-0.59473
1.39152	-0.26354	-0.2891	-0.59363
1.39321	-0.26255	-0.29034	-0.59213
1.39487	-0.26155	-0.29149	-0.59058
1.39653	-0.2603	-0.29344	-0.58898
1.39819	-0.25856	-0.29559	-0.58808
1.39985	-0.25558	-0.29704	-0.58708
1.40154	-0.25184	-0.29853	-0.58609
1.4032	-0.24811	-0.30048	-0.5854
1.40486	-0.24412	-0.30194	-0.5849
1.40652	-0.24039	-0.30325	-0.5846
1.40818	-0.23666	-0.30455	-0.58445
1.40987	-0.23342	-0.30601	-0.5846
1.41153	-0.23018	-0.30785	-0.58464
1.41319	-0.22769	-0.3103	-0.58467
1.41486	-0.22545	-0.3126	-0.585
1.41652	-0.22296	-0.31409	-0.58531
1.41821	-0.22047	-0.31505	-0.58561
1.41987	-0.21798	-0.31567	-0.58591
1.42153	-0.21524	-0.31628	-0.58606
1.42319	-0.21225	-0.31674	-0.58591
1.42485	-0.21001	-0.31667	-0.58521
1.42654	-0.20801	-0.31599	-0.58488
1.4282	-0.20627	-0.31534	-0.58455
1.42986	-0.20477	-0.3153	-0.58395
1.43152	-0.20303	-0.3158	-0.5835
1.43318	-0.20128	-0.31633	-0.58221
1.43487	-0.19979	-0.31701	-0.58106
1.43653	-0.19829	-0.3177	-0.58007
1.43818	-0.19655	-0.31836	-0.57892
1.43985	-0.19505	-0.31898	-0.57748
1.44151	-0.19381	-0.3196	-0.57589
1.44318	-0.19281	-0.32009	-0.57489
1.44485	-0.19181	-0.32025	-0.5739
1.44651	-0.19057	-0.32041	-0.5739
1.44818	-0.18932	-0.32137	-0.5739
1.44985	-0.18832	-0.32267	-0.5739
1.45152	-0.18757	-0.32417	-0.57405
1.4532	-0.18732	-0.32585	-0.57449
1.45486	-0.18732	-0.3278	-0.57509
1.45652	-0.18732	-0.33041	-0.57539
1.45818	-0.18757	-0.33298	-0.57554
1.45987	-0.18832	-0.33559	-0.57554
1.46153	-0.18932	-0.33723	-0.57539
1.46319	-0.19082	-0.33854	-0.57524
1.46486	-0.19156	-0.33968	-0.57495
1.46652	-0.19182	-0.34067	-0.57465
1.46821	-0.19182	-0.34136	-0.57355
1.46987	-0.19206	-0.34136	-0.5723
1.47153	-0.19206	-0.34139	-0.57201
1.47319	-0.19206	-0.3417	-0.57171
1.47485	-0.19231	-0.34201	-0.57156
1.47654	-0.19231	-0.34248	-0.57141
1.4782	-0.19281	-0.34313	-0.57141
1.47986	-0.19331	-0.34363	-0.57141
1.48152	-0.19331	-0.34413	-0.57206
1.48318	-0.19307	-0.34475	-0.5727
1.48487	-0.19307	-0.34522	-0.57221
1.48653	-0.19307	-0.34537	-0.5719
1.48819	-0.19282	-0.34469	-0.57106
1.48985	-0.19232	-0.34434	-0.57036
1.49151	-0.19232	-0.344	-0.56967
1.49321	-0.19282	-0.34381	-0.56871
1.49487	-0.19381	-0.34362	-0.56803
1.49653	-0.1948	-0.34331	-0.5675
1.49819	-0.1958	-0.34366	-0.56717
1.49985	-0.1968	-0.3445	-0.56648
1.50154	-0.19779	-0.34618	-0.56633
1.5032	-0.19904	-0.34737	-0.56604
1.50486	-0.20004	-0.34836	-0.56574
1.50652	-0.20103	-0.34936	-0.56571
1.50818	-0.20153	-0.35067	-0.56555
1.50987	-0.20228	-0.35197	-0.56539
1.51153	-0.20328	-0.35278	-0.56523
1.51319	-0.20428	-0.35309	-0.56523
1.51485	-0.20527	-0.35339	-0.56523
1.51651	-0.20726	-0.3537	-0.56523
1.51821	-0.20976	-0.35401	-0.56537
1.51987	-0.21225	-0.35432	-0.56552
1.52153	-0.21524	-0.35432	-0.56612
1.52319	-0.21798	-0.35432	-0.56641
1.52485	-0.22048	-0.355	-0.56667
1.52654	-0.22371	-0.35584	-0.56726
1.5282	-0.22719	-0.35668	-0.56806
1.52986	-0.22993	-0.35717	-0.56905
1.53152	-0.23193	-0.35786	-0.5699
1.53318	-0.23342	-0.35854	-0.57104
1.53487	-0.23491	-0.35954	-0.57173
1.53653	-0.2364	-0.36003	-0.57288
1.53819	-0.2379	-0.3613	-0.57452
1.53985	-0.23865	-0.36176	-0.5762
1.54151	-0.23915	-0.36323	-0.57799
1.54321	-0.2394	-0.36372	-0.57974
1.54487	-0.24014	-0.36434	-0.58149
1.54653	-0.24114	-0.36558	-0.58313
1.54819	-0.24213	-0.36719	-0.58443
1.54985	-0.24313	-0.36866	-0.58493
1.55154	-0.24413	-0.36931	-0.58562
1.5532	-0.24462	-0.37062	-0.58611
1.55486	-0.24537	-0.37223	-0.58657
1.55652	-0.24587	-0.37422	-0.58657
1.55818	-0.24612	-0.37518	-0.58626
1.55987	-0.24563	-0.37713	-0.58637
1.56153	-0.24513	-0.37859	-0.58652
1.56319	-0.24463	-0.38001	-0.58682
1.56485	-0.24413	-0.38047	-0.58732
1.56651	-0.24413	-0.38139	-0.58866
1.56821	-0.24413	-0.38205	-0.58931
1.56987	-0.24413	-0.38205	-0.5911
1.57153	-0.24438	-0.38254	-0.59438
1.57319	-0.24462	-0.38258	-0.59552
1.57485	-0.24512	-0.38261	-0.5978
1.57654	-0.24587	-0.38268	-0.60169
1.5782	-0.24612	-0.38271	-0.60248
1.57986	-0.24636	-0.38271	-0.60458
1.58152	-0.24636	-0.38259	-0.60492
1.58318	-0.24586	-0.38222	-0.60538
1.58487	-0.24537	-0.38153	-0.60553
1.58653	-0.24487	-0.38081	-0.60553
1.58819	-0.24413	-0.37933	-0.60553
1.58985	-0.24388	-0.37883	-0.60538
1.59151	-0.24338	-0.37768	-0.60524
1.59321	-0.24314	-0.37592	-0.60509
1.59487	-0.24314	-0.37412	-0.60538
1.59653	-0.24314	-0.37217	-0.60588
1.59819	-0.24314	-0.37151	-0.60603
1.59985	-0.24289	-0.37009	-0.60602
1.60154	-0.24264	-0.36893	-0.60642
1.6032	-0.24264	-0.36763	-0.60691
1.60486	-0.24289	-0.36647	-0.60691
1.60652	-0.24314	-0.36582	-0.60676
1.60818	-0.24389	-0.36536	-0.60646
1.60987	-0.24488	-0.36474	-0.60601
1.61153	-0.24588	-0.36365	-0.60541
1.61319	-0.24713	-0.3617	-0.60377
1.61485	-0.24837	-0.36089	-0.60307
1.61651	-0.24937	-0.35928	-0.60158
1.61821	-0.25037	-0.35749	-0.60014
1.61987	-0.25087	-0.35568	-0.599
1.62153	-0.25111	-0.35385	-0.59705
1.62319	-0.25111	-0.35217	-0.5969
1.62485	-0.25111	-0.35095	-0.59626
1.62654	-0.25111	-0.34981	-0.59645
1.6282	-0.25136	-0.34881	-0.59715
1.62986	-0.25186	-0.34843	-0.59864
1.63152	-0.25235	-0.34794	-0.59944
1.63318	-0.25285	-0.34759	-0.60119
1.63487	-0.25334	-0.34689	-0.60328
1.63653	-0.25409	-0.34543	-0.60522
1.63819	-0.25533	-0.34382	-0.60826
1.63985	-0.25682	-0.34221	-0.60936
1.64151	-0.25856	-0.34059	-0.61179
1.64321	-0.2603	-0.33781	-0.61438
1.64487	-0.26229	-0.3352	-0.61712
1.64653	-0.26428	-0.33266	-0.6217
1.64819	-0.26652	-0.33129	-0.62319
1.64985	-0.26926	-0.33082	-0.62608
1.65154	-0.27176	-0.33051	-0.62981
1.6532	-0.27424	-0.33051	-0.6331
1.65486	-0.27698	-0.32952	-0.63698
1.65652	-0.27972	-0.32935	-0.63843
1.65818	-0.28271	-0.32929	-0.6411
1.65987	-0.28619	-0.32922	-0.64384
1.66153	-0.28993	-0.32872	-0.64658
1.66319	-0.29341	-0.32841	-0.64937
1.66485	-0.29665	-0.3281	-0.65147
1.66651	-0.30038	-0.32779	-0.65337
1.6682	-0.30361	-0.32847	-0.65511
1.66987	-0.3066	-0.32889	-0.65725
1.67153	-0.30959	-0.32899	-0.6593
1.67319	-0.31258	-0.32918	-0.66075
1.67485	-0.31507	-0.32852	-0.66289
1.67654	-0.31732	-0.32768	-0.66498
1.6782	-0.3198	-0.32684	-0.66675
1.67986	-0.3228	-0.32616	-0.66874
1.68152	-0.3258	-0.32516	-0.67088
1.68318	-0.32928	-0.32448	-0.67217
1.68487	-0.33252	-0.32413	-0.67346
1.68653	-0.33551	-0.32379	-0.67475
1.68819	-0.33949	-0.32394	-0.67566
1.68985	-0.34371	-0.3241	-0.67661
1.69151	-0.34794	-0.32425	-0.6776
1.6932	-0.35118	-0.32456	-0.67889
1.69486	-0.35417	-0.32487	-0.68034
1.69652	-0.35716	-0.32518	-0.68208
1.69818	-0.35989	-0.32518	-0.68353
1.69984	-0.36313	-0.32502	-0.68473
1.70154	-0.36511	-0.32487	-0.68548
1.7032	-0.36762	-0.32456	-0.68583
1.70486	-0.37011	-0.32536	-0.68613
1.70652	-0.37259	-0.32625	-0.68613
1.70818	-0.37508	-0.32786	-0.68568
1.70987	-0.37732	-0.32955	-0.68508
1.71153	-0.37981	-0.3315	-0.68448
1.71319	-0.38205	-0.33281	-0.68397
1.71485	-0.38504	-0.33445	-0.68356
1.71651	-0.38703	-0.33645	-0.68387
1.7182	-0.38877	-0.33734	-0.68417
1.71986	-0.39027	-0.33782	-0.68447
1.72152	-0.39176	-0.33789	-0.68492
1.72318	-0.393	-0.33804	-0.68567
1.72484	-0.394	-0.33838	-0.68687
1.72654	-0.395	-0.33937	-0.68777
1.7282	-0.3955	-0.33968	-0.68857
1.72986	-0.396	-0.33998	-0.68857
1.73152	-0.39674	-0.3406	-0.68857
1.73318	-0.39749	-0.34121	-0.68857
1.73487	-0.39848	-0.34183	-0.68812
1.73653	-0.39948	-0.34229	-0.68751
1.73819	-0.40047	-0.34276	-0.68631
1.73985	-0.40146	-0.34338	-0.68541
1.74151	-0.40246	-0.34403	-0.68421
1.7432	-0.4042	-0.3445	-0.68322
1.74486	-0.40594	-0.34434	-0.68223
1.74652	-0.40769	-0.34394	-0.68123
1.74818	-0.40944	-0.34311	-0.68069
1.74984	-0.41143	-0.342	-0.6797
1.75154	-0.41392	-0.34023	-0.6787
1.7532	-0.41591	-0.33845	-0.67731
1.75486	-0.4179	-0.33684	-0.67623
1.75652	-0.41915	-0.33521	-0.67488
1.75818	-0.42014	-0.33376	-0.67259
1.75987	-0.42114	-0.33254	-0.6703
1.76153	-0.42188	-0.33176	-0.668
1.76319	-0.42263	-0.33142	-0.66602
1.76485	-0.42313	-0.33157	-0.66442
1.76651	-0.42462	-0.33143	-0.66352
1.7682	-0.42612	-0.33112	-0.66261
1.76986	-0.42761	-0.33029	-0.66207
1.77152	-0.42936	-0.3296	-0.66246
1.77318	-0.43085	-0.32892	-0.66285
1.77484	-0.43235	-0.32823	-0.66325
1.77654	-0.4336	-0.32739	-0.66364
1.7782	-0.43459	-0.32655	-0.66394
1.77986	-0.4346	-0.32586	-0.66454
1.78152	-0.43509	-0.32548	-0.66514
1.78318	-0.43608	-0.32648	-0.66545
1.78487	-0.43782	-0.32698	-0.66614
1.78653	-0.43981	-0.32798	-0.66614
1.78819	-0.44179	-0.32928	-0.66614
1.78985	-0.44378	-0.33059	-0.66604
1.79151	-0.44626	-0.3319	-0.66604
1.7932	-0.44924	-0.3334	-0.66544
1.79486	-0.45223	-0.33471	-0.66449
1.79652	-0.45472	-0.33502	-0.66419
1.79818	-0.45622	-0.33567	-0.66349
1.79984	-0.45772	-0.33598	-0.66364
1.80154	-0.45921	-0.33598	-0.66379
1.8032	-0.46071	-0.33598	-0.6642
1.80486	-0.46171	-0.33617	-0.66451
1.80652	-0.4627	-0.33628	-0.66484
1.80818	-0.4632	-0.33693	-0.66549
1.80987	-0.46369	-0.33808	-0.66619
1.81153	-0.46444	-0.33953	-0.66718
1.81319	-0.46593	-0.34114	-0.66802
1.81485	-0.46742	-0.34328	-0.66887
1.81651	-0.46916	-0.34574	-0.66956
1.8182	-0.47115	-0.34853	-0.67025
1.81986	-0.47265	-0.35152	-0.67106
1.82152	-0.47464	-0.35431	-0.6719
1.82318	-0.47762	-0.35646	-0.6725
1.82484	-0.48035	-0.35844	-0.6725
1.82654	-0.48234	-0.36043	-0.67216
1.8282	-0.48432	-0.36189	-0.67147
1.82986	-0.48656	-0.36403	-0.67078
1.83152	-0.4888	-0.36515	-0.67043
1.83318	-0.49178	-0.36645	-0.67043
1.83487	-0.49452	-0.3676	-0.67058
1.83653	-0.49702	-0.36891	-0.67058
1.83819	-0.49952	-0.37001	-0.67088
1.83985	-0.50251	-0.37047	-0.67183
1.84151	-0.5055	-0.37059	-0.67312
1.8432	-0.50774	-0.36894	-0.67475
1.84486	-0.50998	-0.36761	-0.67639
1.84652	-0.51123	-0.36578	-0.67784
1.84818	-0.51198	-0.36379	-0.67848
1.84984	-0.51297	-0.3618	-0.68042
1.85154	-0.5147	-0.36032	-0.68172
1.8532	-0.51619	-0.35972	-0.68271
1.85486	-0.51768	-0.35925	-0.68371
1.85652	-0.51941	-0.35959	-0.68465
1.85818	-0.52091	-0.36009	-0.68526
1.85987	-0.52264	-0.36079	-0.68556
1.86153	-0.52463	-0.3621	-0.68586
1.86319	-0.52612	-0.3634	-0.68601
1.86485	-0.52762	-0.36473	-0.68616
1.86651	-0.52937	-0.36573	-0.68616
1.8682	-0.53137	-0.36691	-0.68616
1.86986	-0.53361	-0.36822	-0.68586
1.87152	-0.53635	-0.37017	-0.68556
1.87318	-0.53984	-0.37145	-0.68511
1.87484	-0.54382	-0.37164	-0.68481
1.87654	-0.54781	-0.37214	-0.68496
1.8782	-0.55104	-0.37198	-0.6853
1.87986	-0.55403	-0.37064	-0.6856
1.88152	-0.55552	-0.36915	-0.68576
1.88318	-0.56	-0.3685	-0.68621
1.88487	-0.56174	-0.36655	-0.68636
1.88653	-0.56572	-0.36428	-0.68666
1.88819	-0.5687	-0.36161	-0.68666
1.88985	-0.57169	-0.36081	-0.68666
1.89151	-0.57517	-0.3595	-0.68696
1.8932	-0.57692	-0.3582	-0.68795
1.89486	-0.58139	-0.35671	-0.68895
1.89652	-0.58413	-0.35407	-0.68994
1.89818	-0.58538	-0.35342	-0.69044
1.89984	-0.58787	-0.35177	-0.69159
1.90153	-0.58987	-0.35046	-0.69243
1.90319	-0.59186	-0.34916	-0.69327
1.90485	-0.59285	-0.34785	-0.69441
1.90652	-0.59335	-0.34655	-0.6954
1.90818	-0.59482	-0.34543	-0.6959
1.90987	-0.5963	-0.34493	-0.69704
1.91153	-0.59728	-0.34431	-0.69884
1.91319	-0.59802	-0.34397	-0.70244
1.91485	-0.59827	-0.34366	-0.7036
1.91651	-0.59851	-0.34366	-0.7059
1.9182	-0.59827	-0.34366	-0.70784
1.91986	-0.59826	-0.34397	-0.70879
1.92152	-0.59754	-0.34524	-0.70934
1.92318	-0.5973	-0.3457	-0.70938
1.92484	-0.59681	-0.34648	-0.70892
1.92653	-0.59656	-0.34697	-0.70815
1.92819	-0.59607	-0.34744	-0.70749
1.92985	-0.59582	-0.34759	-0.70748
1.93151	-0.59533	-0.34775	-0.70777
1.93317	-0.59434	-0.3489	-0.70846
1.93487	-0.59335	-0.34989	-0.70937
1.93653	-0.59235	-0.35089	-0.71026
1.93819	-0.59111	-0.35251	-0.71115
1.93985	-0.58987	-0.35465	-0.71205
1.94151	-0.58887	-0.35679	-0.71285
1.9432	-0.58762	-0.35909	-0.71379
1.94486	-0.58637	-0.36107	-0.71543
1.94652	-0.58563	-0.36365	-0.71703
1.94818	-0.58513	-0.36446	-0.71878
1.94984	-0.58413	-0.36576	-0.72078
1.95153	-0.58363	-0.3666	-0.72278
1.95319	-0.58313	-0.36821	-0.72457
1.95485	-0.58263	-0.37014	-0.72621
1.95651	-0.58238	-0.37207	-0.72721
1.95817	-0.58238	-0.37369	-0.72721
1.95987	-0.58238	-0.37437	-0.72721
1.96153	-0.58288	-0.37506	-0.72706
1.96319	-0.58338	-0.37606	-0.72771
1.96485	-0.58438	-0.37682	-0.72836
1.96651	-0.58538	-0.37585	-0.72916
1.9682	-0.58638	-0.37439	-0.73011
1.96986	-0.58738	-0.37309	-0.73106
1.97152	-0.58862	-0.37178	-0.73206
1.97318	-0.58937	-0.37072	-0.7327
1.97484	-0.58962	-0.36938	-0.733
1.97653	-0.59036	-0.36791	-0.733
1.97819	-0.59036	-0.36669	-0.73315
1.97985	-0.59036	-0.36569	-0.7336
1.98151	-0.58986	-0.36485	-0.73375
1.98317	-0.58936	-0.36389	-0.7342
1.98487	-0.58861	-0.36357	-0.73514
1.98653	-0.58811	-0.36333	-0.73678
1.98819	-0.58736	-0.36321	-0.73877
1.98985	-0.58662	-0.36321	-0.74006
1.99151	-0.58562	-0.36336	-0.74036
1.9932	-0.58438	-0.3634	-0.74036
1.99486	-0.58388	-0.36309	-0.74016
1.99652	-0.58338	-0.36276	-0.73986
1.99818	-0.58288	-0.36242	-0.73892
1.99984	-0.58263	-0.36208	-0.73693
2.00153	-0.58237	-0.36124	-0.73525
2.00319	-0.58237	-0.36056	-0.73357
2.00485	-0.58287	-0.35994	-0.73312
2.00651	-0.58362	-0.3596	-0.73282
2.00817	-0.58411	-0.35953	-0.73287
2.00987	-0.58436	-0.35952	-0.73302
2.01153	-0.5846	-0.35921	-0.73331
2.01319	-0.58435	-0.35887	-0.73431
2.01485	-0.58386	-0.35918	-0.735
2.01651	-0.58287	-0.35903	-0.73569
2.0182	-0.58187	-0.35865	-0.73599
2.01986	-0.58087	-0.35847	-0.73628
2.0215	-0.58013	-0.35838	-0.73658
2.02317	-0.57988	-0.35808	-0.73658
2.02484	-0.57963	-0.35854	-0.73658
2.02651	-0.57963	-0.35946	-0.73673
2.02818	-0.58013	-0.35995	-0.73704
2.02984	-0.58063	-0.35995	-0.73734
2.03151	-0.58112	-0.36095	-0.73764
2.03317	-0.58162	-0.36163	-0.73824
2.03484	-0.58212	-0.36181	-0.73854
2.03653	-0.58212	-0.36265	-0.73914
2.03819	-0.58212	-0.36284	-0.73983
2.03985	-0.58187	-0.36275	-0.74037
2.04151	-0.58162	-0.36325	-0.74106
2.0432	-0.58211	-0.36455	-0.74175
2.04486	-0.58261	-0.36486	-0.7426
2.04652	-0.58311	-0.36583	-0.74329
2.04818	-0.58336	-0.36778	-0.74414
2.04984	-0.58386	-0.36925	-0.74484
2.05153	-0.58437	-0.3703	-0.74544
2.05319	-0.58462	-0.37175	-0.74604
2.05485	-0.58462	-0.37306	-0.74635
2.05651	-0.58412	-0.37436	-0.74665
2.05817	-0.58337	-0.37613	-0.7471
2.05987	-0.58287	-0.37758	-0.7477
2.06153	-0.58212	-0.37854	-0.7483
2.06319	-0.58212	-0.37953	-0.7489
2.06485	-0.58211	-0.38078	-0.74935
2.06651	-0.58261	-0.38146	-0.75034
2.0682	-0.58311	-0.38215	-0.75133
2.06986	-0.58311	-0.38284	-0.75323
2.07152	-0.58336	-0.38302	-0.75513
2.07318	-0.58336	-0.38265	-0.75662
2.07484	-0.58361	-0.382	-0.75821
2.07653	-0.58312	-0.38131	-0.75981
2.07819	-0.58213	-0.38087	-0.76155
2.07985	-0.58113	-0.3808	-0.76275
2.08151	-0.58039	-0.38127	-0.76385
2.08317	-0.57989	-0.38188	-0.76435
2.08487	-0.57964	-0.38238	-0.76474
2.08653	-0.57914	-0.38279	-0.76524
2.08819	-0.57889	-0.38344	-0.76563
2.08985	-0.5784	-0.3841	-0.76602
2.09151	-0.5784	-0.38447	-0.76656
2.0932	-0.5784	-0.38485	-0.76725
2.09486	-0.57765	-0.385	-0.76775
2.09652	-0.57714	-0.38438	-0.76794
2.09818	-0.5759	-0.38373	-0.76809
2.09984	-0.57515	-0.38355	-0.76824
2.10153	-0.5749	-0.38389	-0.76809
2.10319	-0.57515	-0.38417	-0.76809
2.10485	-0.57565	-0.38451	-0.76764
2.10651	-0.57665	-0.38445	-0.76689
2.10817	-0.57815	-0.38414	-0.7664
2.10987	-0.57965	-0.38438	-0.7661
2.11153	-0.58164	-0.38481	-0.76595
2.11319	-0.58363	-0.38527	-0.76595
2.11485	-0.58513	-0.38527	-0.7664
2.11651	-0.58637	-0.38534	-0.76669
2.1182	-0.58711	-0.38531	-0.76729
2.11986	-0.58786	-0.38469	-0.76804
2.12152	-0.58886	-0.38401	-0.76884
2.12318	-0.5901	-0.38339	-0.76884
2.12484	-0.59184	-0.38278	-0.76849
2.12653	-0.59358	-0.38179	-0.76784
2.12819	-0.59507	-0.38029	-0.76715
2.12985	-0.59656	-0.37868	-0.76746
2.13151	-0.5983	-0.37714	-0.76746
2.13317	-0.59954	-0.37621	-0.76656
2.13487	-0.60103	-0.37528	-0.76626
2.13653	-0.60277	-0.37431	-0.76656
2.13819	-0.60402	-0.37335	-0.76646
2.13985	-0.60527	-0.37273	-0.76611
2.14151	-0.60727	-0.37223	-0.76551
2.1432	-0.60976	-0.37186	-0.76392
2.14486	-0.61275	-0.37148	-0.76263
2.14652	-0.61624	-0.37179	-0.76224
2.14818	-0.61972	-0.37213	-0.76094
2.14984	-0.62271	-0.37278	-0.75935
2.15153	-0.62544	-0.37343	-0.75811
2.15319	-0.62817	-0.37423	-0.75701
2.15485	-0.63017	-0.37554	-0.75601
2.15651	-0.63166	-0.37684	-0.75472
2.15817	-0.63266	-0.37815	-0.75312
2.15986	-0.63315	-0.37877	-0.75168
2.16152	-0.63291	-0.37936	-0.75084
2.16319	-0.63241	-0.37968	-0.75049
2.16485	-0.63315	-0.37999	-0.75048
2.16651	-0.63415	-0.38015	-0.75072
2.1682	-0.63514	-0.38015	-0.75066
2.16986	-0.63614	-0.38015	-0.75096
2.17152	-0.63763	-0.37983	-0.75156
2.17318	-0.63912	-0.37952	-0.75201
2.17484	-0.64136	-0.3792	-0.75216
2.17653	-0.6441	-0.37889	-0.75212
2.17819	-0.64609	-0.3782	-0.75183
2.17985	-0.64758	-0.37789	-0.75159
2.18151	-0.64907	-0.3772	-0.75214
2.18317	-0.65056	-0.37652	-0.75264
2.18486	-0.65156	-0.37537	-0.75333
2.18652	-0.65256	-0.37372	-0.75407
2.18818	-0.65306	-0.37174	-0.75486
2.18984	-0.65331	-0.36944	-0.75565
2.1915	-0.65331	-0.36767	-0.75654
2.1932	-0.65356	-0.36553	-0.75764
2.19486	-0.65381	-0.36473	-0.75813
2.19652	-0.6548	-0.36268	-0.75863
2.19818	-0.6553	-0.36221	-0.75894
2.19984	-0.65679	-0.36206	-0.75919
2.20153	-0.65903	-0.36259	-0.7594
2.20319	-0.66052	-0.36392	-0.75961
2.20485	-0.66201	-0.36476	-0.75971
2.20651	-0.66325	-0.36526	-0.75926
2.20817	-0.66474	-0.3661	-0.75911
2.20986	-0.66548	-0.36753	-0.75865
2.21152	-0.66573	-0.36784	-0.7582
2.21318	-0.66524	-0.36977	-0.75705
2.21484	-0.66524	-0.37027	-0.7564
2.2165	-0.66524	-0.37142	-0.75446
2.2182	-0.66573	-0.37272	-0.75316
2.21986	-0.66598	-0.37433	-0.75252
2.22152	-0.66624	-0.37727	-0.75137
2.22318	-0.66649	-0.37796	-0.75038
2.22484	-0.66698	-0.38001	-0.74924
2.22653	-0.66773	-0.38196	-0.7486
2.22819	-0.66822	-0.38373	-0.7481
2.22985	-0.66822	-0.38599	-0.74661
2.23151	-0.66797	-0.38665	-0.74626
2.23317	-0.66748	-0.38764	-0.74531
2.23486	-0.66698	-0.38849	-0.74471
2.23652	-0.66648	-0.3888	-0.7441
2.23818	-0.66649	-0.38904	-0.7438
2.23984	-0.66698	-0.38857	-0.7438
2.2415	-0.66773	-0.38804	-0.74419
2.2432	-0.66873	-0.38721	-0.74474
2.24486	-0.66972	-0.38544	-0.74528
2.24652	-0.67072	-0.38383	-0.74574
2.24818	-0.67171	-0.38188	-0.74589
2.24984	-0.6727	-0.37989	-0.74604
2.25153	-0.6727	-0.3779	-0.7457
2.25319	-0.6722	-0.37526	-0.74505
2.25485	-0.67145	-0.37234	-0.74386
2.25651	-0.6707	-0.36973	-0.74366
2.25817	-0.6702	-0.36775	-0.74267
2.25986	-0.6697	-0.36576	-0.74182
2.26152	-0.6692	-0.36346	-0.74132
2.26318	-0.6687	-0.36154	-0.74117
2.26484	-0.6687	-0.35962	-0.74151
2.2665	-0.6687	-0.3585	-0.74216
2.2682	-0.66895	-0.35789	-0.74316
2.26986	-0.6692	-0.35758	-0.74316
2.27152	-0.6692	-0.35708	-0.74374
2.27318	-0.6692	-0.35577	-0.74409
2.27484	-0.6692	-0.35478	-0.74459
2.27653	-0.66871	-0.35347	-0.74494
2.27819	-0.66821	-0.35213	-0.74544
2.27985	-0.66771	-0.35083	-0.74574
2.28151	-0.66722	-0.34999	-0.74623
2.28317	-0.66672	-0.34952	-0.74783
2.28486	-0.66623	-0.34959	-0.74938
2.28652	-0.66573	-0.35034	-0.75067
2.28818	-0.66499	-0.3515	-0.75181
2.28984	-0.66449	-0.35311	-0.75306
2.2915	-0.66349	-0.35408	-0.7545
2.2932	-0.6625	-0.355	-0.75644
2.29486	-0.6615	-0.35547	-0.75823
2.29652	-0.66001	-0.35578	-0.76007
2.29818	-0.65802	-0.3559	-0.76201
2.29984	-0.65603	-0.35676	-0.76425
2.30153	-0.65478	-0.35722	-0.76639
2.30319	-0.65429	-0.35779	-0.76838
2.30485	-0.65379	-0.35878	-0.77012
2.30651	-0.65329	-0.35977	-0.77142
2.30817	-0.65328	-0.36176	-0.77286
2.30986	-0.65352	-0.36352	-0.77411
2.31152	-0.65402	-0.36544	-0.77575
2.31318	-0.65477	-0.36675	-0.777
2.31484	-0.65477	-0.36775	-0.77829
2.3165	-0.65452	-0.36848	-0.7797
2.3182	-0.65477	-0.36948	-0.78119
2.31986	-0.65527	-0.37047	-0.78283
2.32152	-0.65528	-0.37047	-0.78457
2.32318	-0.65553	-0.37032	-0.78606
2.32484	-0.65578	-0.37001	-0.78701
2.32653	-0.65554	-0.36971	-0.78816
2.32819	-0.65554	-0.36964	-0.78936
2.32985	-0.65504	-0.36957	-0.79015
2.33151	-0.65429	-0.3695	-0.79076
2.33317	-0.65329	-0.36943	-0.79076
2.33486	-0.6523	-0.36937	-0.79046
2.33652	-0.6518	-0.3693	-0.79016
2.33818	-0.65131	-0.36923	-0.78986
2.33984	-0.6518	-0.36916	-0.78926
2.3415	-0.6523	-0.36885	-0.78836
2.3432	-0.65304	-0.36923	-0.78741
2.34486	-0.65404	-0.3696	-0.78681
2.34652	-0.65554	-0.36995	-0.7865
2.34818	-0.65678	-0.37029	-0.78585
2.34984	-0.65752	-0.37063	-0.78515
2.35153	-0.65851	-0.37098	-0.78446
2.35319	-0.65925	-0.37113	-0.78391
2.35485	-0.66024	-0.37113	-0.78238
2.35651	-0.66123	-0.37044	-0.78104
2.35817	-0.66248	-0.37026	-0.77936
2.35986	-0.66372	-0.37029	-0.77753
2.36152	-0.66546	-0.37035	-0.77588
2.36318	-0.66746	-0.37058	-0.77429
2.36484	-0.6697	-0.37092	-0.7729
2.3665	-0.67169	-0.37145	-0.77166
2.36819	-0.67368	-0.37267	-0.77151
2.36986	-0.67591	-0.374	-0.77159
2.37152	-0.67839	-0.37481	-0.77198
2.37318	-0.68063	-0.37513	-0.77283
2.37484	-0.68263	-0.37509	-0.77382
2.37653	-0.68462	-0.37468	-0.77516
2.37819	-0.68661	-0.37386	-0.77704
2.37985	-0.68885	-0.37299	-0.77899
2.38151	-0.69085	-0.37202	-0.78098
2.38317	-0.6921	-0.37114	-0.78303
2.38486	-0.69309	-0.37083	-0.78492
2.38652	-0.69409	-0.37083	-0.78691
2.38818	-0.69558	-0.37114	-0.7889
2.38984	-0.69682	-0.37168	-0.79054
2.3915	-0.69782	-0.3725	-0.79188
2.39319	-0.69831	-0.37268	-0.79362
2.39485	-0.69881	-0.37344	-0.79621
2.39651	-0.69954	-0.37412	-0.79864
2.39817	-0.69954	-0.37443	-0.80093
2.39983	-0.69904	-0.37474	-0.80338
2.40153	-0.6983	-0.3749	-0.80612
2.40319	-0.69755	-0.3749	-0.80901
2.40485	-0.69731	-0.3749	-0.81144
2.40651	-0.69731	-0.37559	-0.81327
2.40817	-0.69731	-0.3759	-0.81426
2.40986	-0.69758	-0.37619	-0.81525
2.41152	-0.69832	-0.37687	-0.81555
2.41318	-0.69982	-0.37755	-0.81529
2.41484	-0.70131	-0.37839	-0.81475
2.4165	-0.70305	-0.37916	-0.81426
2.41819	-0.7043	-0.37993	-0.81411
2.41985	-0.7053	-0.3807	-0.81396
2.42151	-0.7063	-0.38101	-0.81396
2.42317	-0.70729	-0.38102	-0.81396
2.42483	-0.70828	-0.38034	-0.81465
2.42653	-0.70878	-0.38015	-0.81451
2.42819	-0.70903	-0.38015	-0.81411
2.42985	-0.70902	-0.38084	-0.81342
2.43151	-0.70877	-0.38153	-0.81238
2.43317	-0.70828	-0.38237	-0.81134
2.43486	-0.70778	-0.38305	-0.81045
2.43652	-0.70729	-0.38389	-0.80976
2.43816	-0.70729	-0.38488	-0.80907
2.43983	-0.70729	-0.38538	-0.80922
2.4415	-0.70729	-0.38538	-0.80947
2.44317	-0.70752	-0.38491	-0.80966
2.44484	-0.708	-0.38445	-0.80941
2.4465	-0.7085	-0.38383	-0.80901
2.44817	-0.70946	-0.38367	-0.80821
2.44983	-0.71045	-0.38351	-0.80722
2.4515	-0.71095	-0.38351	-0.80623
2.45318	-0.71145	-0.38351	-0.80509
2.45484	-0.71195	-0.38383	-0.80459
2.4565	-0.71222	-0.38414	-0.80429
2.45819	-0.71248	-0.38445	-0.80474
2.45985	-0.71323	-0.38476	-0.80534
2.46151	-0.71376	-0.38491	-0.80573
2.46317	-0.714	-0.38507	-0.80643
2.46483	-0.71449	-0.38538	-0.80712
2.46653	-0.71549	-0.38569	-0.80796
2.46819	-0.71648	-0.386	-0.80816
2.46985	-0.71748	-0.38631	-0.80807
2.47151	-0.71847	-0.38696	-0.80807
2.47317	-0.71922	-0.38761	-0.80787
2.47486	-0.71972	-0.38861	-0.80783
2.47652	-0.72048	-0.3896	-0.80713
2.47818	-0.72098	-0.39056	-0.80649
2.47984	-0.72098	-0.39151	-0.80599
2.4815	-0.72098	-0.39247	-0.80515
2.48319	-0.72123	-0.39343	-0.80504
2.48485	-0.72172	-0.39401	-0.80474
2.48651	-0.72222	-0.39402	-0.80479
2.48817	-0.72346	-0.39368	-0.80483
2.48983	-0.72521	-0.39331	-0.80553
2.49153	-0.7267	-0.3925	-0.80602
2.49319	-0.72819	-0.39154	-0.80617
2.49485	-0.72944	-0.39058	-0.80671
2.49651	-0.73069	-0.38962	-0.80637
2.49817	-0.73193	-0.3887	-0.80583
2.49986	-0.73342	-0.38855	-0.80559
2.50152	-0.73416	-0.38873	-0.80603
2.50318	-0.7349	-0.38911	-0.80617
2.50484	-0.73589	-0.38963	-0.80653
2.5065	-0.73713	-0.38984	-0.80718
2.50819	-0.73887	-0.38984	-0.80793
2.50985	-0.74086	-0.38968	-0.80907
2.51151	-0.7426	-0.38937	-0.81121
2.51317	-0.74409	-0.38887	-0.81289
2.51483	-0.74559	-0.38819	-0.8142
2.51652	-0.74658	-0.38751	-0.8158
2.51819	-0.74758	-0.38652	-0.81802
2.51985	-0.74808	-0.386	-0.8203
2.52151	-0.74932	-0.386	-0.82259
2.52317	-0.74957	-0.38616	-0.82487
2.52486	-0.75006	-0.38616	-0.82616
2.52652	-0.7508	-0.38616	-0.82731
2.52818	-0.75104	-0.386	-0.82795
2.52984	-0.75178	-0.38538	-0.8281
2.5315	-0.75178	-0.38477	-0.82756
2.53319	-0.75228	-0.38446	-0.82687
2.53485	-0.75228	-0.38422	-0.82603
2.53651	-0.75228	-0.38375	-0.82534
2.53817	-0.75228	-0.38391	-0.82504
2.53983	-0.75228	-0.38422	-0.8249
2.54152	-0.75228	-0.38453	-0.82509
2.54318	-0.75228	-0.38499	-0.82574
2.54484	-0.75277	-0.3853	-0.82643
2.5465	-0.75302	-0.38535	-0.82812
2.54816	-0.75302	-0.38486	-0.83026
2.54986	-0.75302	-0.3842	-0.83224
2.55152	-0.75302	-0.38389	-0.83399
2.55318	-0.75327	-0.38259	-0.83528
2.55484	-0.75302	-0.38098	-0.83642
2.5565	-0.75302	-0.38067	-0.83746
2.55819	-0.75302	-0.37968	-0.83796
2.55985	-0.75302	-0.37875	-0.83766
2.56151	-0.75253	-0.37813	-0.83716
2.56317	-0.75303	-0.37553	-0.83607
2.56483	-0.75328	-0.37307	-0.83462
2.56652	-0.75254	-0.37176	-0.83293
2.56818	-0.75205	-0.36881	-0.83209
2.56984	-0.7518	-0.36586	-0.83055
2.5715	-0.75056	-0.36194	-0.82842
2.57316	-0.75007	-0.36072	-0.82762
2.57486	-0.74933	-0.35842	-0.82542
2.57652	-0.74784	-0.35662	-0.82458
2.57818	-0.74584	-0.35563	-0.82343
2.57984	-0.74485	-0.35501	-0.82283
2.5815	-0.74385	-0.35436	-0.82292
2.58319	-0.7426	-0.35337	-0.82301
2.58485	-0.74136	-0.35238	-0.82321
2.58651	-0.74036	-0.35139	-0.82336
2.58817	-0.73936	-0.35105	-0.82277
2.58983	-0.73886	-0.3509	-0.82246
2.59152	-0.73861	-0.3509	-0.82182
2.59318	-0.73861	-0.35105	-0.82102
2.59484	-0.73861	-0.3514	-0.82014
2.5965	-0.73961	-0.35208	-0.8194
2.59816	-0.73962	-0.35292	-0.8194
2.59986	-0.74012	-0.35391	-0.8194
2.60152	-0.74062	-0.35456	-0.82024
2.60318	-0.74111	-0.35486	-0.82184
2.60484	-0.74136	-0.35517	-0.82442
2.6065	-0.74136	-0.35616	-0.82526
2.60819	-0.7421	-0.35715	-0.82675
2.60985	-0.74284	-0.35845	-0.82789
2.61151	-0.74358	-0.35976	-0.82884
2.61317	-0.74506	-0.36106	-0.82965
2.61483	-0.74555	-0.36237	-0.82986
2.61652	-0.74704	-0.36367	-0.83026
2.61818	-0.74828	-0.36498	-0.83026
2.61984	-0.74878	-0.36559	-0.83026
2.6215	-0.74854	-0.36637	-0.83142
2.62316	-0.74855	-0.36668	-0.83192
2.62486	-0.74855	-0.36683	-0.83297
2.62652	-0.74905	-0.36683	-0.83422
2.62818	-0.75005	-0.3668	-0.8354
2.62984	-0.75055	-0.36618	-0.83693
2.6315	-0.7513	-0.36556	-0.83773
2.63319	-0.75279	-0.36481	-0.83948
2.63485	-0.75453	-0.36378	-0.84082
2.63651	-0.75602	-0.36279	-0.84182
2.63817	-0.75801	-0.36179	-0.84375
2.63983	-0.75975	-0.3608	-0.84425
2.64152	-0.76124	-0.36015	-0.84524
2.64318	-0.76273	-0.35977	-0.84585
2.64484	-0.76422	-0.35974	-0.84729
2.6465	-0.76572	-0.36018	-0.84844
2.64816	-0.76746	-0.36075	-0.84844
2.64986	-0.76896	-0.36106	-0.84893
2.65152	-0.76995	-0.36156	-0.84878
2.65318	-0.7707	-0.36206	-0.84863
2.65484	-0.7717	-0.36206	-0.84878
2.6565	-0.7727	-0.36305	-0.84967
2.65819	-0.77419	-0.36386	-0.84976
2.65985	-0.77568	-0.36516	-0.85036
2.66151	-0.77717	-0.3665	-0.85196
2.66317	-0.77866	-0.36837	-0.8523
2.66483	-0.78016	-0.37067	-0.8529
2.66652	-0.78215	-0.37315	-0.8537
2.66818	-0.78364	-0.37593	-0.854
2.66984	-0.78488	-0.37792	-0.85381
2.6715	-0.78488	-0.37975	-0.85341
2.67316	-0.78488	-0.3804	-0.85286
2.67486	-0.78414	-0.38099	-0.85195
2.67652	-0.78264	-0.38126	-0.85146
2.67818	-0.78114	-0.38061	-0.85165
2.67984	-0.77915	-0.37978	-0.85195
2.6815	-0.77666	-0.37899	-0.8528
2.68319	-0.7744	-0.37831	-0.85424
2.68485	-0.77265	-0.37747	-0.85569
2.68651	-0.77091	-0.37682	-0.85664
2.68817	-0.76917	-0.37621	-0.85808
2.68983	-0.76867	-0.37574	-0.86042
2.69152	-0.76793	-0.37559	-0.86232
2.69318	-0.76718	-0.37543	-0.86381
2.69484	-0.76718	-0.37543	-0.86471
2.6965	-0.7677	-0.37543	-0.86566
2.69816	-0.76747	-0.37559	-0.86601
2.69986	-0.76722	-0.3759	-0.8666
2.70152	-0.76672	-0.37621	-0.86705
2.70318	-0.76573	-0.37652	-0.8671
2.70484	-0.76499	-0.37651	-0.8673
2.7065	-0.76399	-0.37651	-0.86774
2.70819	-0.76225	-0.37584	-0.86934
2.70985	-0.75976	-0.37484	-0.87113
2.71151	-0.75876	-0.37422	-0.87307
2.71317	-0.75726	-0.37374	-0.87536
2.71483	-0.75626	-0.37312	-0.8778
2.71652	-0.75551	-0.37296	-0.88004
[truncated: 16,043 more rows]

## Sheet: FigureS4a
V(ml)	I	II	III
-0.55452	0.11718	2.15055	7.77175
-0.55393	0.11786	2.14977	7.77238
-0.55343	0.11853	2.14822	7.77271
-0.55319	0.11853	2.148	7.77304
-0.55297	0.11887	2.14722	7.77337
-0.55231	0.11954	2.14679	7.77405
-0.55164	0.12036	2.14567	7.77472
-0.55098	0.12149	2.1461	7.77571
-0.55031	0.12227	2.14783	7.77604
-0.54964	0.12289	2.14996	7.77702
-0.54897	0.12353	2.15335	7.77821
-0.54831	0.12501	2.15695	7.77971
-0.54764	0.12813	2.16033	7.7817
-0.54698	0.13225	2.16393	7.78468
-0.5463	0.1362	2.1671	7.78866
-0.54564	0.14018	2.16996	7.7933
-0.54497	0.14517	2.17203	7.79794
-0.54431	0.15063	2.17421	7.80359
-0.54365	0.15625	2.17542	7.81039
-0.54297	0.16169	2.17654	7.81704
-0.54231	0.16583	2.17747	7.82533
-0.54164	0.17011	2.17996	7.83363
-0.54098	0.17539	2.18095	7.84392
-0.54031	0.18148	2.18405	7.85487
-0.53964	0.18738	2.18588	7.86746
-0.53897	0.19432	2.18752	7.8809
-0.53831	0.20224	2.18994	7.8945
-0.53764	0.21113	2.19131	7.91043
-0.53698	0.22084	2.19603	7.9247
-0.5363	0.23123	2.19911	7.93997
-0.53564	0.24179	2.20262	7.95474
-0.53383	0.26833	2.21185	7.98895
-0.53287	0.28053	2.21378	8.00124
-0.53255	0.28053	2.21527	8.00124
-0.53211	0.28629	2.21527	8.00655
-0.53078	0.29801	2.21825	8.01651
-0.52945	0.3094	2.22198	8.02696
-0.52813	0.32044	2.22313	8.03659
-0.5268	0.33099	2.22605	8.04539
-0.52544	0.34258	2.22676	8.05469
-0.52412	0.35398	2.22841	8.06382
-0.52279	0.36555	2.23141	8.07295
-0.52146	0.37744	2.23263	8.08308
-0.52013	0.38866	2.23514	8.0942
-0.51878	0.40022	2.23824	8.10483
-0.51745	0.41177	2.24132	8.11478
-0.51612	0.42315	2.24632	8.12308
-0.51479	0.43451	2.24868	8.12921
-0.51346	0.44458	2.2534	8.13353
-0.51211	0.45312	2.2579	8.13536
-0.51078	0.46006	2.26246	8.13469
-0.50945	0.46666	2.26603	8.13004
-0.50813	0.4724	2.26852	8.12722
-0.5068	0.47684	2.27088	8.11411
-0.50544	0.48062	2.27274	8.10382
-0.50412	0.4829	2.27382	8.09818
-0.50279	0.48506	2.27388	8.08241
-0.50146	0.48722	2.27388	8.07792
-0.50013	0.48918	2.27317	8.06862
-0.49878	0.491	2.27282	8.06016
-0.49745	0.49449	2.27297	8.05136
-0.49388	0.50807	2.27683	8.04439
-0.49255	0.51649	2.27761	8.0434
-0.49216	0.51649	2.2786	8.0434
-0.4916	0.52077	2.2786	8.0439
-0.49001	0.53182	2.28162	8.0444
-0.48835	0.54322	2.2847	8.04802
-0.48669	0.55625	2.28955	8.04984
-0.48503	0.5706	2.29439	8.05598
-0.48333	0.58694	2.30033	8.06661
-0.48167	0.60643	2.30627	8.08454
-0.48001	0.62872	2.31428	8.12969
-0.47835	0.65464	2.32421	8.15061
-0.47669	0.68386	2.33443	8.20259
-0.475	0.72	2.34742	8.2674
-0.47334	0.76493	2.36021	8.34664
-0.47168	0.81991	2.37643	8.49787
-0.47002	0.88698	2.39414	8.55487
-0.46836	0.96692	2.41371	8.67439
-0.46667	1.06158	2.43565	8.80026
-0.46501	1.17099	2.45917	8.92449
-0.46335	1.2953	2.4876	9.10749
-0.46169	1.43487	2.51756	9.16739
-0.46003	1.5882	2.55171	9.28439
-0.45833	1.75467	2.5897	9.39492
-0.45667	1.93741	2.63297	9.5055
-0.45501	2.13882	2.68181	9.61979
-0.45335	2.36288	2.73634	9.73746
-0.45169	2.61709	2.79763	9.86899
-0.45	2.90318	2.86294	10.0159
-0.44834	3.22185	2.93751	10.1829
-0.44668	3.56667	3.02045	10.3735
-0.44502	3.927	3.10882	10.5797
-0.44336	4.29288	3.20437	10.7994
-0.44167	4.64497	3.30776	11.0272
-0.44001	4.96627	3.41886	11.2584
-0.43835	5.23721	3.53928	11.4826
-0.43669	5.45528	3.6718	11.6913
-0.43503	5.61373	3.81755	11.8657
-0.43333	5.70599	3.97775	12.0062
-0.43167	5.73652	4.1564	12.1115
-0.43001	5.70965	4.35518	12.1738
-0.42835	5.63752	4.57975	12.1899
-0.42669	5.58862	4.83082	12.1627
-0.425	5.40623	5.11075	12.0959
-0.42334	5.25409	5.41606	11.993
-0.42168	5.08281	5.74457	11.8622
-0.42002	4.90243	6.09331	11.7042
-0.41836	4.8106	6.45898	11.5215
-0.41667	4.53456	6.83335	11.3191
-0.41501	4.44115	7.20521	11.1036
-0.41335	4.16884	7.5713	10.8783
-0.41169	4.07798	7.92176	10.6477
-0.41003	3.90099	8.24898	10.416
-0.40833	3.72358	8.54721	10.1844
-0.40667	3.46481	8.81288	9.95487
-0.40501	3.29871	9.04208	9.7358
-0.40335	3.21534	9.23292	9.5345
-0.40169	3.05461	9.38477	9.34929
-0.4	2.89778	9.49797	9.17713
-0.39834	2.67547	9.57376	9.01819
-0.39668	2.53623	9.61832	8.85418
-0.39502	2.47075	9.62757	8.70219
-0.39336	2.34495	9.60238	8.56075
-0.39167	2.22466	9.54795	8.42649
-0.39001	2.11383	9.46938	8.29309
-0.38835	1.95883	9.36882	8.16321
-0.38669	1.91032	9.2455	8.03768
-0.38503	1.81528	9.10145	7.91484
-0.38333	1.72751	8.93987	7.81263
-0.38167	1.64229	8.76694	7.7179
-0.38001	1.52466	8.58409	7.628
-0.37835	1.48794	8.39231	7.54244
-0.37669	1.41517	8.19453	7.46268
-0.375	1.34771	7.99084	7.38444
-0.37334	1.28423	7.78361	7.31135
-0.37168	1.22707	7.5791	7.24573
-0.37002	1.17401	7.374	7.18525
-0.36836	1.12543	7.17337	7.12678
-0.36667	1.07916	6.9773	7.07013
-0.36501	1.03306	6.78714	7.01679
-0.36335	0.97108	6.59877	6.96463
-0.36169	0.95242	6.41694	6.91644
-0.36003	0.91524	6.24427	6.86877
-0.35833	0.87607	6.07189	6.82208
-0.35667	0.8384	5.9059	6.77789
-0.35501	0.8037	5.74217	6.73535
-0.35335	0.77163	5.58947	6.69695
-0.35169	0.74257	5.44159	6.65823
-0.35	0.71517	5.29845	6.62249
-0.34834	0.6913	5.16444	6.58874
-0.34668	0.6677	5.03488	6.55582
-0.34502	0.64725	4.91411	6.52407
-0.34336	0.62597	4.80055	6.49099
-0.34167	0.60552	4.69302	6.45791
-0.34001	0.58659	4.58776	6.42566
-0.33835	0.56744	4.48777	6.39424
-0.33669	0.54666	4.39438	6.36464
-0.33503	0.52567	4.30774	6.33735
-0.33333	0.50653	4.22355	6.31355
-0.33167	0.48739	4.14286	6.29238
-0.33001	0.47021	4.06423	6.27138
-0.32835	0.45355	3.99195	6.25138
-0.32669	0.43639	3.9231	6.23039
-0.325	0.42007	3.85829	6.20956
-0.32334	0.40569	3.79906	6.18807
-0.32168	0.39118	3.73819	6.16526
-0.32002	0.37732	3.68185	6.1436
-0.31836	0.36494	3.63003	6.12129
-0.31667	0.35257	3.58097	6.09849
-0.31501	0.33954	3.53274	6.07718
-0.31335	0.32733	3.48661	6.05718
-0.31169	0.31543	3.44132	6.03736
-0.31003	0.30356	3.39443	6.01703
-0.30833	0.29298	3.3513	5.99753
-0.30667	0.2827	3.30849	5.9787
-0.30501	0.27164	3.26762	5.95838
-0.30335	0.26078	3.23116	5.93987
-0.30169	0.2517	3.19816	5.92236
-0.3	0.2423	3.16361	5.90584
-0.29834	0.23355	3.13217	5.89032
-0.29668	0.22513	3.10251	5.87645
-0.29502	0.21688	3.07382	5.86455
-0.29336	0.20837	3.048	5.85118
-0.29167	0.20046	3.02333	5.83943
-0.29001	0.19219	2.99906	5.82692
-0.28835	0.18377	2.97547	5.81469
-0.28669	0.17602	2.95469	5.80147
-0.28503	0.16845	2.93367	5.78909
-0.28333	0.16149	2.91539	5.77587
-0.28167	0.15442	2.89794	5.76202
-0.28001	0.14781	2.8789	5.74799
-0.27835	0.14137	2.85958	5.73297
-0.27669	0.13546	2.83978	5.71974
-0.275	0.12872	2.81979	5.70554
-0.27334	0.12313	2.80032	5.69365
-0.27168	0.11802	2.78232	5.68011
-0.27002	0.11294	2.76488	5.66807
-0.26836	0.10832	2.74628	5.65532
-0.26667	0.10352	2.72977	5.64344
-0.26501	0.09777	2.71454	5.63221
-0.26335	0.09265	2.70095	5.62016
-0.26169	0.08885	2.68815	5.60861
-0.26003	0.08459	2.67521	5.59656
-0.25833	0.08016	2.66141	5.5855
-0.25667	0.07573	2.64865	5.57365
-0.25501	0.07079	2.6355	5.56193
-0.25335	0.06603	2.62319	5.55104
-0.25169	0.06241	2.61076	5.54131
-0.25	0.05814	2.59706	5.53206
-0.24834	0.05366	2.58248	5.52331
-0.24668	0.04935	2.56983	5.51356
-0.24502	0.04523	2.55814	5.50449
-0.24336	0.04027	2.54606	5.49554
-0.24167	0.03515	2.53562	5.48631
-0.24001	0.02938	2.52555	5.47624
-0.23835	0.02391	2.51346	5.46633
-0.23669	0.01911	2.50215	5.45676
-0.23503	0.01452	2.49214	5.44653
-0.23333	0.00974	2.48198	5.43712
-0.23167	0.00444	2.47129	5.42821
-0.23001	-0.000169985	2.46001	5.41929
-0.22835	-0.0043	2.44929	5.40987
-0.22669	-0.00776	2.43747	5.40096
-0.225	-0.0112	2.42691	5.39057
-0.22334	-0.01466	2.41554	5.37936
-0.22168	-0.01859	2.40366	5.36781
-0.22002	-0.0226	2.39118	5.3561
-0.21836	-0.02608	2.37975	5.34406
-0.21667	-0.02921	2.3694	5.33269
-0.21501	-0.03265	2.35863	5.32249
-0.21335	-0.03577	2.34857	5.31145
-0.21169	-0.03858	2.33947	5.3022
-0.21003	-0.0416	2.33077	5.29201
-0.20833	-0.04425	2.32207	5.28278
-0.20667	-0.04651	2.31449	5.27388
-0.20501	-0.04897	2.3057	5.2648
-0.20335	-0.05129	2.29689	5.25574
-0.20169	-0.05329	2.2881	5.24748
-0.2	-0.0556	2.28017	5.23956
-0.19834	-0.05858	2.27247	5.23049
-0.19668	-0.06131	2.26424	5.22336
-0.19502	-0.06365	2.25639	5.2161
-0.19336	-0.06581	2.24868	5.20818
-0.19167	-0.06776	2.24247	5.20059
-0.19001	-0.07008	2.23591	5.19316
-0.18835	-0.07224	2.23069	5.18376
-0.18669	-0.07456	2.2256	5.17452
-0.18503	-0.0767	2.22054	5.1661
-0.18333	-0.07904	2.21662	5.15753
-0.18167	-0.08152	2.21261	5.14879
-0.18001	-0.08463	2.20861	5.14039
-0.17835	-0.08811	2.20482	5.13625
-0.17669	-0.09138	2.20097	5.128
-0.175	-0.09466	2.19694	5.11646
-0.17334	-0.09746	2.19172	5.11266
-0.17168	-0.09975	2.18701	5.09914
-0.17002	-0.10189	2.1825	5.09468
-0.16836	-0.10403	2.17794	5.08561
-0.16667	-0.10503	2.17359	5.07704
-0.16501	-0.10632	2.16918	5.06814
-0.16335	-0.10798	2.16539	5.05364
-0.16169	-0.1095	2.16128	5.04886
-0.16003	-0.11117	2.15821	5.04011
-0.15833	-0.11365	2.1552	5.03335
-0.15667	-0.11594	2.15185	5.02495
-0.15501	-0.11874	2.14927	5.0126
-0.15335	-0.12219	2.14598	5.00847
-0.15169	-0.12501	2.14412	5.00024
-0.15	-0.12715	2.13676	4.99265
-0.14834	-0.12942	2.13204	4.98606
-0.14668	-0.13186	2.12762	4.97568
-0.14502	-0.13418	2.12535	4.97205
-0.14336	-0.13666	2.12166	4.96595
-0.14167	-0.13846	2.1178	4.95952
-0.14001	-0.14009	2.1123	4.95342
-0.13835	-0.14173	2.10994	4.94553
-0.13669	-0.14337	2.10907	4.94258
-0.13503	-0.14469	2.10743	4.93499
-0.13333	-0.14585	2.10523	4.92675
-0.13167	-0.14635	2.10136	4.91835
-0.13001	-0.14618	2.09828	4.90682
-0.12835	-0.14602	2.09686	4.90336
-0.12669	-0.14602	2.0945	4.89661
-0.125	-0.14606	2.09208	4.88968
-0.12334	-0.14654	2.08981	4.88177
-0.12168	-0.14754	2.08621	4.87272
-0.12002	-0.14838	2.08522	4.86992
-0.11836	-0.14921	2.08264	4.86349
-0.11667	-0.15037	2.08037	4.85641
-0.11501	-0.15153	2.07764	4.84817
-0.11335	-0.15205	2.07558	4.8353
-0.11169	-0.15253	2.07459	4.83069
-0.11003	-0.15255	2.0723	4.82212
-0.10833	-0.15273	2.07046	4.81338
-0.10667	-0.15337	2.06847	4.80399
-0.10501	-0.15419	2.0667	4.7918
-0.10335	-0.15485	2.06605	4.78851
-0.10169	-0.15616	2.06377	4.78257
-0.1	-0.15791	2.06154	4.77664
-0.09834	-0.15985	2.05903	4.77122
-0.09668	-0.16226	2.05605	4.7633
-0.09502	-0.16291	2.05297	4.7605
-0.09336	-0.16391	2.04953	4.75638
-0.09167	-0.16459	2.04553	4.75213
-0.09001	-0.16491	2.04168	4.74833
-0.08835	-0.16509	2.03684	4.74043
-0.08669	-0.16512	2.03513	4.73713
-0.08503	-0.16564	2.03199	4.73105
-0.08333	-0.16584	2.02969	4.72579
-0.08167	-0.16648	2.02777	4.72052
-0.08001	-0.16744	2.02643	4.71491
-0.07835	-0.16856	2.02472	4.70779
-0.07669	-0.16957	2.0233	4.70069
-0.075	-0.17071	2.02176	4.6941
-0.07334	-0.1717	2.0206	4.68718
-0.07168	-0.1727	2.01894	4.67759
-0.07002	-0.17304	2.01845	4.67397
-0.06836	-0.17403	2.01745	4.66736
-0.06667	-0.17503	2.01696	4.66045
-0.06501	-0.17655	2.01739	4.65502
-0.06335	-0.17801	2.01761	4.64959
-0.06169	-0.18033	2.01685	4.64464
-0.06003	-0.18313	2.01665	4.63922
-0.05833	-0.18609	2.01688	4.63393
-0.05667	-0.1892	2.01688	4.62917
-0.05501	-0.19216	2.01688	4.62441
-0.05335	-0.19548	2.01673	4.62027
-0.05169	-0.19812	2.01686	4.61532
-0.05	-0.20107	2.0175	4.61021
-0.04834	-0.20305	2.01924	4.60461
-0.04668	-0.20503	2.02032	4.59983
-0.04502	-0.20553	2.02097	4.59424
-0.04336	-0.20637	2.0214	4.58846
-0.04167	-0.20705	2.0219	4.58236
-0.04001	-0.20721	2.0219	4.57596
-0.03835	-0.20853	2.02084	4.5707
-0.03669	-0.20968	2.0191	4.56493
-0.03503	-0.2115	2.01774	4.5595
-0.03333	-0.21413	2.01638	4.55505
-0.03167	-0.21708	2.01486	4.55052
-0.03001	-0.22035	2.0135	4.54542
-0.02835	-0.22381	2.012	4.54033
-0.02669	-0.22712	2.01072	4.53523
-0.025	-0.22976	2.01022	4.52996
-0.02334	-0.2324	2.011	4.52501
-0.02168	-0.23422	2.01187	4.51991
-0.02002	-0.23554	2.01308	4.51431
-0.01836	-0.23702	2.01451	4.5093
-0.01667	-0.23869	2.01616	4.50501
-0.01501	-0.24019	2.01772	4.50091
-0.01335	-0.24182	2.01943	4.49712
-0.01169	-0.24313	2.02129	4.49269
-0.01003	-0.24429	2.02203	4.48826
-0.00833	-0.2456	2.02166	4.48383
-0.00667	-0.2466	2.02072	4.47978
-0.00501	-0.24744	2.01972	4.47582
-0.00335	-0.24808	2.01857	4.47154
-0.00169	-0.24906	2.01752	4.46709
0	-0.25022	2.01693	4.46215
0.00166	-0.25088	2.01607	4.4567
0.00352	-0.25088	2.01607	4.4567
0.00352	-0.25088	2.01607	4.4567
0.00352	-0.25088	2.01607	3.05068
0.00352	-0.25088	2.01607	2.49492
0.00352	-0.25088	2.01607	2.21794
0.00352	-0.25088	2.01607	2.21794
0.00352	-0.25088	2.01607	1.94179
0.00352	0.000264938	0.27753	1.39298
0.00537	0.02449	0.03651	0.84811
0.00537	0.02992	0.04064	0.30684
0.00596	0.02992	0.04064	0.0447
0.00684	0.03551	0.04563	0.06085
0.0085	0.04856	0.05721	0.07848
0.01019	0.06338	0.06978	0.09807
0.01185	0.079	0.08269	0.11867
0.01351	0.09368	0.09434	0.13694
0.01517	0.10668	0.10493	0.15325
0.01683	0.11855	0.11415	0.16678
0.01852	0.12925	0.12318	0.17831
0.02018	0.1385	0.13163	0.18819
0.02184	0.14506	0.13849	0.19543
0.0235	0.14983	0.14535	0.20054
0.02516	0.15347	0.15264	0.20251
0.02686	0.15674	0.16059	0.20316
0.02852	0.15954	0.16937	0.20172
0.03018	0.16118	0.17831	0.19841
0.03184	0.16218	0.1871	0.1933
0.0335	0.16135	0.19613	0.18605
0.03519	0.16003	0.20576	0.17863
0.03685	0.15755	0.21583	0.17022
0.03851	0.15411	0.2249	0.15937
0.04017	0.15052	0.23282	0.14669
0.04183	0.14643	0.23981	0.13281
0.04352	0.14271	0.24652	0.1189
0.04518	0.13909	0.25173	0.10194
0.04684	0.13597	0.25561	0.08516
0.0485	0.13235	0.25841	0.0664
0.05016	0.12912	0.26021	0.04615
0.05186	0.12665	0.26113	0.0282
0.05352	0.12433	0.26185	0.01189
0.05518	0.12202	0.2625	-0.00441
0.05684	0.11945	0.26293	-0.01963
0.0585	0.11695	0.26293	-0.03182
0.06019	0.11432	0.26287	-0.04354
0.06185	0.1125	0.26287	-0.05276
0.06351	0.11067	0.26237	-0.05934
0.06517	0.10817	0.26122	-0.06575
0.06683	0.10522	0.25914	-0.07199
0.06852	0.10292	0.25629	-0.0776
0.07018	0.10081	0.25235	-0.08238
0.07184	0.09901	0.2484	-0.0865
0.0735	0.09738	0.24425	-0.08963
0.07516	0.09606	0.23952	-0.09194
0.07685	0.09489	0.2348	-0.0939
0.07851	0.09425	0.23086	-0.09554
0.08018	0.09394	0.22723	-0.09686
0.08184	0.09362	0.22416	-0.09619
0.0835	0.09216	0.2213	-0.09552
0.08519	0.09039	0.21788	-0.09551
0.08685	0.08855	0.21397	-0.09583
0.08851	0.08624	0.20947	-0.0955
0.09017	0.08312	0.20425	-0.09567
0.09183	0.08001	0.19891	-0.09634
0.09352	0.07701	0.19254	-0.09668
0.09518	0.07402	0.18568	-0.09767
0.09684	0.072	0.17897	-0.09866
0.0985	0.07029	0.1727	-0.09916
0.10016	0.06881	0.16628	-0.09981
0.10185	0.06736	0.16028	-0.10146
0.10351	0.0662	0.15457	-0.10327
0.10517	0.06485	0.14873	-0.10541
0.10684	0.06323	0.14423	-0.1087
0.1085	0.06123	0.14029	-0.11281
0.11019	0.05905	0.13671	-0.11709
0.11185	0.05658	0.13364	-0.12268
0.11351	0.05427	0.13149	-0.12812
0.11517	0.05193	0.12993	-0.13404
0.11683	0.04993	0.12866	-0.13993
0.11852	0.04797	0.12758	-0.1457
0.12018	0.04531	0.12701	-0.15127
0.12184	0.04272	0.12639	-0.15622
0.1235	0.04063	0.12589	-0.16148
0.12516	0.0383	0.12589	-0.16543
0.12685	0.03582	0.12633	-0.16988
0.12851	0.03318	0.12745	-0.17383
0.13017	0.03055	0.12901	-0.17813
0.13183	0.02823	0.13221	-0.18043
0.13349	0.02676	0.13613	-0.18504
0.13519	0.02544	0.14048	-0.19308
0.13685	0.02412	0.14625	-0.19851
0.13851	0.02266	0.15244	-0.20426
0.14017	0.01971	0.15964	-0.20672
0.14183	0.01692	0.1679	-0.21279
0.14352	0.01429	0.17675	-0.22214
0.14518	0.01083	0.18461	-0.22493
0.14684	0.00704	0.1924	-0.23318
0.1485	0.00324	0.20047	-0.23563
0.15016	-0.000745929	0.20817	-0.24252
0.15185	-0.00456	0.21547	-0.24729
0.15351	-0.00719	0.22174	-0.25009
0.15517	-0.00983	0.22711	-0.25833
0.15683	-0.01247	0.23266	-0.26162
0.15849	-0.01428	0.23866	-0.26773
0.16019	-0.0156	0.24379	-0.27695
0.16185	-0.01675	0.24821	-0.27991
0.16351	-0.01771	0.25178	-0.29027
0.16517	-0.01835	0.2552	-0.2939
0.16683	-0.01935	0.25849	-0.30045
0.16852	-0.02035	0.26101	-0.30671
0.17018	-0.02135	0.26254	-0.31148
0.17184	-0.02251	0.26316	-0.31971
0.1735	-0.02383	0.26287	-0.3225
0.17516	-0.02515	0.26194	-0.32867
0.17685	-0.02647	0.25831	-0.3346
0.17851	-0.02943	0.2539	-0.34007
0.18017	-0.03154	0.2484	-0.34833
0.18183	-0.0335	0.24203	-0.35145
0.18349	-0.03614	0.23522	-0.35736
0.18519	-0.03827	0.22776	-0.36246
0.18685	-0.04025	0.22006	-0.36707
0.18851	-0.04157	0.21223	-0.37111
0.19017	-0.04388	0.20607	-0.37473
0.19183	-0.04406	0.20029	-0.37882
0.19352	-0.0438	0.19463	-0.38277
0.19518	-0.04355	0.1892	-0.38624
0.19684	-0.04292	0.18392	-0.38891
0.1985	-0.04276	0.1787	-0.3922
0.20016	-0.0426	0.17641	-0.39548
0.20185	-0.04294	0.17002	-0.39908
0.20351	-0.04312	0.16502	-0.40335
0.20517	-0.04345	0.15938	-0.40747
0.20683	-0.04376	0.15389	-0.41158
0.20849	-0.04484	0.15131	-0.41585
0.21019	-0.0453	0.1459	-0.42076
0.21185	-0.04596	0.13898	-0.42526
0.21351	-0.04646	0.13439	-0.43087
0.21517	-0.04662	0.12975	-0.43252
0.21683	-0.0463	0.12783	-0.43631
0.21852	-0.04565	0.12469	-0.44008
0.22018	-0.04529	0.12036	-0.44371
0.22184	-0.04465	0.11788	-0.44732
0.2235	-0.04432	0.11673	-0.45043
0.22516	-0.04364	0.11449	-0.45384
0.22685	-0.04332	0.11267	-0.45747
0.22851	-0.04332	0.11077	-0.46225
0.23017	-0.04428	0.10813	-0.46587
0.23183	-0.04445	0.1066	-0.46916
0.23349	-0.04497	0.10359	-0.47227
0.23519	-0.04545	0.09899	-0.47572
0.23685	-0.0461	0.09734	-0.47934
0.23851	-0.0471	0.09194	-0.4836
0.24017	-0.04726	0.09007	-0.48787
0.24183	-0.04742	0.08665	-0.49098
0.24352	-0.04774	0.08345	-0.49458
0.24518	-0.04806	0.08205	-0.49802
0.24684	-0.04854	0.08087	-0.50113
0.2485	-0.04854	0.08059	-0.50426
0.25016	-0.04886	0.07823	-0.50738
0.25185	-0.04936	0.07593	-0.50934
0.25351	-0.05084	0.07407	-0.51115
0.25517	-0.05266	0.07121	-0.51362
0.25683	-0.05332	0.07028	-0.5156
0.25849	-0.05464	0.06821	-0.51759
0.26019	-0.0558	0.06605	-0.51959
0.26185	-0.05712	0.06398	-0.52093
0.26351	-0.05812	0.06348	-0.52196
0.26517	-0.05894	0.06305	-0.52362
0.26683	-0.06025	0.06261	-0.52627
0.26852	-0.06156	0.06224	-0.52842
0.27018	-0.06256	0.06175	-0.53041
0.27184	-0.06372	0.06146	-0.5324
0.2735	-0.06503	0.06104	-0.53437
0.27516	-0.06634	0.06081	-0.53601
0.27685	-0.06832	0.06069	-0.53747
0.27851	-0.07027	0.06057	-0.53844
0.28017	-0.07127	0.06044	-0.5386
0.28183	-0.07223	0.06044	-0.53876
0.28349	-0.07323	0.05964	-0.53876
0.28519	-0.07455	0.05893	-0.53876
0.28685	-0.07587	0.05822	-0.53876
0.28851	-0.07817	0.05745	-0.53924
0.29017	-0.07865	0.0563	-0.54007
0.29183	-0.07933	0.05456	-0.54074
0.29352	-0.07996	0.0527	-0.5414
0.29518	-0.08064	0.05028	-0.54156
0.29684	-0.08128	0.04873	-0.54222
0.2985	-0.08144	0.04665	-0.54304
0.30016	-0.08176	0.04457	-0.54402
0.30185	-0.0816	0.0427	-0.54517
0.30351	-0.08276	0.04112	-0.54616
0.30517	-0.08408	0.04056	-0.54715
0.30683	-0.08554	0.04012	-0.54813
0.30849	-0.08736	0.03982	-0.54944
0.31019	-0.08915	0.03948	-0.55042
0.31185	-0.09147	0.03935	-0.55158
0.31351	-0.09346	0.03926	-0.55291
0.31517	-0.09546	0.03918	-0.55421
0.31683	-0.0963	0.03983	-0.55584
0.31852	-0.09713	0.04039	-0.55748
0.32018	-0.09783	0.0411	-0.55929
0.32184	-0.09833	0.04234	-0.56144
0.3235	-0.09885	0.04361	-0.56375
0.32516	-0.09901	0.04494	-0.56604
0.32685	-0.09933	0.04611	-0.56867
0.32851	-0.09981	0.04741	-0.5718
0.33017	-0.10063	0.04818	-0.57559
0.33183	-0.10179	0.04861	-0.57969
0.33349	-0.10295	0.04858	-0.58411
0.33519	-0.10395	0.04859	-0.58872
0.33685	-0.10495	0.04853	-0.59334
0.33851	-0.10595	0.04788	-0.59795
0.34017	-0.10695	0.04701	-0.60254
0.34183	-0.10775	0.04581	-0.60633
0.34352	-0.10757	0.04438	-0.60978
0.34518	-0.10688	0.04296	-0.61352
0.34684	-0.10654	0.04184	-0.61682
0.3485	-0.10652	0.04047	-0.62025
0.35016	-0.1065	0.03917	-0.62403
0.35185	-0.1065	0.03839	-0.62845
0.35351	-0.1065	0.03768	-0.6324
0.35517	-0.10654	0.03646	-0.63667
0.35683	-0.10722	0.03568	-0.64092
0.35849	-0.10791	0.03453	-0.64456
0.36019	-0.10809	0.03339	-0.64782
0.36185	-0.10761	0.03208	-0.65046
0.36351	-0.10732	0.03152	-0.65289
0.36517	-0.107	0.03124	-0.6552
0.36683	-0.10636	0.03139	-0.65751
0.36852	-0.10552	0.03211	-0.66016
0.37018	-0.10468	0.03261	-0.66215
0.37184	-0.10368	0.03326	-0.66432
0.3735	-0.10268	0.03391	-0.6673
0.37516	-0.10202	0.03471	-0.67041
0.37685	-0.10134	0.03477	-0.67354
0.37851	-0.10081	0.03449	-0.67601
0.38017	-0.10095	0.03406	-0.67865
0.38183	-0.10163	0.03378	-0.6806
0.38349	-0.10247	0.0335	-0.68291
0.38519	-0.10347	0.03343	-0.68504
0.38685	-0.10463	0.03337	-0.68636
0.38851	-0.10595	0.0333	-0.68751
0.39017	-0.10728	0.03302	-0.68867
0.39183	-0.10957	0.03358	-0.68973
0.39352	-0.11171	0.03358	-0.69086
0.39518	-0.1135	0.03386	-0.69248
0.39684	-0.11513	0.03386	-0.69461
0.3985	-0.11709	0.03343	-0.69692
0.40016	-0.11938	0.033	-0.69988
0.40185	-0.12154	0.03278	-0.70318
0.40351	-0.12385	0.03256	-0.70616
0.40517	-0.12503	0.03157	-0.70934
0.40683	-0.12635	0.03148	-0.71232
0.40849	-0.12783	0.03133	-0.71497
0.41019	-0.12997	0.03124	-0.71712
0.41185	-0.13179	0.03211	-0.71973
0.41351	-0.13344	0.03297	-0.72186
0.41517	-0.13507	0.03362	-0.72432
0.41683	-0.13639	0.03427	-0.72727
0.41852	-0.13802	0.03477	-0.7299
0.42018	-0.13933	0.03499	-0.73237
0.42184	-0.14104	0.03499	-0.73484
0.4235	-0.14238	0.03521	-0.73713
0.42516	-0.14387	0.03484	-0.73961
0.42685	-0.14519	0.03453	-0.7424
0.42851	-0.14652	0.03416	-0.74503
0.43017	-0.14784	0.03395	-0.74766
0.43183	-0.14884	0.03367	-0.75129
0.43349	-0.15	0.03354	-0.75506
0.43519	-0.15095	0.03341	-0.75884
0.43685	-0.15211	0.03371	-0.76312
0.43851	-0.15342	0.03408	-0.76724
0.44017	-0.15473	0.03473	-0.77087
0.44183	-0.15605	0.03545	-0.77464
0.44352	-0.15768	0.03601	-0.77791
0.44518	-0.15966	0.03679	-0.78038
0.44684	-0.16213	0.03735	-0.78351
0.4485	-0.16427	0.03785	-0.78599
0.45016	-0.16607	0.03763	-0.78844
0.45185	-0.16755	0.0372	-0.79043
0.45351	-0.16919	0.03599	-0.79271
0.45517	-0.17117	0.03464	-0.79469
0.45683	-0.17317	0.03358	-0.79684
0.45849	-0.17514	0.03315	-0.79927
0.46019	-0.17709	0.03237	-0.80094
0.46185	-0.17925	0.03131	-0.8034
0.46351	-0.18141	0.03053	-0.80586
0.46517	-0.18288	0.02923	-0.807
0.46683	-0.18437	0.02836	-0.80981
0.46852	-0.18594	0.0275	-0.81425
0.47018	-0.18722	0.027	-0.81703
0.47184	-0.18818	0.02588	-0.8195
0.4735	-0.18856	0.0251	-0.82064
0.47516	-0.18877	0.02424	-0.82291
0.47685	-0.18881	0.02288	-0.82407
0.47851	-0.18953	0.02219	-0.82506
0.48017	-0.19054	0.02126	-0.82619
0.48183	-0.19126	0.02026	-0.82635
0.48349	-0.19195	0.01884	-0.82734
0.48519	-0.19263	0.01776	-0.82834
0.48685	-0.19376	0.0169	-0.82935
0.48851	-0.19504	0.01659	-0.83148
0.49017	-0.19633	0.01678	-0.8323
0.49183	-0.19806	0.01697	-0.83394
0.49352	-0.19946	0.0174	-0.83525
0.49518	-0.20075	0.01774	-0.83708
0.49684	-0.20275	0.01774	-0.83855
0.4985	-0.20475	0.01697	-0.84035
0.50016	-0.20673	0.01603	-0.8428
0.50185	-0.20904	0.01557	-0.84542
0.50351	-0.21166	0.01458	-0.84889
0.50517	-0.21384	0.01408	-0.85531
0.50683	-0.21588	0.01371	-0.8573
0.50849	-0.21692	0.0138	-0.86108
0.51019	-0.2193	0.01405	-0.86454
0.51185	-0.22011	0.01474	-0.86784
0.51351	-0.22259	0.01524	-0.87179
0.51517	-0.22323	0.0152	-0.87279
0.51683	-0.22471	0.01551	-0.87492
0.51852	-0.22716	0.01545	-0.87706
0.52018	-0.22879	0.0152	-0.87969
0.52184	-0.23039	0.01489	-0.88248
0.52349	-0.23118	0.01471	-0.88559
0.52516	-0.23332	0.01452	-0.88871
0.52683	-0.23477	0.01452	-0.89199
0.5285	-0.23625	0.01461	-0.89578
0.53016	-0.2372	0.01504	-0.89906
0.53182	-0.23704	0.01541	-0.90235
0.53349	-0.23736	0.01585	-0.9053
0.53516	-0.23784	0.01615	-0.90809
0.53683	-0.23852	0.01652	-0.91056
0.53851	-0.23886	0.01689	-0.91318
0.54017	-0.23904	0.01682	-0.91547
0.54183	-0.23922	0.01689	-0.91727
0.54349	-0.23958	0.01702	-0.9189
0.54519	-0.23958	0.01715	-0.92004
0.54685	-0.23863	0.01728	-0.92068
0.54851	-0.23814	0.0174	-0.92167
0.55017	-0.2368	0.01797	-0.92251
0.55183	-0.23548	0.01831	-0.92318
0.55352	-0.23399	0.01925	-0.92385
0.55518	-0.23197	0.01946	-0.92468
0.55684	-0.23147	0.019	-0.92567
0.5585	-0.23116	0.01857	-0.92667
0.56016	-0.23116	0.018	-0.92849
0.56185	-0.2315	0.01717	-0.92965
0.56351	-0.23247	0.01586	-0.93112
0.56517	-0.23279	0.01477	-0.93244
0.56683	-0.23328	0.01334	-0.93376
0.56849	-0.23378	0.01234	-0.93491
0.57019	-0.23462	0.01181	-0.93541
0.57185	-0.23593	0.01125	-0.93623
0.57351	-0.23725	0.01066	-0.93671
0.57517	-0.23825	0.0105	-0.93719
0.57683	-0.23925	0.01006	-0.93751
0.57852	-0.24041	0.01006	-0.93847
0.58018	-0.24172	0.01019	-0.9401
0.58184	-0.2432	0.00988	-0.94205
0.5835	-0.2447	0.00944	-0.9445
0.58516	-0.24534	0.00901	-0.94629
0.58685	-0.24565	0.00873	-0.94793
0.58851	-0.24581	0.0083	-0.94956
0.59017	-0.24613	0.00817	-0.95152
0.59183	-0.24629	0.0079	-0.9535
0.59349	-0.24629	0.0074	-0.95514
0.59519	-0.24713	0.00712	-0.95661
0.59685	-0.24694	0.00663	-0.95828
0.59851	-0.24746	0.00613	-0.96011
0.60017	-0.24814	0.00585	-0.96226
0.60183	-0.2493	0.005	-0.96488
0.60352	-0.2503	0.00472	-0.96719
0.60518	-0.25129	0.00394	-0.96918
0.60684	-0.25261	0.0036	-0.97116
0.6085	-0.25329	0.00419	-0.97301
0.61016	-0.25445	0.00397	-0.97482
0.61185	-0.25561	0.0049	-0.97727
0.61351	-0.25677	0.0059	-0.98006
0.61517	-0.25761	0.0064	-0.98237
0.61683	-0.25861	0.00739	-0.98468
0.61849	-0.26009	0.00783	-0.98631
0.62019	-0.26172	0.00854	-0.98762
0.62185	-0.26318	0.00876	-0.98892
0.62351	-0.26515	0.00885	-0.99038
0.62517	-0.26745	0.00893	-0.99119
0.62683	-0.27024	0.00906	-0.99235
0.62852	-0.27304	0.00924	-0.99366
0.63018	-0.27567	0.00965	-0.99497
0.63184	-0.27783	0.00984	-0.99661
0.6335	-0.27951	0.0099	-0.99824
0.63516	-0.28117	0.0099	-0.99988
0.63685	-0.28248	0.00946	-1.00151
0.63851	-0.28314	0.00881	-1.0035
0.64017	-0.28361	0.00776	-1.00481
0.64183	-0.28425	0.00642	-1.00663
0.64349	-0.28456	0.0053	-1.00893
0.64519	-0.28487	0.00418	-1.01124
0.64685	-0.28551	0.00369	-1.01355
0.64851	-0.28649	0.00297	-1.01602
0.65017	-0.28797	0.00354	-1.01833
0.65183	-0.28961	0.0041	-1.02012
0.65352	-0.29179	0.0046	-1.02177
0.65518	-0.29395	0.00559	-1.02291
0.65684	-0.29658	0.00588	-1.02371
0.6585	-0.2989	0.00637	-1.02519
0.66016	-0.3009	0.00637	-1.02682
0.66185	-0.30221	0.00694	-1.02895
0.66351	-0.30268	0.00672	-1.03158
0.66517	-0.303	0.00629	-1.03421
0.66683	-0.30262	0.00551	-1.03666
0.66849	-0.3021	0.00451	-1.03897
0.67019	-0.30142	0.00265	-1.04095
0.67185	-0.30105	0.000789483	-1.04225
0.67351	-0.30069	-0.000792795	-1.04357
0.67517	-0.30051	-0.0021	-1.04506
0.67683	-0.30051	-0.00288	-1.04605
0.67852	-0.30051	-0.00344	-1.04704
0.68018	-0.30019	-0.00359	-1.04804
0.68184	-0.29987	-0.00353	-1.04903
0.6835	-0.29973	-0.00266	-1.05019
0.68516	-0.29993	-0.0018	-1.05167
0.68685	-0.29997	-0.00121	-1.05283
0.68851	-0.30002	-0.00090601	-1.05331
0.69017	-0.30022	-0.00090601	-1.05363
0.69183	-0.30058	-0.00106	-1.05494
0.69349	-0.30058	-0.00162	-1.05626
0.69519	-0.30124	-0.00218	-1.05758
0.69685	-0.30106	-0.00268	-1.0589
0.69851	-0.30022	-0.00318	-1.06039
0.70017	-0.29955	-0.00339	-1.06301
0.70183	-0.29887	-0.00339	-1.06564
0.70352	-0.29787	-0.00339	-1.06826
0.70518	-0.29656	-0.00346	-1.06989
0.70684	-0.29593	-0.00339	-1.07136
0.7085	-0.29464	-0.00333	-1.07233
0.71016	-0.29401	-0.00327	-1.07265
0.71185	-0.29369	-0.0032	-1.07247
0.71351	-0.29337	-0.00385	-1.07132
0.71517	-0.29221	-0.00471	-1.07036
0.71683	-0.29069	-0.00558	-1.06969
0.71849	-0.28968	-0.00679	-1.06951
0.72019	-0.28836	-0.00756	-1.06963
0.72185	-0.287	-0.00799	-1.07079
0.72351	-0.285	-0.00799	-1.07341
0.72517	-0.283	-0.00821	-1.07604
0.72683	-0.28134	-0.00778	-1.07867
0.72852	-0.28053	-0.00735	-1.08094
0.73018	-0.2799	-0.00704	-1.08293
0.73184	-0.2789	-0.00648	-1.08459
0.7335	-0.27822	-0.00614	-1.08642
0.73516	-0.27727	-0.0062	-1.0882
0.73685	-0.27629	-0.00663	-1.08934
0.73851	-0.27513	-0.00663	-1.09092
0.74017	-0.27347	-0.00685	-1.09339
0.74183	-0.27181	-0.00685	-1.09685
0.74349	-0.27049	-0.00622	-1.10047
0.74519	-0.26916	-0.00492	-1.1041
0.74685	-0.26784	-0.00328	-1.10756
0.74851	-0.26702	-0.00136	-1.11054
0.75017	-0.26724	0.000504742	-1.1135
0.75183	-0.26808	0.00159	-1.11668
0.75352	-0.26908	0.0023	-1.1193
0.75518	-0.27008	0.00317	-1.12109
0.75684	-0.2704	0.00273	-1.12305
0.7585	-0.27055	0.0023	-1.12507
0.76016	-0.2704	0.00217	-1.12728
0.76185	-0.2699	0.00204	-1.1299
0.76351	-0.26904	0.00191	-1.13237
0.76517	-0.26772	0.00247	-1.13466
0.76683	-0.26641	0.00341	-1.13697
0.76849	-0.26509	0.00397	-1.13911
0.77019	-0.26446	0.00512	-1.1411
0.77185	-0.26335	0.00568	-1.14253
0.77351	-0.26287	0.00496	-1.14394
0.77517	-0.26239	0.00373	-1.14493
0.77683	-0.26155	0.00222	-1.14658
0.77852	-0.26023	0.000357512	-1.14873
0.78018	-0.25891	-0.00129	-1.15052
0.78184	-0.25759	-0.0025	-1.1515
0.7835	-0.25627	-0.00328	-1.15313
0.78516	-0.25559	-0.00384	-1.15591
0.78685	-0.25427	-0.00377	-1.15754
0.78851	-0.25277	-0.00341	-1.15933
0.79017	-0.25098	-0.0032	-1.15999
0.79183	-0.24966	-0.00277	-1.16095
0.79349	-0.24835	-0.00255	-1.16127
0.79519	-0.24703	-0.00255	-1.16127
0.79685	-0.24572	-0.00255	-1.1616
0.79851	-0.2444	-0.00255	-1.16225
0.80017	-0.24341	-0.00271	-1.16371
0.80183	-0.24275	-0.00286	-1.16551
0.80352	-0.2427	-0.00258	-1.16746
0.80518	-0.24252	-0.00252	-1.1698
0.80684	-0.24184	-0.00245	-1.17079
0.8085	-0.24152	-0.00239	-1.17342
0.81016	-0.24133	-0.00239	-1.17589
0.81185	-0.24097	-0.00239	-1.18044
0.81351	-0.24029	-0.00224	-1.18318
0.81517	-0.2396	-0.00252	-1.1857
0.81683	-0.23897	-0.00348	-1.18702
0.81849	-0.23847	-0.00424	-1.18977
0.82019	-0.23831	-0.00417	-1.19204
0.82185	-0.23747	-0.00433	-1.19514
0.82351	-0.23665	-0.00448	-1.19613
0.82517	-0.23617	-0.00448	-1.19776
0.82683	-0.23602	-0.00464	-1.19854
0.82852	-0.23586	-0.00464	-1.19991
0.83018	-0.23586	-0.00395	-1.20132
0.83184	-0.23554	-0.00326	-1.20251
0.8335	-0.23538	-0.00338	-1.20386
0.83516	-0.23554	-0.00373	-1.20521
0.83685	-0.23554	-0.00422	-1.20685
0.83851	-0.23538	-0.00465	-1.20816
0.84017	-0.23538	-0.00493	-1.20947
0.84183	-0.2359	-0.00536	-1.21031
0.84349	-0.23608	-0.00592	-1.2116
0.84519	-0.2366	-0.00592	-1.21289
0.84685	-0.23762	-0.00605	-1.21452
0.84851	-0.23862	-0.00639	-1.21631
0.85017	-0.24062	-0.00646	-1.21763
0.85183	-0.24228	-0.00658	-1.21926
0.85352	-0.24344	-0.0068	-1.22109
0.85518	-0.24607	-0.0068	-1.22292
0.85684	-0.24689	-0.00667	-1.22457
0.8585	-0.24852	-0.0071	-1.22638
0.86016	-0.25016	-0.0074	-1.22835
0.86185	-0.25129	-0.00728	-1.23066
0.86351	-0.25261	-0.00786	-1.23296
0.86517	-0.25427	-0.00774	-1.23511
0.86683	-0.2559	-0.00752	-1.23706
0.86849	-0.25607	-0.00724	-1.23901
0.87019	-0.2567	-0.00718	-1.24132
0.87185	-0.258	-0.00712	-1.24329
0.87351	-0.25866	-0.00705	-1.24459
0.87517	-0.26014	-0.00718	-1.2459
0.87683	-0.26113	-0.007	-1.24773
0.87852	-0.26229	-0.00756	-1.24956
0.88018	-0.26424	-0.0084	-1.25139
0.88184	-0.26672	-0.00924	-1.25306
0.8835	-0.26888	-0.0098	-1.25405
0.88516	-0.27119	-0.01037	-1.25487
0.88685	-0.27317	-0.01093	-1.2557
0.88851	-0.27518	-0.01123	-1.25586
0.89017	-0.27711	-0.01141	-1.25535
0.89183	-0.2789	-0.0115	-1.25468
0.89349	-0.28074	-0.01023	-1.254
0.89519	-0.28237	-0.0088	-1.25301
0.89685	-0.28385	-0.00744	-1.25166
0.89851	-0.28548	-0.00607	-1.25098
0.90017	-0.28659	-0.00493	-1.25049
0.90183	-0.28722	-0.00434	-1.25017
0.90352	-0.28788	-0.00391	-1.25017
0.90518	-0.28852	-0.00369	-1.25017
0.90684	-0.28883	-0.00456	-1.25033
0.9085	-0.28952	-0.00527	-1.25096
0.91016	-0.29052	-0.00613	-1.25213
0.91185	-0.29136	-0.00706	-1.25317
0.91351	-0.29254	-0.00777	-1.25418
0.91521	-0.29385	-0.00749	-1.25597
0.91683	-0.29485	-0.00749	-1.25696
0.91849	-0.29648	-0.00719	-1.25762
0.92019	-0.29812	-0.00682	-1.25827
0.92185	-0.29923	-0.0066	-1.25895
0.92351	-0.30002	-0.0063	-1.25944
0.92517	-0.30102	-0.00593	-1.25974
0.92683	-0.30236	-0.006	-1.26022
0.92852	-0.30373	-0.0063	-1.26006
0.93018	-0.30505	-0.0063	-1.26038
0.93184	-0.30573	-0.00673	-1.26135
0.9335	-0.30642	-0.00722	-1.26217
0.93516	-0.30726	-0.00746	-1.2628
0.93685	-0.30778	-0.00762	-1.26357
0.93851	-0.30826	-0.00749	-1.2639
0.94017	-0.30858	-0.00693	-1.26406
0.94183	-0.30917	-0.00657	-1.26406
0.94349	-0.31016	-0.00629	-1.2639
0.94519	-0.31139	-0.00604	-1.26326
0.94685	-0.3125	-0.00561	-1.26245
0.94851	-0.3135	-0.00543	-1.26179
0.95017	-0.31482	-0.00521	-1.26101
0.95183	-0.31579	-0.00534	-1.26101
0.95352	-0.3164	-0.0054	-1.26101
0.95518	-0.31675	-0.00559	-1.26101
0.95684	-0.3167	-0.00565	-1.26117
0.9585	-0.31643	-0.00578	-1.26149
0.96016	-0.31629	-0.00608	-1.26199
0.96185	-0.31629	-0.00596	-1.26232
0.96351	-0.31613	-0.00583	-1.26263
0.96517	-0.31615	-0.00543	-1.26314
0.96683	-0.31684	-0.00524	-1.26396
0.96849	-0.31786	-0.00483	-1.26492
0.97019	-0.3189	-0.00368	-1.26528
0.97185	-0.31995	-0.00182	-1.26563
0.97351	-0.32097	3.7187e-05	-1.26597
0.97517	-0.32197	0.00147	-1.26565
0.97683	-0.32314	0.00283	-1.26536
0.97852	-0.32414	0.00355	-1.26453
0.98018	-0.3245	0.00486	-1.26339
0.98184	-0.3245	0.00601	-1.26211
0.9835	-0.32482	0.00657	-1.26176
0.98516	-0.32513	0.00669	-1.26109
0.98685	-0.32513	0.00681	-1.26044
0.98851	-0.32511	0.00681	-1.26044
0.99017	-0.32475	0.00659	-1.26008
0.99183	-0.32506	0.00724	-1.25972
0.99349	-0.32504	0.00696	-1.25956
0.99519	-0.32536	0.00668	-1.2594
0.99685	-0.32536	0.00606	-1.25924
0.99851	-0.32536	0.00571	-1.25924
1.00017	-0.32568	0.00516	-1.2594
1.00183	-0.32602	0.00466	-1.2594
1.00352	-0.3267	0.00445	-1.25976
1.00518	-0.32719	0.00445	-1.25994
1.00684	-0.32837	0.00523	-1.25974
1.0085	-0.32937	0.00616	-1.25987
1.01016	-0.3305	0.00765	-1.25951
1.01185	-0.33178	0.00908	-1.25948
1.01351	-0.33305	0.00995	-1.25929
1.01517	-0.33405	0.01082	-1.25926
1.01683	-0.335	0.01168	-1.25922
1.01849	-0.33566	0.01233	-1.25939
1.02019	-0.33614	0.01184	-1.2599
1.02185	-0.3363	0.01086	-1.26009
1.02351	-0.33632	0.01058	-1.26029
1.02517	-0.33637	0.00965	-1.26032
1.02683	-0.33673	0.00915	-1.26035
1.02852	-0.33737	0.00859	-1.25937
1.03018	-0.33805	0.00759	-1.25774
1.03184	-0.33853	0.00681	-1.25609
1.0335	-0.33885	0.00625	-1.25426
1.03516	-0.33917	0.0056	-1.25243
1.03685	-0.33933	0.00486	-1.25076
1.03851	-0.33933	0.00464	-1.2491
1.04017	-0.33917	0.00443	-1.24759
1.04183	-0.33917	0.00399	-1.24725
1.04349	-0.33917	0.00399	-1.24757
1.04519	-0.3398	0.00384	-1.24789
1.04685	-0.34044	0.00341	-1.2482
1.04851	-0.34123	0.00341	-1.24859
1.05017	-0.34222	0.00284	-1.24923
1.05183	-0.34302	0.00213	-1.24991
1.05352	-0.34333	0.00141	-1.2509
1.05518	-0.34349	0.000980425	-1.25189
1.05684	-0.34396	0.000546835	-1.25305
1.0585	-0.34398	4.85316e-05	-1.25437
1.06016	-0.34419	-0.000601851	-1.25536
1.06185	-0.34455	-0.000601851	-1.25628
1.06351	-0.34487	-0.000385056	-1.25695
1.06517	-0.34539	4.85333e-05	-1.25727
1.06683	-0.34621	0.000265328	-1.25628
1.06849	-0.34703	0.000850996	-1.25497
1.07019	-0.34701	0.00107	-1.25349
1.07185	-0.3468	0.00107	-1.2517
1.07351	-0.34644	0.00107	-1.25007
1.07517	-0.34576	0.000508007	-1.24843
1.07683	-0.34507	0.000228115	-1.2468
1.07852	-0.34439	-0.000205474	-1.24483
1.08018	-0.34373	0.000140749	-1.24304
1.08184	-0.34307	0.000270178	-1.24141
1.0835	-0.34359	0.000920558	-1.23978
1.08516	-0.34475	0.00148	-1.23815
1.08685	-0.34622	0.00192	-1.23584
1.08851	-0.3482	0.00248	-1.23354
1.09017	-0.351	0.00204	-1.23074
1.09183	-0.35479	0.00118	-1.22909
1.09349	-0.35874	-0.000372148	-1.22578
1.09519	-0.36269	-0.00195	-1.2228
1.09685	-0.36648	-0.00368	-1.21966
1.09851	-0.36998	-0.00524	-1.21636
1.10017	-0.3738	-0.00695	-1.21373
1.10183	-0.37793	-0.00881	-1.21078
1.10352	-0.3814	-0.00974	-1.20801
1.10518	-0.38417	-0.0108	-1.2054
1.10684	-0.38749	-0.01167	-1.20309
1.1085	-0.3908	-0.01279	-1.20227
1.11016	-0.39362	-0.01379	-1.1995
1.11185	-0.39657	-0.01422	-1.19739
1.11351	-0.39921	-0.01437	-1.1951
1.11517	-0.40136	-0.01393	-1.19311
1.11683	-0.40368	-0.01344	-1.19127
1.11849	-0.4057	-0.01249	-1.1893
1.12019	-0.40717	-0.01162	-1.18735
1.12185	-0.4088	-0.01062	-1.1854
1.12351	-0.4106	-0.01062	-1.18458
1.12517	-0.41207	-0.01106	-1.18196
1.12683	-0.41318	-0.01156	-1.17846
1.12852	-0.41395	-0.01243	-1.17715
1.13018	-0.41427	-0.01336	-1.17257
1.13184	-0.41443	-0.01393	-1.17092
1.1335	-0.41459	-0.0145	-1.1673
1.13516	-0.41459	-0.01506	-1.16336
1.13685	-0.41493	-0.01475	-1.15942
1.13851	-0.41577	-0.01445	-1.15432
1.14017	-0.41679	-0.01429	-1.15269
1.14183	-0.41766	-0.01442	-1.14926
1.14349	-0.41816	-0.01454	-1.14565
1.14519	-0.42029	-0.01498	-1.14238
1.14685	-0.42161	-0.01563	-1.13729
1.14851	-0.42293	-0.01628	-1.13564
1.15017	-0.42375	-0.01665	-1.13216
1.15183	-0.4239	-0.01708	-1.12938
1.15352	-0.42359	-0.0173	-1.12643
1.15518	-0.42359	-0.01717	-1.12151
1.15684	-0.42343	-0.01705	-1.12004
1.1585	-0.42328	-0.01698	-1.11709
1.16016	-0.42296	-0.01686	-1.11463
1.16185	-0.42265	-0.01708	-1.112
1.16351	-0.42328	-0.01757	-1.10923
1.16517	-0.42362	-0.01801	-1.1066
1.16683	-0.42446	-0.01844	-1.10413
1.16849	-0.42545	-0.019	-1.10183
1.17019	-0.42643	-0.01956	-1.0997
1.17185	-0.42749	-0.01962	-1.09673
1.17351	-0.42774	-0.01953	-1.09311
1.17517	-0.42832	-0.01888	-1.0895
1.17683	-0.42832	-0.01758	-1.08607
1.17852	-0.42769	-0.01629	-1.08231
1.18018	-0.42637	-0.01492	-1.07622
1.18184	-0.42474	-0.01362	-1.07424
1.1835	-0.42312	-0.01241	-1.06995
1.18516	-0.42199	-0.01172	-1.06551
1.18685	-0.42117	-0.0111	-1.06191
1.18851	-0.41986	-0.01082	-1.05614
1.19017	-0.41945	-0.01125	-1.05397
1.19183	-0.41865	-0.01168	-1.04952
1.19349	-0.41865	-0.01218	-1.04475
1.19519	-0.41861	-0.01304	-1.04049
1.19685	-0.41809	-0.01382	-1.03591
1.19851	-0.41673	-0.01451	-1.03197
1.20017	-0.41507	-0.01492	-1.02737
1.20183	-0.41339	-0.0152	-1.02197
1.20352	-0.41139	-0.01507	-1.01772
1.20518	-0.40939	-0.01466	-1.012
1.20684	-0.40735	-0.0144	-1.00987
1.2085	-0.40569	-0.01371	-1.0056
1.21016	-0.40454	-0.01266	-1.00166
1.21185	-0.40342	-0.01119	-0.99723
1.21351	-0.40208	-0.00994	-0.99313
1.21517	-0.40112	-0.00869	-0.98969
1.21683	-0.40028	-0.00779	-0.98591
1.21849	-0.39901	-0.00713	-0.98113
1.22019	-0.39774	-0.00631	-0.97637
1.22185	-0.39579	-0.00557	-0.96929
1.22351	-0.393	-0.00477	-0.967
1.22517	-0.39052	-0.00437	-0.9624
1.22683	-0.38857	-0.00364	-0.95764
1.22852	-0.38626	-0.00312	-0.95253
1.23018	-0.38415	-0.00216	-0.9476
1.23184	-0.38248	-0.00125	-0.94284
1.2335	-0.38116	-0.000330055	-0.9379
1.23516	-0.38082	0.000663323	-0.93348
1.23685	-0.38129	0.00122	-0.92905
1.23851	-0.38211	0.00178	-0.92477
1.24017	-0.38311	0.00187	-0.92033
1.24183	-0.3841	0.00224	-0.91607
1.24349	-0.38542	0.00202	-0.91181
1.24519	-0.38701	0.00153	-0.9082
1.24685	-0.38828	0.000965865	-0.90474
1.24851	-0.38924	0.000406082	-0.90047
1.25017	-0.3896	-9.0605e-05	-0.89555
1.25183	-0.3901	-0.000650389	-0.89015
1.25352	-0.39042	-0.00108	-0.88438
1.25518	-0.39074	-0.00151	-0.87862
1.25684	-0.39074	-0.0013	-0.87236
1.2585	-0.3906	-0.00108	-0.8658
1.26016	-0.39084	-0.000799234	-0.85941
1.26185	-0.39109	-0.000799234	-0.85365
1.26351	-0.39204	-0.000862331	-0.84773
1.26517	-0.39292	-0.0013	-0.8423
1.26683	-0.39363	-0.00173	-0.83756
1.26849	-0.39462	-0.00179	-0.83265
1.27019	-0.39594	-0.00235	-0.82774
1.27185	-0.39712	-0.00285	-0.82216
1.27351	-0.39792	-0.00313	-0.81637
1.27517	-0.39872	-0.00341	-0.80916
1.27683	-0.3994	-0.00341	-0.80259
1.27852	-0.39983	-0.00298	-0.79634
1.28018	-0.40113	-0.00298	-0.78895
1.28184	-0.40227	-0.00369	-0.78156
1.2835	-0.4034	-0.00489	-0.77431
1.28516	-0.40472	-0.0061	-0.76806
1.28685	-0.40603	-0.0079	-0.76185
1.28851	-0.40748	-0.00969	-0.7561
1.29017	-0.40907	-0.01186	-0.74953
1.29183	-0.41053	-0.01416	-0.74132
1.29349	-0.41132	-0.01614	-0.73441
1.29519	-0.41214	-0.018	-0.72733
1.29685	-0.41336	-0.01953	-0.72011
1.29851	-0.41452	-0.02109	-0.71174
1.30017	-0.41568	-0.02252	-0.70268
1.30183	-0.41687	-0.02373	-0.69429
1.30352	-0.41791	-0.02498	-0.68689
1.30518	-0.4191	-0.0261	-0.67966
1.30684	-0.42026	-0.0271	-0.67161
1.3085	-0.42172	-0.02788	-0.664
1.31016	-0.42244	-0.02851	-0.65628
1.31185	-0.42319	-0.02881	-0.6492
1.31351	-0.42398	-0.02916	-0.64249
1.31517	-0.42477	-0.02993	-0.6356
1.31683	-0.42536	-0.0308	-0.62771
1.31849	-0.42583	-0.03166	-0.62064
1.32019	-0.4268	-0.03222	-0.61422
1.32185	-0.42767	-0.03272	-0.60753
1.32351	-0.42884	-0.03321	-0.60044
1.32517	-0.43037	-0.03355	-0.59256
1.32683	-0.43234	-0.03355	-0.5845
1.32852	-0.4345	-0.03355	-0.57725
1.33018	-0.43731	-0.0329	-0.57083
1.33184	-0.44011	-0.03246	-0.56393
1.3335	-0.44267	-0.03255	-0.55653
1.33516	-0.44494	-0.03299	-0.54863
1.33685	-0.44726	-0.03342	-0.54173
1.33851	-0.44909	-0.03408	-0.53482
1.34017	-0.45075	-0.03473	-0.52823
1.34183	-0.45207	-0.03488	-0.52117
1.34349	-0.45261	-0.03488	-0.51377
1.34519	-0.45313	-0.03482	-0.50654
1.34685	-0.45322	-0.03404	-0.4998
1.34851	-0.45325	-0.03354	-0.49323
1.35017	-0.45273	-0.03255	-0.48633
1.35183	-0.45205	-0.03078	-0.47975
1.35352	-0.45105	-0.03	-0.47334
1.35518	-0.44973	-0.02886	-0.46725
1.35684	-0.44908	-0.0278	-0.46149
1.3585	-0.44892	-0.02675	-0.45689
1.36016	-0.44908	-0.02647	-0.45063
1.36185	-0.44942	-0.02582	-0.44437
1.36351	-0.44978	-0.02538	-0.4373
1.36517	-0.44998	-0.02566	-0.43104
1.36683	-0.44967	-0.026	-0.42511
1.36849	-0.44937	-0.02611	-0.41787
1.37019	-0.44871	-0.02644	-0.41014
1.37185	-0.44739	-0.02748	-0.40207
1.37351	-0.44608	-0.02782	-0.39483
1.37517	-0.44476	-0.02838	-0.38745
1.37683	-0.44276	-0.02894	-0.38005
1.37852	-0.44158	-0.02935	-0.37215
1.38018	-0.44092	-0.02936	-0.36294
1.38184	-0.4409	-0.02938	-0.35405
1.3835	-0.4409	-0.02938	-0.34532
1.38516	-0.44122	-0.02906	-0.33562
1.38685	-0.44138	-0.02843	-0.32526
1.38851	-0.44138	-0.02759	-0.31491
1.39017	-0.44238	-0.02727	-0.30437
1.39183	-0.44272	-0.02671	-0.29302
1.39349	-0.44292	-0.02587	-0.28265
1.39519	-0.44263	-0.02559	-0.27164
1.39685	-0.44231	-0.02503	-0.26013
1.39851	-0.44178	-0.02479	-0.24976
1.40017	-0.44092	-0.0253	-0.23906
1.40183	-0.43992	-0.0253	-0.22802
1.40352	-0.43924	-0.02534	-0.21783
1.40518	-0.43857	-0.02583	-0.20876
1.40684	-0.43871	-0.02561	-0.19906
1.4085	-0.43901	-0.02518	-0.19018
1.41016	-0.43917	-0.02474	-0.18211
1.41185	-0.43937	-0.0243	-0.17339
1.41351	-0.43992	-0.02343	-0.16516
1.41517	-0.4406	-0.023	-0.15823
1.41683	-0.44078	-0.02256	-0.15149
1.41849	-0.4411	-0.02163	-0.1446
1.42019	-0.44078	-0.02141	-0.13719
1.42185	-0.44045	-0.02119	-0.13061
1.42351	-0.44029	-0.0204	-0.12733
1.42517	-0.44029	-0.01991	-0.1155
1.42683	-0.43995	-0.01907	-0.10925
1.42852	-0.43961	-0.01872	-0.10564
1.43018	-0.43964	-0.01754	-0.09327
1.43184	-0.43966	-0.0172	-0.08866
1.4335	-0.4403	-0.01651	-0.07599
1.43516	-0.44112	-0.01574	-0.07204
1.43685	-0.44212	-0.01553	-0.05871
1.43851	-0.44277	-0.01482	-0.05081
1.44017	-0.4444	-0.01516	-0.04225
1.44183	-0.44606	-0.01516	-0.03798
1.44349	-0.44802	-0.01572	-0.02614
1.44519	-0.44997	-0.01628	-0.02218
1.44685	-0.45165	-0.01641	-0.00967
1.44851	-0.45346	-0.0169	-0.00505
1.45017	-0.45509	-0.01734	0.00319
1.45183	-0.45708	-0.01799	0.01093
1.45352	-0.45858	-0.01771	0.02015
1.45518	-0.46031	-0.01684	0.03349
1.45684	-0.4614	-0.01554	0.0381
1.4585	-0.46248	-0.01461	0.04649
1.46016	-0.46312	-0.01375	0.05702
1.46185	-0.46328	-0.01276	0.06623
1.46351	-0.4636	-0.01176	0.07972
1.46517	-0.4636	-0.01055	0.08516
1.46683	-0.46424	-0.00934	0.09521
1.46849	-0.46446	-0.00856	0.1051
1.47019	-0.46469	-0.00821	0.11597
1.47185	-0.4646	-0.0078	0.127
1.47351	-0.46444	-0.00754	0.13671
1.47517	-0.46428	-0.00726	0.14874
1.47683	-0.4638	-0.00696	0.16143
1.47852	-0.4638	-0.00687	0.17352
1.48018	-0.463	-0.00622	0.18437
1.48184	-0.46236	-0.00557	0.19606
1.4835	-0.46172	-0.00449	0.20782
1.48516	-0.4614	-0.00326	0.21952
1.48685	-0.4614	-0.00209	0.23056
1.48851	-0.45959	-0.00144	0.24044
1.49017	-0.45893	-0.00132	0.25099
1.49183	-0.45762	-0.00104	0.2613
1.49349	-0.4563	-0.0011	0.27235
1.49519	-0.45549	-0.000886606	0.28471
1.49685	-0.45517	-0.000886606	0.29551
1.49851	-0.45533	-0.000886606	0.30654
1.50017	-0.4557	-0.000757177	0.31774
1.50183	-0.45719	-0.000195773	0.32958
1.50352	-0.45901	0.00123	0.34143
1.50518	-0.4618	0.00244	0.35328
1.50684	-0.46278	0.00315	0.3658
1.5085	-0.46491	0.00359	0.37634
1.51016	-0.46655	0.00402	0.38755
1.51185	-0.46771	0.00471	0.3986
1.51351	-0.46917	0.00521	0.41047
1.51517	-0.46965	0.00608	0.42135
1.51683	-0.47047	0.00633	0.43172
1.51849	-0.47129	0.00652	0.44128
1.52018	-0.47198	0.00678	0.45066
1.52184	-0.47198	0.00691	0.46037
1.5235	-0.47198	0.00697	0.47093
1.52517	-0.47198	0.0066	0.48146
1.52683	-0.47198	0.00629	0.49175
1.52852	-0.47198	0.0055	0.50229
1.53018	-0.47198	0.00512	0.51203
1.53184	-0.47198	0.00543	0.52291
1.5335	-0.47198	0.00573	0.5333
1.53516	-0.47198	0.00629	0.54419
1.53685	-0.47198	0.00679	0.55325
1.53851	-0.47198	0.00772	0.56199
1.54017	-0.47213	0.00874	0.57148
1.54183	-0.47229	0.01003	0.58039
1.54349	-0.47245	0.01115	0.59044
1.54518	-0.47245	0.01172	0.60099
1.54684	-0.47245	0.01228	0.61039
1.5485	-0.47245	0.01272	0.61929
1.55016	-0.47245	0.01315	0.629
1.55182	-0.47213	0.01333	0.63956
1.55352	-0.47133	0.01355	0.64879
1.55518	-0.47102	0.01386	0.65768
1.55684	-0.4707	0.01416	0.66593
1.5585	-0.47038	0.01453	0.67418
1.56016	-0.46988	0.01496	0.68341
1.56185	-0.46956	0.0154	0.69215
1.56351	-0.46923	0.01589	0.70106
1.56517	-0.46905	0.01646	0.71012
1.56683	-0.46953	0.01683	0.71986
1.56849	-0.46937	0.01689	0.73007
1.57018	-0.47003	0.01689	0.74013
1.57184	-0.47069	0.01711	0.75035
1.5735	-0.47119	0.01754	0.76041
1.57516	-0.47151	0.01797	0.77015
1.57682	-0.47244	0.01875	0.77988
1.57852	-0.47359	0.01897	0.78996
1.58018	-0.47407	0.02002	0.79985
1.58184	-0.47522	0.02114	0.80944
1.5835	-0.47554	0.02205	0.81983
1.58516	-0.47552	0.02218	0.82957
1.58685	-0.47552	0.02203	0.83963
1.58851	-0.47552	0.02103	0.85084
1.59017	-0.47491	0.01975	0.86206
1.59183	-0.47475	0.01897	0.8726
1.59349	-0.47543	0.01742	0.88282
1.59518	-0.47543	0.01587	0.89288
1.59684	-0.47577	0.01453	0.90244
1.5985	-0.47645	0.01331	0.91316
1.60016	-0.47745	0.01269	0.92338
1.60182	-0.47876	0.01312	0.93362
1.60352	-0.47992	0.01347	0.94418
1.60518	-0.48037	0.01403	0.95424
1.60684	-0.48033	0.01459	0.96479
1.6085	-0.47965	0.01472	0.97634
1.61016	-0.48028	0.01479	0.98904
1.61185	-0.48092	0.01479	1.00059
1.61351	-0.48155	0.0137	1.01331
1.61517	-0.48187	0.01253	1.02617
1.61683	-0.48234	0.01138	1.03937
1.61849	-0.48293	0.00995	1.05275
1.62018	-0.48261	0.00887	1.06562
1.62184	-0.48293	0.00856	1.07783
1.6235	-0.48211	0.00819	1.08872
1.62516	-0.4813	0.00825	1.10044
1.62682	-0.48093	0.00881	1.11233
1.62852	-0.48075	0.00903	1.12405
1.63018	-0.48075	0.00903	1.13527
1.63184	-0.48084	0.00903	1.14551
1.6335	-0.48266	0.00797	1.15591
1.63516	-0.48466	0.00692	1.16763
1.63685	-0.48647	0.00592	1.18034
1.63851	-0.4886	0.00493	1.19239
1.64017	-0.49012	0.0035	1.20411
1.64183	-0.49162	0.0025	1.2165
1.64349	-0.49294	0.002	1.22872
1.64518	-0.49425	0.00135	1.24193
1.64684	-0.49459	0.00113	1.25531
1.6485	-0.49475	0.000202227	1.26918
1.65016	-0.49525	-0.000664955	1.28272
1.65182	-0.49493	-0.00153	1.29593
1.65352	-0.49477	-0.00209	1.30929
1.65518	-0.49446	-0.00287	1.32233
1.65684	-0.49446	-0.00386	1.33571
1.6585	-0.49478	-0.00464	1.34842
1.66016	-0.4956	-0.00516	1.36031
1.66185	-0.49676	-0.00572	1.37121
1.66351	-0.49692	-0.00627	1.38277
1.66517	-0.49792	-0.00727	1.3945
1.66683	-0.49792	-0.00813	1.4064
1.66849	-0.49792	-0.009	1.41696
1.67018	-0.4976	-0.0103	1.42604
1.67184	-0.49696	-0.0116	1.43546
1.6735	-0.49599	-0.013	1.44554
1.67516	-0.49467	-0.014	1.45495
1.67682	-0.49402	-0.01493	1.46371
1.67852	-0.49333	-0.01549	1.47163
1.68018	-0.49415	-0.01577	1.48006
1.68184	-0.49515	-0.01577	1.48881
1.6835	-0.4963	-0.01512	1.4984
1.68516	-0.49762	-0.01484	1.50781
1.68685	-0.49909	-0.01472	1.51673
1.68851	-0.50088	-0.01446	1.52614
1.69017	-0.50318	-0.0144	1.53539
1.69183	-0.50549	-0.0144	1.54546
1.69349	-0.50747	-0.01455	1.55372
1.69518	-0.50942	-0.01533	1.56182
1.69684	-0.51122	-0.01626	1.57041
1.6985	-0.5133	-0.01698	1.57966
1.70016	-0.515	-0.0171	1.58908
1.70182	-0.51672	-0.01736	1.59833
1.70352	-0.51806	-0.01742	1.60709
1.70518	-0.5197	-0.01729	1.61486
1.70684	-0.5218	-0.01729	1.62394
1.7085	-0.52396	-0.01695	1.63402
1.71016	-0.52645	-0.01667	1.6441
1.71185	-0.52895	-0.01624	1.65386
1.71351	-0.53168	-0.01596	1.66362
1.71517	-0.53406	-0.0154	1.67337
1.71683	-0.53668	-0.01446	1.68377
1.71849	-0.53867	-0.01403	1.69534
1.72018	-0.54001	-0.01272	1.70674
1.72184	-0.54114	-0.01185	1.71781
1.7235	-0.54228	-0.01098	1.7279
1.72516	-0.54312	-0.01011	1.73798
1.72682	-0.54446	-0.00989	1.74838
1.72851	-0.5458	-0.01039	1.75896
1.73018	-0.54714	-0.01139	1.76872
1.73184	-0.54845	-0.01238	1.77848
1.7335	-0.54995	-0.01288	1.78707
1.73516	-0.55161	-0.01425	1.79567
1.73685	-0.5532	-0.01627	1.80542
1.73851	-0.55462	-0.01757	1.81451
1.74017	-0.55542	-0.01857	1.82426
1.74183	-0.55608	-0.019	1.83417
1.74349	-0.5564	-0.01922	1.84558
1.74518	-0.55672	-0.01922	1.85599
1.74684	-0.55672	-0.01906	1.86608
1.7485	-0.5564	-0.01857	1.87699
1.75016	-0.55581	-0.01748	1.88691
1.75182	-0.55535	-0.01603	1.8922
1.75351	-0.55503	-0.0148	1.90693
1.75517	-0.55404	-0.01285	1.9157
1.75683	-0.55304	-0.01229	1.91934
1.75849	-0.55272	-0.01173	1.92843
1.76015	-0.55272	-0.01129	1.93785
1.76185	-0.55272	-0.01114	1.94793
1.76351	-0.55288	-0.01191	1.96215
1.76517	-0.55306	-0.01185	1.97222
1.76683	-0.55309	-0.01172	1.97735
1.76849	-0.55376	-0.01158	1.98761
1.77018	-0.55444	-0.01115	1.9972
1.77184	-0.55444	-0.01043	2.00945
1.7735	-0.55428	-0.01015	2.01408
1.77516	-0.55428	-0.00959	2.02284
1.77682	-0.5538	-0.00902	2.03194
1.77851	-0.55267	-0.00896	2.04055
1.78017	-0.55151	-0.00946	2.05179
1.78183	-0.55035	-0.00961	2.05543
1.78349	-0.54967	-0.01024	2.06402
1.78515	-0.5475	-0.01067	2.07245
1.78685	-0.54587	-0.01081	2.08205
1.78851	-0.5444	-0.01081	2.09429
1.79017	-0.5434	-0.01081	2.09842
1.79183	-0.54321	-0.01103	2.10636
1.79349	-0.54321	-0.01111	2.11447
1.79518	-0.54321	-0.01138	2.12291
1.79684	-0.54374	-0.01152	2.13416
1.7985	-0.54392	-0.01166	2.13797
1.80016	-0.54455	-0.01196	2.14492
1.80182	-0.54518	-0.01246	2.15187
1.80351	-0.54518	-0.01246	2.15915
1.80517	-0.5445	-0.01202	2.16626
1.80683	-0.5445	-0.01146	2.17321
1.80849	-0.54434	-0.01089	2.18032
1.81015	-0.54271	-0.01033	2.18793
1.81185	-0.54173	-0.00977	2.19571
1.81351	-0.5411	-0.00989	2.20348
1.81517	-0.54079	-0.00996	2.21059
1.81683	-0.54047	-0.01095	2.21721
1.81849	-0.54083	-0.01217	2.22417
1.82018	-0.54068	-0.01351	2.23111
1.82184	-0.54117	-0.0145	2.23806
1.8235	-0.54183	-0.01507	2.24518
1.82516	-0.54249	-0.0152	2.25263
1.82682	-0.54249	-0.01477	2.26057
1.82851	-0.54312	-0.01434	2.26984
1.83017	-0.54409	-0.01298	2.27878
1.83183	-0.54475	-0.01226	2.28755
1.83349	-0.54607	-0.01105	2.29748
1.83515	-0.54789	-0.01027	2.30758
1.83685	-0.54984	-0.00971	2.31751
1.83851	-0.55327	-0.00979	2.32645
1.84017	-0.55443	-0.0101	2.33456
1.84183	-0.55643	-0.0104	2.34251
1.84349	-0.55836	-0.0107	2.35178
1.84518	-0.5597	-0.0112	2.36104
1.84684	-0.5607	-0.0117	2.36982
1.8485	-0.56167	-0.0117	2.37859
1.85016	-0.56317	-0.0117	2.38736
1.85182	-0.56484	-0.01149	2.39629
1.85351	-0.56648	-0.01106	2.40556
1.85517	-0.56811	-0.00891	2.41467
1.85683	-0.56979	-0.0082	2.42212
1.85849	-0.57142	-0.00671	2.43056
1.86015	-0.57305	-0.00522	2.43884
1.86185	-0.57421	-0.00408	2.44728
1.86351	-0.57471	-0.00352	2.45539
1.86517	-0.57406	-0.00296	2.46367
1.86683	-0.57306	-0.00246	2.47162
1.86849	-0.57174	-0.00259	2.47973
1.87018	-0.57042	-0.00302	2.48916
1.87184	-0.5691	-0.0033	2.49777
1.8735	-0.56778	-0.00343	2.50572
1.87516	-0.56646	-0.00349	2.51416
1.87682	-0.56515	-0.00325	2.52227
1.87851	-0.56448	-0.003	2.53138
1.88017	-0.56416	-0.00263	2.53999
1.88183	-0.56416	-0.00263	2.54811
1.88349	-0.56416	-0.00179	2.55605
1.88515	-0.56432	-0.00108	2.56384
1.88685	-0.56464	-0.000517726	2.57212
1.88851	-0.5648	0.000475644	2.58057
1.89017	-0.56496	0.00132	2.58884
1.89183	-0.56529	0.00194	2.59762
1.89349	-0.56629	0.00206	2.60656
1.89518	-0.56629	0.00262	2.61484
1.89684	-0.56745	0.00265	2.62229
1.8985	-0.56845	0.00265	2.63024
1.90016	-0.56945	0.00265	2.63769
1.90182	-0.57061	0.00235	2.64381
1.90351	-0.57177	0.00219	2.65044
1.90517	-0.57292	0.0017	2.65607
1.90683	-0.57356	0.00163	2.66171
1.90849	-0.57519	0.00113	2.668
1.91015	-0.57567	0.001	2.67479
1.91185	-0.57646	0.000875259	2.68241
1.91351	-0.57728	0.00074583	2.69003
1.91517	-0.5781	0.00105	2.69814
1.91683	-0.57874	0.00142	2.70609
1.91849	-0.57922	0.00235	2.71322
1.92018	-0.5799	0.00285	2.71984
1.92184	-0.58006	0.00356	2.72664
1.9235	-0.58006	0.00369	2.73294
1.92516	-0.57974	0.00404	2.73824
1.92682	-0.58008	0.00417	2.74338
1.92851	-0.58058	0.0043	2.74801
1.93017	-0.58141	0.00408	2.75249
1.93183	-0.58225	0.00352	2.75696
1.93349	-0.58288	0.00324	2.7616
1.93515	-0.58404	0.00295	2.76558
1.93685	-0.58499	0.00317	2.76988
1.93851	-0.58612	0.00289	2.77386
1.94017	-0.58623	0.00332	2.779
1.94183	-0.58623	0.00319	2.78414
1.94349	-0.58576	0.00354	2.78994
1.94518	-0.58579	0.00454	2.79574
1.94684	-0.58565	0.00569	2.80237
1.9485	-0.58534	0.00646	2.80899
1.95016	-0.58538	0.00712	2.81529
1.95182	-0.58493	0.00805	2.82109
1.95351	-0.58466	0.00848	2.82556
1.95517	-0.58403	0.00891	2.8297
1.95683	-0.58403	0.00922	2.83302
1.95849	-0.58353	0.00922	2.83617
1.96015	-0.58303	0.00928	2.83882
1.96184	-0.58271	0.0095	2.8413
1.9635	-0.58271	0.00963	2.84346
1.96516	-0.58303	0.01019	2.84694
1.96683	-0.58334	0.01076	2.85108
1.96849	-0.58402	0.01125	2.85539
1.97018	-0.58438	0.01175	2.86003
1.97184	-0.58451	0.01225	2.86599
1.9735	-0.58446	0.01219	2.87112
1.97516	-0.58441	0.01147	2.87659
1.97682	-0.58407	0.01041	2.88272
1.97851	-0.58371	0.00885	2.88835
1.98017	-0.5834	0.00742	2.89432
1.98183	-0.58302	0.00649	2.90028
1.98349	-0.58248	0.00556	2.90559
1.98515	-0.58198	0.00506	2.91023
1.98684	-0.58147	0.00484	2.91538
1.9885	-0.58068	0.00475	2.92035
1.99016	-0.5797	0.00482	2.92549
1.99182	-0.57859	0.00521	2.93029
1.99348	-0.57725	0.00547	2.9341
1.99518	-0.57568	0.00547	2.93825
1.99684	-0.57421	0.00572	2.94272
1.9985	-0.57273	0.00541	2.9467
2.00016	-0.57145	0.00519	2.95067
2.00182	-0.57029	0.0055	2.95481
2.00351	-0.56929	0.00593	2.95928
2.00517	-0.56845	0.00582	2.96343
2.00683	-0.56797	0.00544	2.9684
2.00849	-0.56793	0.00494	2.97371
2.01015	-0.56811	0.00397	2.97984
2.01184	-0.56832	0.00328	2.98613
2.0135	-0.56866	0.00257	2.99194
2.01516	-0.56916	0.00207	2.99757
2.01682	-0.56982	0.00163	3.00272
2.01848	-0.5705	0.00148	3.00836
2.02018	-0.57132	0.00161	3.01283
2.02184	-0.57195	0.00168	3.01698
2.0235	-0.5727	0.00196	3.0203
2.02516	-0.57362	0.00202	3.02295
2.02682	-0.57444	0.00174	3.0271
2.02851	-0.57553	0.000941594	3.03141
2.03017	-0.57651	-5.1784e-05	3.03638
2.03183	-0.57764	-0.00161	3.04052
2.03349	-0.57846	-0.00316	3.04532
2.03515	-0.57912	-0.00465	3.05046
2.03684	-0.57917	-0.00608	3.05543
2.0385	-0.57919	-0.00715	3.0609
2.04016	-0.57955	-0.00736	3.06504
2.04182	-0.57989	-0.00706	3.06935
2.04348	-0.5805	-0.00706	3.07234
2.04518	-0.58131	-0.00628	3.07549
2.04684	-0.58231	-0.00522	3.07814
2.0485	-0.58365	-0.00472	3.0803
2.05016	-0.58533	-0.00429	3.08229
2.05182	-0.58697	-0.00359	3.08445
2.05351	-0.58805	-0.00325	3.08711
2.05517	-0.58876	-0.00312	3.0891
2.05683	-0.58915	-0.00256	3.09125
2.05849	-0.58915	-0.00207	3.09424
2.06015	-0.58931	-0.0017	3.09723
2.06184	-0.58978	-0.000770114	3.1002
2.0635	-0.59041	0.000375342	3.10335
2.06516	-0.59109	0.00124	3.10649
2.06682	-0.59195	0.00211	3.11013
2.06848	-0.59295	0.00276	3.11196
2.07018	-0.59395	0.00319	3.11726
2.07184	-0.59495	0.00348	3.11974
2.0735	-0.5956	0.0036	3.12106
2.07516	-0.59576	0.00367	3.12505
2.07682	-0.59592	0.00352	3.12638
2.07851	-0.59624	0.00352	3.1297
2.08017	-0.59672	0.00287	3.13103
2.08183	-0.59753	0.00265	3.1317
2.08349	-0.59884	0.00287	3.13369
2.08515	-0.60032	0.00287	3.13518
2.08684	-0.60264	0.00287	3.13585
2.0885	-0.60496	0.0033	3.13883
2.09016	-0.6068	0.00373	3.13983
2.09182	-0.60811	0.00438	3.14198
2.09348	-0.60927	0.00538	3.14414
2.09518	-0.60962	0.00638	3.14762
2.09684	-0.60931	0.00766	3.15011
2.0985	-0.60883	0.00815	3.15143
2.10016	-0.60751	0.00902	3.15377
2.10182	-0.60651	0.00983	3.15625
2.10351	-0.60617	0.00977	3.15857
2.10517	-0.60622	0.00977	3.16256
2.10683	-0.60626	0.00979	3.16405
2.10849	-0.60695	0.00966	3.16703
2.11015	-0.60729	0.00941	3.17034
2.11184	-0.6078	0.00916	3.17365
2.1135	-0.6078	0.00882	3.17813
2.11516	-0.60748	0.00882	3.17946
2.11682	-0.60717	0.00882	3.18177
2.11848	-0.60614	0.00882	3.18442
2.12018	-0.60546	0.00866	3.18691
2.12184	-0.60463	0.0081	3.19039
2.1235	-0.60428	0.00772	3.19138
2.12516	-0.60437	0.00685	3.19338
2.12682	-0.60435	0.00598	3.19537
2.12851	-0.60537	0.00545	3.19753
2.13017	-0.60568	0.00478	3.19985
2.13183	-0.60584	0.00397	3.20185
2.13349	-0.60615	0.00339	3.20318
2.13515	-0.60615	0.00315	3.20451
2.13684	-0.606	0.00284	3.20567
2.1385	-0.60557	0.00297	3.20666
2.14016	-0.60557	0.00354	3.20766
2.14182	-0.60487	0.00391	3.20832
2.14348	-0.60492	0.00434	3.20931
2.14518	-0.60497	0.00477	3.20998
2.14684	-0.60497	0.00505	3.21031
2.1485	-0.60513	0.00549	3.21064
2.15016	-0.60513	0.00586	3.21163
2.15182	-0.60497	0.00601	3.21262
2.15351	-0.60497	0.00573	3.21378
2.15517	-0.60511	0.0056	3.21545
2.15683	-0.60524	0.00519	3.21677
2.15849	-0.60571	0.00499	3.21843
2.16015	-0.60649	0.00443	3.22042
2.16184	-0.60773	0.00415	3.2224
2.1635	-0.60937	0.00393	3.22357
2.16516	-0.61116	0.00421	3.22556
2.16682	-0.61279	0.00449	3.22738
2.16848	-0.61427	0.00512	3.2287
2.17017	-0.61527	0.00534	3.23003
2.17183	-0.61622	0.00525	3.23185
2.1735	-0.61692	0.00512	3.23351
2.17516	-0.61699	0.00506	3.23517
2.17682	-0.61765	0.00527	3.23699
2.17851	-0.61866	0.00527	3.23798
2.18017	-0.61966	0.00527	3.23898
2.18183	-0.62066	0.00484	3.23964
2.18349	-0.62197	0.00497	3.2403
2.18515	-0.62313	0.00519	3.24047
2.18684	-0.62413	0.00575	3.2408
2.1885	-0.62529	0.00603	3.24048
2.19016	-0.62663	0.00603	3.24048
2.19182	-0.62794	0.00603	3.24064
2.19348	-0.62925	0.00603	3.24098
2.19517	-0.63057	0.00597	3.24164
2.19683	-0.63156	0.0059	3.24329
2.19849	-0.63256	0.0059	3.24462
2.20015	-0.63372	0.00597	3.24578
2.20181	-0.63535	0.00575	3.2476
2.20351	-0.63598	0.00553	3.2496
2.20517	-0.6363	0.0051	3.25209
2.20683	-0.63661	0.00495	3.25475
2.20849	-0.63693	0.00508	3.25741
2.21015	-0.63775	0.00464	3.2594
2.21184	-0.63906	0.00464	3.26172
2.2135	-0.64038	0.00458	3.26387
2.21516	-0.64138	0.00436	3.26602
2.21682	-0.64238	0.00414	3.26768
2.21848	-0.64337	0.00449	3.26867
2.22017	-0.64403	0.00464	3.26949
2.22183	-0.64469	0.00443	3.27048
2.22349	-0.64485	0.00486	3.27115
2.22515	-0.64451	0.00529	3.27165
2.22681	-0.64449	0.00573	3.27198
2.22851	-0.64447	0.00573	3.27265
2.23017	-0.64447	0.00573	3.27332
2.23183	-0.64461	0.00525	3.27365
2.23349	-0.64526	0.00469	3.27398
2.23515	-0.64592	0.00421	3.27448
2.23684	-0.64657	0.00365	3.27498
2.2385	-0.64723	0.00265	3.27547
2.24016	-0.64757	0.00219	3.27614
2.24182	-0.64791	0.00276	3.27597
2.24348	-0.64823	0.00354	3.27564
2.24517	-0.64841	0.00423	3.27547
2.24683	-0.64841	0.00514	3.2753
2.24849	-0.64841	0.00626	3.27464
2.25015	-0.64941	0.00683	3.27414
2.25181	-0.64941	0.00668	3.27348
2.25351	-0.64956	0.00599	3.27298
2.25517	-0.64972	0.00536	3.27348
2.25683	-0.64988	0.00458	3.27415
2.25849	-0.65004	0.00432	3.27498
2.26015	-0.64988	0.00406	3.27565
2.26184	-0.64988	0.00393	3.27648
2.2635	-0.64888	0.00437	3.27698
2.26516	-0.64925	0.00577	3.27731
2.26682	-0.64977	0.00717	3.27765
2.26848	-0.65086	0.00823	3.27731
2.27017	-0.65202	0.0091	3.27631
2.27183	-0.65334	0.00966	3.27515
2.27349	-0.65513	0.01	3.27498
2.27515	-0.65679	0.01	3.27465
2.27681	-0.65845	0.01	3.27465
2.27851	-0.65956	0.00975	3.27465
2.28017	-0.66035	0.00913	3.27482
2.28183	-0.66042	0.0082	3.27482
2.28349	-0.66042	0.00727	3.27549
2.28515	-0.66027	0.00627	3.27582
2.28684	-0.65995	0.00527	3.27516
2.2885	-0.65961	0.00434	3.27516
2.29016	-0.65928	0.00348	3.27499
2.29182	-0.6593	0.00276	3.27499
2.29348	-0.6598	0.00263	3.27499
2.29517	-0.66077	0.003	3.27532
2.29683	-0.66171	0.0035	3.27549
2.29849	-0.66213	0.00384	3.27631
2.30015	-0.66283	0.00419	3.27697
2.30181	-0.66382	0.00441	3.27697
2.30351	-0.66466	0.00441	3.27714
2.30517	-0.66498	0.00456	3.27747
2.30683	-0.66432	0.00449	3.27747
2.30849	-0.66353	0.00436	3.2778
2.31015	-0.66277	0.00387	3.27896
2.31184	-0.66236	0.00352	3.27995
2.3135	-0.6617	0.00296	3.28111
2.31516	-0.66089	0.00225	3.28244
2.31682	-0.66105	0.00175	3.2836
2.31848	-0.66154	0.00138	3.28459
2.32017	-0.66286	0.00108	3.28557
2.32183	-0.66383	0.00077172	3.28624
2.32349	-0.66465	0.00105	3.28608
2.32515	-0.66564	0.00146	3.28575
2.32681	-0.66675	0.00258	3.2851
2.32851	-0.66772	0.00301	3.28395
2.33017	-0.66772	0.00345	3.28297
2.33183	-0.66741	0.00345	3.28231
2.33349	-0.66677	0.00345	3.28166
2.33515	-0.66577	0.00345	3.28034
2.33684	-0.66478	0.00323	3.27951
2.3385	-0.66346	0.0036	3.27851
2.34016	-0.66199	0.00326	3.27767
2.34182	-0.66051	0.00382	3.27717
2.34348	-0.65951	0.0041	3.27649
2.34517	-0.65951	0.00417	3.27548
2.34683	-0.65951	0.00417	3.27448
2.34849	-0.65936	0.00417	3.27398
2.35015	-0.6592	0.0046	3.27298
2.35181	-0.65952	0.00438	3.27264
2.35351	-0.65952	0.00482	3.27247
2.35517	-0.65952	0.00525	3.27247
2.35683	-0.6592	0.0059	3.27247
2.35849	-0.6582	0.00677	3.27247
2.36015	-0.65717	0.00764	3.27231
2.36184	-0.65683	0.0085	3.27182
2.3635	-0.65667	0.00872	3.27148
2.36516	-0.65635	0.00915	3.27083
2.36682	-0.65619	0.00915	3.27017
2.36848	-0.65603	0.00915	3.26951
2.37017	-0.65588	0.00878	3.26918
2.37183	-0.65556	0.00863	3.26918
2.37349	-0.65527	0.00863	3.26901
2.37515	-0.65529	0.0082	3.26917
2.37681	-0.65562	0.00798	3.26917
2.3785	-0.65609	0.00792	3.26917
2.38017	-0.65691	0.00799	3.26868
2.38183	-0.65739	0.00799	3.26785
2.38349	-0.65771	0.00835	3.26669
2.38515	-0.65834	0.00851	3.26537
2.38684	-0.65898	0.00851	3.26438
2.3885	-0.6593	0.00851	3.26355
2.39016	-0.6593	0.00851	3.26289
2.39182	-0.65964	0.00813	3.26206
2.39348	-0.66029	0.00764	3.26123
2.39517	-0.66129	0.00707	3.26073
2.39683	-0.66244	0.00651	3.2599
2.39849	-0.6636	0.0058	3.2594
2.40015	-0.66525	0.00502	3.25791
2.40181	-0.66725	0.00445	3.25542
2.4035	-0.6694	0.00367	3.25443
2.40516	-0.67122	0.00274	3.25144
2.40682	-0.67221	0.00203	3.25061
2.40848	-0.67285	0.0016	3.24762
2.41015	-0.67333	0.00116	3.2458
2.41184	-0.67349	0.00116	3.24365
2.4135	-0.67315	0.00179	3.24182
2.41516	-0.67247	0.00279	3.24083
2.41682	-0.67195	0.004	3.23867
2.41848	-0.67111	0.00543	3.23585
2.42017	-0.67074	0.00664	3.2332
2.42183	-0.67074	0.00757	3.22973
2.42349	-0.67124	0.00764	3.22824
2.42515	-0.6719	0.00792	3.22625
2.42681	-0.67205	0.00764	3.22343
2.4285	-0.67302	0.00721	3.2226
2.43016	-0.67339	0.00677	3.22078
2.43182	-0.67391	0.00643	3.22012
2.43348	-0.67409	0.0063	3.21879
2.43514	-0.67477	0.0068	3.21746
2.43684	-0.67562	0.00773	3.2163
2.4385	-0.67691	0.00773	3.2148
2.44016	-0.67809	0.00795	3.2143
2.44182	-0.67859	0.00795	3.21314
2.44348	-0.67959	0.00795	3.21115
2.44517	-0.68059	0.00823	3.20982
2.44683	-0.68241	0.0085	3.20833
2.44849	-0.6834	0.0085	3.20783
2.45015	-0.68406	0.00894	3.20684
2.45181	-0.6854	0.0098	3.20551
2.4535	-0.68667	0.00987	3.20401
2.45516	-0.68906	0.01139	3.20251
2.45682	-0.68991	0.01269	3.20218
2.45848	-0.69154	0.01312	3.20185
2.46014	-0.69286	0.01362	3.20151
2.46184	-0.69434	0.01405	3.20083
2.4635	-0.69628	0.0144	3.19999
2.46516	-0.69728	0.01434	3.19916
2.46682	-0.69901	0.01406	3.19817
2.46848	-0.70044	0.01334	3.19684
2.47017	-0.70273	0.01191	3.19552
2.47183	-0.70652	0.00977	3.19204
2.47349	-0.70784	0.00942	3.19054
2.47515	-0.71031	0.00799	3.1879
2.47681	-0.71231	0.00671	3.18542
2.4785	-0.71379	0.00571	3.18326
2.48016	-0.71478	0.00528	3.18144
2.48182	-0.7157	0.0055	3.17912
2.48348	-0.71572	0.006	3.17647
2.48514	-0.71556	0.00607	3.17365
2.48684	-0.71524	0.00651	3.17166
2.4885	-0.71459	0.00599	3.16818
2.49016	-0.71443	0.00577	3.16686
2.49182	-0.71414	0.00518	3.16421
2.49348	-0.71346	0.0041	3.16173
2.49517	-0.71264	0.00308	3.15974
2.49683	-0.71114	0.0014	3.15842
2.49849	-0.71046	0.00134	3.15742
2.50015	-0.70978	0.000462709	3.15626
2.50181	-0.70928	0.00033328	3.15476
2.5035	-0.70873	0.0001812	3.15294
2.50516	-0.7086	-3.39772e-05	3.15061
2.50682	-0.70899	-0.000376969	3.14813
2.50848	-0.70953	-0.000999855	3.14531
2.51014	-0.71035	-0.00184	3.14199
2.51184	-0.71003	-0.00298	3.13884
2.5135	-0.70972	-0.00427	3.13603
2.51516	-0.70956	-0.00514	3.13354
2.51682	-0.70976	-0.00607	3.13122
2.51848	-0.70922	-0.00678	3.1289
2.52017	-0.70951	-0.00742	3.12591
2.52183	-0.7088	-0.00779	3.12308
2.52349	-0.70749	-0.00851	3.1201
2.52515	-0.70649	-0.00922	3.11677
2.52681	-0.70547	-0.01	3.11296
2.5285	-0.70399	-0.01121	3.10915
2.53016	-0.70231	-0.01249	3.10534
2.53182	-0.70115	-0.01271	3.10199
2.53348	-0.69911	-0.01299	3.099
2.53514	-0.69806	-0.01334	3.09569
2.53684	-0.69756	-0.01321	3.09271
2.5385	-0.69706	-0.01321	3.08889
2.54016	-0.69577	-0.01299	3.08508
2.54182	-0.69477	-0.0129	3.08127
2.54348	-0.69332	-0.01346	3.07762
2.54517	-0.69168	-0.0143	3.0735
2.54683	-0.6891	-0.01514	3.0692
2.54849	-0.68683	-0.01592	3.06505
2.55015	-0.6857	-0.01704	3.06107
2.55181	-0.68422	-0.01803	3.05809
2.5535	-0.68291	-0.01902	3.05478
2.55516	-0.68159	-0.02011	3.05163
2.55682	-0.68044	-0.02032	3.04848
2.55848	-0.67944	-0.02069	3.04583
2.56014	-0.67928	-0.02113	3.04334
2.56184	-0.67896	-0.02156	3.04152
2.5635	-0.67797	-0.02156	3.03936
2.56516	-0.67731	-0.02156	3.03721
2.56682	-0.67715	-0.02156	3.03588
2.56848	-0.67715	-0.02156	3.03422
2.57017	-0.67715	-0.02144	3.03223
2.57183	-0.67715	-0.02116	3.03024
2.57349	-0.67763	-0.02131	3.02824
2.57515	-0.67844	-0.02131	3.02609
2.57681	-0.67926	-0.02153	3.02426
2.5785	-0.68023	-0.02196	3.02244
2.58016	-0.68135	-0.02196	3.01913
2.58182	-0.6823	-0.02196	3.01597
2.58348	-0.68298	-0.02209	3.01265
2.58514	-0.6833	-0.02222	3.00935
2.58684	-0.68298	-0.02206	3.0052
2.5885	-0.68217	-0.02206	3.00073
2.59016	-0.68135	-0.02185	2.99659
2.59182	-0.68038	-0.02141	2.99261
2.59348	-0.67942	-0.02154	2.98929
2.59517	-0.67847	-0.0216	2.98631
2.59683	-0.67842	-0.02182	2.98366
2.59849	-0.67874	-0.02213	2.98084
2.60015	-0.67937	-0.0225	2.97902
2.60181	-0.68016	-0.02294	2.97736
2.6035	-0.68116	-0.02337	2.9752
2.60516	-0.68215	-0.02381	2.97204
2.60682	-0.68315	-0.02412	2.96922
2.60848	-0.68414	-0.02449	2.96591
2.61014	-0.6845	-0.02449	2.96227
2.61183	-0.68487	-0.02462	2.95829
2.61349	-0.68539	-0.02425	2.95381
2.61515	-0.68559	-0.02381	2.94884
2.61682	-0.68623	-0.02325	2.94403
2.61848	-0.68702	-0.02268	2.94039
2.62017	-0.68813	-0.02225	2.93658
2.62183	-0.68945	-0.02153	2.93327
2.62349	-0.69093	-0.02218	2.93045
2.62515	-0.69256	-0.02262	2.92763
2.62681	-0.69436	-0.02327	2.92465
2.6285	-0.69631	-0.02349	2.92233
2.63016	-0.69749	-0.02356	2.92018
2.63182	-0.69838	-0.0236	2.91769
2.63348	-0.69891	-0.02347	2.91554
2.63514	-0.69922	-0.02304	2.91322
2.63683	-0.69938	-0.02118	2.9099
2.63849	-0.69938	-0.01987	2.90643
2.64015	-0.69907	-0.01879	2.90377
2.64181	-0.69875	-0.01813	2.90112
2.64347	-0.69857	-0.01819	2.8978
2.64517	-0.6985	-0.01827	2.89399
2.64683	-0.698	-0.0184	2.89051
2.64849	-0.69782	-0.01911	2.88686
2.65015	-0.69763	-0.01955	2.88387
2.65181	-0.69711	-0.01942	2.88088
2.6535	-0.69579	-0.0193	2.87691
2.65516	-0.69432	-0.01889	2.8721
2.65682	-0.69232	-0.0179	2.86779
2.65848	-0.69052	-0.0169	2.86415
2.66014	-0.68955	-0.01548	2.8605
2.66183	-0.68791	-0.01405	2.8567
2.66349	-0.6861	-0.01297	2.85256
2.66515	-0.68462	-0.01232	2.84892
2.66681	-0.68378	-0.01167	2.84577
2.66847	-0.68294	-0.01137	2.84246
2.67017	-0.68263	-0.011	2.83865
2.67183	-0.68213	-0.01057	2.83434
2.67349	-0.68129	-0.01013	2.83003
2.67515	-0.6808	-0.00929	2.82606
2.67681	-0.68033	-0.00851	2.82274
2.6785	-0.67985	-0.0073	2.81893
2.68016	-0.67938	-0.00609	2.81544
2.68182	-0.67906	-0.00481	2.81263
2.68348	-0.67874	-0.00376	2.81032
2.68514	-0.67842	-0.00276	2.808
2.68683	-0.67811	-0.00263	2.80402
2.68849	-0.67779	-0.00291	2.79988
2.69015	-0.67763	-0.00356	2.79557
2.69181	-0.67779	-0.00425	2.7921
2.69347	-0.67811	-0.00511	2.78828
2.69517	-0.67842	-0.00598	2.78447
2.69683	-0.67892	-0.00632	2.78032
2.69849	-0.6799	-0.00688	2.77618
2.70015	-0.68087	-0.00645	2.77303
2.70181	-0.68182	-0.0063	2.76971
2.7035	-0.68282	-0.00586	2.76607
2.70516	-0.68382	-0.00573	2.76242
2.70682	-0.68482	-0.00537	2.75878
2.70848	-0.68581	-0.00472	2.75431
2.71014	-0.68663	-0.00437	2.74967
2.71183	-0.68713	-0.00381	2.74553
2.71349	-0.68779	-0.0036	2.74188
2.71515	-0.68865	-0.0031	2.73757
2.71681	-0.68965	-0.00246	2.73575
[truncated: 18,042 more rows]

## Sheet: FigS8a
V(ml)	I+	II
-0.55449	112.101	68.1884
-0.55382	112.101	58.9745
-0.55329	112.101	49.7595
-0.55298	112.101	45.152
-0.55268	112.101	40.5445
-0.55231	112.101	35.937
-0.55165	112.102	26.7223
-0.55098	112.103	17.5081
-0.55031	112.105	10.8193
-0.54964	112.106	10.6108
-0.54898	112.108	10.6108
-0.54831	112.11	10.612
-0.54765	112.111	10.6139
-0.54697	112.114	10.6166
-0.54631	112.116	10.6193
-0.54565	112.119	10.6224
-0.54498	112.121	10.6262
-0.54432	112.123	10.6293
-0.54364	112.126	10.6324
-0.54298	112.129	10.6363
-0.54231	112.133	10.6401
-0.54165	112.136	10.6443
-0.54098	112.14	10.6497
-0.54031	112.143	10.6544
-0.53964	112.146	10.659
-0.53898	112.15	10.6609
-0.53831	112.155	10.6656
-0.53765	112.16	10.5887
-0.53697	112.164	10.5499
-0.53631	112.167	10.4315
-0.53565	112.171	10.3911
-0.53385	112.181	10.1453
-0.53283	112.184	10.0637
-0.53236	112.185	10.0637
-0.53182	112.185	10.0228
-0.53078	112.187	10.0205
-0.52945	112.19	10.0119
-0.52812	112.191	10.0059
-0.52677	112.194	10.0028
-0.52544	112.196	9.996
-0.52411	112.199	9.99311
-0.52278	112.202	9.98444
-0.52145	112.204	9.98224
-0.5201	112.207	9.97766
-0.51877	112.21	9.97488
-0.51744	112.212	9.97146
-0.51611	112.213	9.96634
-0.51479	112.215	9.96464
-0.51343	112.216	9.96125
-0.5121	112.217	9.95792
-0.51078	112.219	9.95528
-0.50945	112.222	9.95335
-0.50812	112.225	9.95302
-0.50677	112.23	9.95339
-0.50544	112.235	9.95296
-0.50411	112.24	9.95191
-0.50278	112.247	9.94939
-0.50145	112.254	9.94583
-0.5001	112.262	9.94128
-0.49877	112.272	9.93635
-0.49744	112.282	9.9315
-0.49385	112.311	9.91982
-0.49251	112.326	9.91936
-0.49186	112.334	9.91936
-0.49105	112.343	9.92081
-0.49001	112.352	9.92249
-0.48835	112.373	9.93553
-0.48669	112.396	9.94263
-0.48499	112.421	9.96024
-0.48333	112.451	9.98261
-0.48167	112.487	10.0119
-0.48001	112.528	10.0487
-0.47835	112.573	10.0929
-0.47666	112.624	10.1425
-0.475	112.68	10.1972
-0.47334	112.739	10.2544
-0.47168	112.806	10.3175
-0.47002	112.876	10.3856
-0.46833	112.947	10.4563
-0.46667	113.017	10.5296
-0.46501	113.091	10.6082
-0.46335	113.165	10.691
-0.46169	113.244	10.7793
-0.45999	113.332	10.8755
-0.45833	113.431	10.9842
-0.45667	113.546	11.1041
-0.45501	113.68	11.2363
-0.45335	113.841	11.3858
-0.45166	114.027	11.5509
-0.45	114.245	11.731
-0.44834	114.495	11.9251
-0.44668	114.775	12.1326
-0.44502	115.087	12.3475
-0.44333	115.425	12.5759
-0.44167	115.784	12.8208
-0.44001	116.153	13.0773
-0.43835	116.524	13.343
-0.43669	116.885	13.6135
-0.43499	117.226	13.88
-0.43333	117.533	14.1364
-0.43167	117.79	14.3676
-0.43001	117.993	14.5644
-0.42835	118.148	14.7204
-0.42666	118.252	14.8243
-0.425	118.304	14.8697
-0.42334	118.302	14.8581
-0.42168	118.257	14.7974
-0.42002	118.168	14.687
-0.41833	118.046	14.5434
-0.41667	117.892	14.3667
-0.41501	117.706	14.1572
-0.41335	117.497	13.9211
-0.41169	117.272	13.6741
-0.40999	117.042	13.4185
-0.40833	116.805	13.1591
-0.40667	116.685	12.9041
-0.40501	116.332	12.6535
-0.40335	116.109	12.4129
-0.40166	115.895	12.1877
-0.4	115.689	11.9816
-0.39834	115.591	11.7898
-0.39668	115.307	11.6114
-0.39502	115.13	11.446
-0.39333	115.045	11.2902
-0.39167	114.886	11.1483
-0.39001	114.734	11.0178
-0.38835	114.527	10.8954
-0.38669	114.401	10.7831
-0.38499	114.342	10.6796
-0.38333	114.178	10.5863
-0.38167	114.125	10.4987
-0.38001	113.98	10.4168
-0.37835	113.934	10.337
-0.37666	113.847	10.2628
-0.375	113.762	10.1936
-0.37334	113.684	10.1258
-0.37168	113.569	10.0605
-0.37002	113.532	9.99741
-0.36833	113.464	9.94072
-0.36667	113.401	9.89047
-0.36501	113.339	9.84397
-0.36335	113.252	9.79895
-0.36169	113.224	9.75591
-0.35999	113.167	9.71763
-0.35833	113.116	9.68215
-0.35667	113.069	9.65161
-0.35501	113.002	9.62075
-0.35335	112.981	9.59019
-0.35166	112.941	9.56145
-0.35	112.903	9.53553
-0.34834	112.865	9.51239
-0.34668	112.815	9.48909
-0.34502	112.799	9.46611
-0.34333	112.766	9.44493
-0.34167	112.735	9.42472
-0.34001	112.705	9.40714
-0.33835	112.664	9.39023
-0.33669	112.653	9.37297
-0.33499	112.631	9.35587
-0.33333	112.61	9.34175
-0.33167	112.587	9.32861
-0.33001	112.555	9.31433
-0.32835	112.544	9.30202
-0.32666	112.527	9.2894
-0.325	112.509	9.27643
-0.32334	112.492	9.26494
-0.32168	112.476	9.25511
-0.32002	112.46	9.24529
-0.31833	112.445	9.23579
-0.31667	112.43	9.22743
-0.31501	112.416	9.21833
-0.31335	112.401	9.2093
-0.31169	112.388	9.20192
-0.30999	112.375	9.1942
-0.30833	112.361	9.1853
-0.30667	112.349	9.17608
-0.30501	112.338	9.16786
-0.30335	112.328	9.15995
-0.30166	112.319	9.15394
-0.3	112.309	9.14885
-0.29834	112.299	9.1436
-0.29668	112.291	9.13837
-0.29502	112.283	9.13398
-0.29333	112.274	9.13036
-0.29167	112.265	9.12676
-0.29001	112.256	9.12352
-0.28835	112.246	9.12029
-0.28669	112.237	9.11671
-0.28499	112.228	9.11325
-0.28333	112.22	9.11077
-0.28167	112.214	9.1083
-0.28001	112.207	9.10569
-0.27835	112.202	9.10303
-0.27666	112.198	9.10069
-0.275	112.194	9.09819
-0.27334	112.19	9.09591
-0.27168	112.186	9.09394
-0.27002	112.181	9.09164
-0.26833	112.174	9.08967
-0.26667	112.169	9.08803
-0.26501	112.164	9.08658
-0.26335	112.158	9.08512
-0.26169	112.151	9.08397
-0.25999	112.146	9.08264
-0.25833	112.14	9.081
-0.25667	112.135	9.07936
-0.25501	112.132	9.07789
-0.25335	112.126	9.07624
-0.25166	112.121	9.07377
-0.25	112.117	9.07081
-0.24834	112.113	9.06783
-0.24668	112.109	9.06454
-0.24502	112.105	9.06092
-0.24333	112.102	9.05714
-0.24167	112.098	9.05253
-0.24001	112.094	9.04793
-0.23835	112.09	9.04431
-0.23669	112.084	9.04103
-0.23499	112.079	9.0394
-0.23333	112.074	9.03596
-0.23167	112.068	9.03266
-0.23001	112.063	9.02779
-0.22835	112.059	9.02549
-0.22666	112.055	9.02335
-0.225	112.053	9.02091
-0.22334	112.051	9.01861
-0.22168	112.049	9.01631
-0.22002	112.046	9.01403
-0.21833	112.044	9.01289
-0.21667	112.042	9.01087
-0.21501	112.04	9.00892
-0.21335	112.038	9.00582
-0.21169	112.035	9.00318
-0.20999	112.033	9.0004
-0.20833	112.032	8.99893
-0.20667	112.031	8.99644
-0.20501	112.029	8.99433
-0.20335	112.028	8.99236
-0.20166	112.027	8.99007
-0.2	112.025	8.98776
-0.19834	112.024	8.98565
-0.19668	112.023	8.98336
-0.19502	112.022	8.9827
-0.19333	112.021	8.98119
-0.19167	112.02	8.97969
-0.19001	112.018	8.97836
-0.18835	112.017	8.97638
-0.18669	112.016	8.97573
-0.18499	112.014	8.97442
-0.18333	112.012	8.97261
-0.18167	112.01	8.97098
-0.18001	112.008	8.96989
-0.17835	112.006	8.96925
-0.17663	112.005	8.96828
-0.175	112.003	8.96748
-0.17334	112.001	8.96698
-0.17168	111.999	8.96647
-0.17002	111.998	8.96614
-0.16833	111.996	8.96563
-0.16667	111.995	8.96463
-0.16501	111.993	8.96364
-0.16335	111.991	8.96296
-0.16169	111.99	8.96229
-0.15999	111.989	8.96179
-0.15833	111.988	8.96119
-0.15667	111.986	8.96074
-0.15501	111.984	8.95995
-0.15335	111.982	8.95931
-0.15166	111.981	8.95868
-0.15	111.979	8.95804
-0.14834	111.977	8.95705
-0.14668	111.976	8.95573
-0.14502	111.973	8.95471
-0.14333	111.971	8.95336
-0.14167	111.97	8.95237
-0.14001	111.968	8.95137
-0.13835	111.966	8.95038
-0.13669	111.965	8.94938
-0.13499	111.964	8.94875
-0.13333	111.962	8.94843
-0.13167	111.962	8.94794
-0.13001	111.961	8.94742
-0.12835	111.961	8.94674
-0.12666	111.959	8.94543
-0.125	111.958	8.9438
-0.12334	111.957	8.94249
-0.12168	111.955	8.94118
-0.12002	111.954	8.93986
-0.11833	111.952	8.93809
-0.11667	111.95	8.93665
-0.11501	111.948	8.93483
-0.11335	111.948	8.93332
-0.11169	111.947	8.93197
-0.10999	111.947	8.9303
-0.10833	111.946	8.92864
-0.10667	111.946	8.92697
-0.10501	111.945	8.9269
-0.10335	111.945	8.92687
-0.10166	111.944	8.92738
-0.1	111.944	8.92854
-0.09834	111.944	8.92987
-0.09668	111.943	8.93132
-0.09502	111.943	8.93295
-0.09333	111.944	8.93458
-0.09167	111.945	8.93525
-0.09001	111.946	8.93624
-0.08835	111.947	8.93706
-0.08669	111.948	8.93737
-0.08499	111.948	8.93767
-0.08333	111.948	8.93817
-0.08167	111.949	8.93849
-0.08001	111.948	8.93849
-0.07835	111.947	8.93865
-0.07666	111.946	8.93929
-0.075	111.944	8.94011
-0.07334	111.943	8.94093
-0.07168	111.942	8.94141
-0.07002	111.942	8.9419
-0.06833	111.94	8.94258
-0.06667	111.939	8.94325
-0.06501	111.939	8.94376
-0.06335	111.939	8.94376
-0.06169	111.939	8.9436
-0.05999	111.939	8.94377
-0.05833	111.94	8.94363
-0.05667	111.94	8.94297
-0.05501	111.94	8.94198
-0.05335	111.941	8.94163
-0.05166	111.941	8.94096
-0.05	111.942	8.93996
-0.04834	111.943	8.93913
-0.04668	111.944	8.93813
-0.04502	111.945	8.93764
-0.04333	111.947	8.93716
-0.04167	111.948	8.93653
-0.04001	111.95	8.93523
-0.03835	111.951	8.93424
-0.03669	111.951	8.93293
-0.03496	111.952	8.93162
-0.03333	111.952	8.92999
-0.03167	111.952	8.92816
-0.03001	111.952	8.92654
-0.02835	111.952	8.92554
-0.02666	111.952	8.92472
-0.025	111.953	8.92408
-0.02334	111.953	8.92376
-0.02168	111.953	8.92345
-0.02002	111.953	8.92301
-0.01833	111.953	8.92268
-0.01667	111.953	8.92169
-0.01501	111.953	8.91954
-0.01335	111.954	8.91738
-0.01169	111.954	8.91508
-0.00999	111.955	8.91276
-0.00833	111.955	8.91062
-0.00667	111.956	8.9084
-0.00501	111.957	8.90678
-0.00335	111.958	8.90545
-0.00166	111.958	8.90461
0	111.958	8.90431
0.00166	111.958	8.90381
0.00374	111.958	8.90381
0.00374	111.958	8.90381
0.00374	111.958	8.90381
0.00374	111.958	8.90381
0.00374	111.958	8.90381
0.00374	111.958	8.90381
0.00374	111.958	8.90381
0.00374	7.02238	0.56305
0.00576	0.03693	0.01596
0.00576	0.03693	0.02085
0.00654	0.04278	0.02594
0.00742	0.04885	0.03184
0.00863	0.05572	0.03822
0.01029	0.07	0.05267
0.01195	0.08572	0.06844
0.01361	0.10272	0.08271
0.01527	0.11828	0.09716
0.01696	0.13204	0.11143
0.01862	0.14312	0.12274
0.02028	0.1524	0.13421
0.02194	0.16002	0.14373
0.0236	0.1663	0.1514
0.02529	0.17059	0.15679
0.02695	0.17217	0.1614
0.02861	0.17296	0.16403
0.03027	0.17267	0.16518
0.03193	0.17138	0.1652
0.03363	0.16861	0.1644
0.03529	0.16484	0.16277
0.03695	0.15999	0.15995
0.03861	0.15476	0.15649
0.04027	0.14903	0.15272
0.04196	0.14295	0.14862
0.04362	0.13623	0.14452
0.04528	0.12927	0.14027
0.04694	0.12217	0.13584
0.0486	0.11566	0.13125
0.05029	0.10982	0.12668
0.05195	0.10433	0.1224
0.05361	0.09904	0.11811
0.05527	0.09425	0.1137
0.05693	0.08975	0.10895
0.05863	0.08534	0.10482
0.06029	0.08181	0.10039
0.06195	0.07839	0.0961
0.06361	0.07489	0.09232
0.06527	0.07103	0.08843
0.06696	0.06732	0.08485
0.06862	0.06341	0.08221
0.07028	0.05935	0.07988
0.07194	0.05573	0.07743
0.0736	0.05208	0.07612
0.07529	0.04901	0.07314
0.07695	0.04638	0.07127
0.07861	0.0441	0.06927
0.08027	0.04246	0.06664
0.08193	0.0415	0.06532
0.08363	0.0415	0.06091
0.08529	0.04191	0.05958
0.08695	0.04305	0.05548
0.08861	0.04399	0.05289
0.09027	0.04498	0.05193
0.09196	0.04627	0.04884
0.09362	0.04683	0.04719
0.09528	0.04685	0.0465
0.09694	0.04656	0.04632
0.0986	0.0462	0.04583
0.10029	0.04541	0.04466
0.10195	0.04512	0.04448
0.10361	0.04483	0.04318
0.10527	0.04483	0.04204
0.10693	0.04521	0.04186
0.10863	0.04644	0.04075
0.11029	0.04803	0.04009
0.11195	0.04961	0.03945
0.11361	0.0512	0.03898
0.11527	0.05228	0.03866
0.11696	0.05315	0.03808
0.11862	0.05373	0.03745
0.12028	0.05432	0.03681
0.12194	0.05425	0.03568
0.1236	0.05384	0.03536
0.12529	0.05369	0.03483
0.12695	0.05369	0.03383
0.12861	0.0539	0.03348
0.13027	0.05449	0.03306
0.13193	0.05519	0.03267
0.13363	0.05588	0.03227
0.13529	0.05658	0.03146
0.13695	0.05728	0.03046
0.13861	0.05772	0.02904
0.14027	0.05765	0.02885
0.14196	0.05709	0.0283
0.14362	0.05621	0.0281
0.14528	0.05522	0.0283
0.14694	0.05423	0.02881
0.1486	0.0531	0.02929
0.15029	0.05251	0.03074
0.15195	0.05123	0.03253
0.15361	0.05015	0.03436
0.15527	0.0493	0.03643
0.15693	0.04808	0.03677
0.15863	0.0465	0.03693
0.16029	0.04521	0.0368
0.16195	0.04407	0.03617
0.16361	0.04264	0.03506
0.16527	0.04205	0.03359
0.16696	0.04161	0.03196
0.16862	0.04143	0.03032
0.17028	0.04178	0.02885
0.17194	0.04248	0.02593
0.1736	0.04288	0.02509
0.17529	0.04329	0.02376
0.17695	0.04343	0.02243
0.17861	0.04332	0.02095
0.18027	0.0432	0.01915
0.18193	0.04265	0.01668
0.18362	0.04224	0.01389
0.18529	0.04212	0.01191
0.18695	0.04242	0.01026
0.18861	0.04201	0.00832
0.19027	0.04161	0.00634
0.19196	0.04102	0.00435
0.19362	0.04044	0.00254
0.19528	0.04024	0.0014
0.19694	0.03966	0.000571103
0.1986	0.03901	-6.63392e-05
0.20029	0.03802	-0.00071996
0.20195	0.03767	-0.00139
0.20361	0.03726	-0.00235
0.20527	0.03691	-0.00315
0.20693	0.03656	-0.00315
0.20862	0.03586	-0.00248
0.21028	0.03546	-0.00181
0.21195	0.0347	-0.00114
0.21361	0.03385	-0.000783063
0.21527	0.03298	-0.000430365
0.21696	0.03216	0.000401225
0.21862	0.03151	0.00107
0.22028	0.03093	0.00143
0.22194	0.03081	0.00143
0.2236	0.03063	0.00125
0.22529	0.03125	0.000580812
0.22695	0.03195	0.000228115
0.22861	0.03308	-0.000443307
0.23027	0.03431	-0.00193
0.23193	0.0356	-0.00308
0.23362	0.03723	-0.00471
0.23528	0.0391	-0.00618
0.23694	0.04097	-0.00765
0.23861	0.04182	-0.0086
0.24027	0.04261	-0.00956
0.24196	0.0431	-0.01024
0.24362	0.04381	-0.01026
0.24528	0.04445	-0.0106
0.24694	0.04475	-0.01095
0.2486	0.0449	-0.01147
0.25029	0.04519	-0.01181
0.25195	0.04554	-0.01216
0.25361	0.04589	-0.01252
0.25527	0.04619	-0.01349
0.25693	0.04677	-0.01512
0.25862	0.04742	-0.01661
0.26028	0.048	-0.01793
0.26194	0.04844	-0.01956
0.2636	0.04873	-0.02087
0.26526	0.04922	-0.02218
0.26696	0.04951	-0.0235
0.26862	0.04966	-0.02416
0.27028	0.0491	-0.02384
0.27194	0.0486	-0.02352
0.2736	0.0486	-0.0232
0.27529	0.0486	-0.02272
0.27695	0.04831	-0.02272
0.27861	0.04811	-0.02272
0.28027	0.04711	-0.02272
0.28193	0.04661	-0.02288
0.28362	0.04504	-0.02369
0.28528	0.04366	-0.02433
0.28694	0.04253	-0.025
0.2886	0.03866	-0.02548
0.29026	0.03738	-0.02548
0.29196	0.03481	-0.02548
0.29362	0.03181	-0.02548
0.29528	0.03081	-0.02532
0.29694	0.02807	-0.02531
0.2986	0.02728	-0.02612
0.30029	0.02605	-0.02692
0.30195	0.02504	-0.02757
0.30361	0.02474	-0.02884
0.30527	0.02386	-0.03013
0.30693	0.02351	-0.03192
0.30862	0.02266	-0.03404
0.31028	0.02132	-0.03586
0.31194	0.02077	-0.03701
0.3136	0.01884	-0.03817
0.31526	0.01799	-0.03946
0.31696	0.01644	-0.04048
0.31862	0.01505	-0.0415
0.32028	0.01312	-0.04233
0.32194	0.0111	-0.04315
0.3236	0.0106	-0.0438
0.32529	0.00995	-0.0445
0.32695	0.0091	-0.0458
0.32861	0.00746	-0.04731
0.33027	0.00595	-0.04894
0.33193	0.00515	-0.05058
0.33362	0.00387	-0.05189
0.33528	0.00259	-0.05289
0.33694	0.00231	-0.05387
0.3386	-5.17875e-05	-0.05482
0.34026	-0.000548471	-0.05532
0.34196	-0.000548471	-0.0561
0.34362	-0.000902784	-0.05677
0.34528	-0.00126	-0.05805
0.34694	-0.000239454	-0.05936
0.3486	0.00025885	-0.06115
0.35029	0.00025885	-0.06309
0.35195	0.0014	-0.06504
0.35361	0.00254	-0.06682
0.35527	0.00388	-0.06815
0.35693	0.00438	-0.06945
0.35862	0.00479	-0.0703
0.36028	0.00441	-0.0713
0.36194	0.00348	-0.07165
0.3636	0.00248	-0.07169
0.36526	0.00113	-0.07189
0.36696	-0.000732926	-0.07241
0.36862	-0.00286	-0.0729
0.37028	-0.00513	-0.07338
0.37194	-0.00682	-0.07418
0.3736	-0.00816	-0.07465
0.37529	-0.00945	-0.07529
0.37695	-0.01088	-0.07593
0.37861	-0.01225	-0.07657
0.38027	-0.01353	-0.07752
0.38193	-0.01382	-0.07897
0.38362	-0.01426	-0.07947
0.38528	-0.01485	-0.07947
0.38694	-0.01529	-0.07963
0.3886	-0.01558	-0.07979
0.39026	-0.01584	-0.0801
0.39196	-0.01611	-0.08026
0.39362	-0.01666	-0.07978
0.39528	-0.01736	-0.07881
0.39694	-0.01958	-0.07879
0.3986	-0.02037	-0.07879
0.40029	-0.02207	-0.07895
0.40195	-0.02429	-0.07943
0.40361	-0.02674	-0.08038
0.40527	-0.02934	-0.08136
0.40693	-0.03166	-0.08362
0.40862	-0.03432	-0.08611
0.41028	-0.03709	-0.08889
0.41194	-0.03978	-0.09036
0.4136	-0.04235	-0.09462
0.41526	-0.04439	-0.09593
0.41696	-0.04667	-0.09907
0.41862	-0.04915	-0.10139
0.42028	-0.05256	-0.10258
0.42194	-0.05563	-0.10357
0.4236	-0.05841	-0.10407
0.42529	-0.06156	-0.10574
0.42695	-0.06471	-0.10623
0.42861	-0.06807	-0.10772
0.43027	-0.07149	-0.11036
0.43193	-0.07473	-0.11118
0.43362	-0.0773	-0.1128
0.43528	-0.08022	-0.11557
0.43694	-0.08322	-0.11887
0.4386	-0.08579	-0.12317
0.44026	-0.08836	-0.12466
0.44196	-0.09087	-0.1289
0.44362	-0.09288	-0.13003
0.44528	-0.09442	-0.13214
0.44694	-0.09556	-0.13522
0.4486	-0.09734	-0.13522
0.45029	-0.09878	-0.13549
0.45195	-0.10006	-0.13563
0.45361	-0.10135	-0.13543
0.45527	-0.10249	-0.13495
0.45693	-0.10378	-0.13447
0.45862	-0.10562	-0.13399
0.46028	-0.10776	-0.13367
0.46194	-0.10889	-0.13351
0.4636	-0.11018	-0.13335
0.46526	-0.11216	-0.13335
0.46696	-0.11415	-0.13401
0.46862	-0.11613	-0.13467
0.47028	-0.11783	-0.13532
0.47194	-0.1194	-0.13648
0.4736	-0.12083	-0.13763
0.47529	-0.12211	-0.1391
0.47695	-0.1234	-0.14041
0.47861	-0.12399	-0.14176
0.48027	-0.12486	-0.14293
0.48193	-0.12643	-0.14442
0.48362	-0.12842	-0.14557
0.48528	-0.13058	-0.14672
0.48694	-0.13327	-0.14703
0.4886	-0.13616	-0.14687
0.49026	-0.13884	-0.14672
0.49196	-0.14164	-0.14601
0.49362	-0.14422	-0.14502
0.49528	-0.14629	-0.14371
0.49694	-0.14817	-0.14273
0.4986	-0.14957	-0.14172
0.50029	-0.15004	-0.14141
0.50195	-0.15037	-0.14141
0.50361	-0.15083	-0.14157
0.50527	-0.15089	-0.14192
0.50693	-0.15118	-0.14255
0.50862	-0.15133	-0.14319
0.51028	-0.15139	-0.14367
0.51194	-0.15197	-0.14368
0.5136	-0.15275	-0.14353
0.51526	-0.15362	-0.14321
0.51696	-0.15432	-0.1429
0.51862	-0.15525	-0.14259
0.52028	-0.15575	-0.14227
0.52194	-0.1561	-0.14229
0.5236	-0.15662	-0.14297
0.52529	-0.15647	-0.14312
0.52695	-0.15656	-0.14344
0.52861	-0.1565	-0.14411
0.53027	-0.15644	-0.1451
0.53193	-0.15629	-0.1464
0.53362	-0.15606	-0.14805
0.53528	-0.15536	-0.14986
0.53694	-0.15437	-0.15133
0.5386	-0.15338	-0.15347
0.54026	-0.15236	-0.15546
0.54196	-0.15199	-0.15709
0.54362	-0.15176	-0.1584
0.54528	-0.15167	-0.1594
0.54694	-0.15182	-0.16005
0.5486	-0.15251	-0.16039
0.55029	-0.15272	-0.1609
0.55195	-0.15286	-0.16125
0.55361	-0.15284	-0.16193
0.55527	-0.15216	-0.1626
0.55693	-0.15129	-0.16311
0.55862	-0.1503	-0.16379
0.56028	-0.1493	-0.16411
0.56194	-0.14802	-0.16425
0.5636	-0.14723	-0.16406
0.56526	-0.14624	-0.16389
0.56696	-0.14513	-0.16323
0.56862	-0.14387	-0.16256
0.57028	-0.14232	-0.16205
0.57194	-0.14019	-0.16106
0.5736	-0.13806	-0.16042
0.57529	-0.13636	-0.15978
0.57695	-0.13438	-0.15914
0.57861	-0.13266	-0.1588
0.58027	-0.13137	-0.15847
0.58193	-0.13058	-0.15847
0.58362	-0.12994	-0.15847
0.58528	-0.12991	-0.15829
0.58694	-0.12989	-0.15729
0.5886	-0.12987	-0.1563
0.59026	-0.12957	-0.15529
0.59196	-0.12928	-0.15411
0.59362	-0.1287	-0.15312
0.59528	-0.12876	-0.15212
0.59694	-0.12861	-0.15145
0.5986	-0.1282	-0.15131
0.60029	-0.12808	-0.1523
0.60195	-0.12781	-0.15297
0.60361	-0.12781	-0.15349
0.60527	-0.12796	-0.15379
0.60693	-0.12854	-0.15411
0.60862	-0.12842	-0.15428
0.61028	-0.12865	-0.15414
0.61194	-0.129	-0.15446
0.6136	-0.12877	-0.15478
0.61526	-0.12828	-0.15542
0.61696	-0.12807	-0.15624
0.61862	-0.12807	-0.15727
0.62028	-0.12737	-0.15858
0.62194	-0.12638	-0.15988
0.6236	-0.12588	-0.16168
0.62529	-0.12417	-0.16347
0.62695	-0.1237	-0.16542
0.62861	-0.12376	-0.16769
0.63027	-0.12302	-0.16999
0.63193	-0.12238	-0.17261
0.63362	-0.12145	-0.17491
0.63528	-0.12072	-0.17706
0.63694	-0.1197	-0.17869
0.6386	-0.11826	-0.18016
0.64026	-0.11733	-0.18147
0.64196	-0.1154	-0.18247
0.64362	-0.11263	-0.18342
0.64528	-0.11198	-0.18555
0.64694	-0.10977	-0.18849
0.6486	-0.10927	-0.19192
0.65029	-0.10705	-0.19584
0.65195	-0.1062	-0.19961
0.65361	-0.10486	-0.20322
0.65527	-0.10355	-0.20699
0.65693	-0.10305	-0.21094
0.65862	-0.10205	-0.21371
0.66028	-0.1012	-0.21601
0.66194	-0.10033	-0.21782
0.6636	-0.10018	-0.21915
0.66526	-0.10003	-0.22062
0.66696	-0.10059	-0.22194
0.66862	-0.10088	-0.22277
0.67028	-0.10138	-0.22359
0.67194	-0.10209	-0.22394
0.6736	-0.1028	-0.22394
0.67529	-0.10309	-0.22394
0.67695	-0.10338	-0.2241
0.67861	-0.10438	-0.22428
0.68027	-0.10467	-0.22428
0.68193	-0.10516	-0.22428
0.68362	-0.10616	-0.22412
0.68528	-0.10729	-0.22444
0.68694	-0.10799	-0.22444
0.6886	-0.10957	-0.22444
0.69026	-0.111	-0.22444
0.69196	-0.11158	-0.22426
0.69362	-0.11187	-0.2241
0.69528	-0.11181	-0.22408
0.69694	-0.11111	-0.22391
0.6986	-0.11026	-0.22362
0.70029	-0.10986	-0.22366
0.70195	-0.10886	-0.22398
0.70361	-0.10816	-0.2243
0.70527	-0.10795	-0.22446
0.70693	-0.10825	-0.22511
0.70862	-0.10839	-0.22594
0.71028	-0.10897	-0.22677
0.71194	-0.10941	-0.22741
0.7136	-0.1099	-0.22804
0.71526	-0.11031	-0.2284
0.71696	-0.11058	-0.22859
0.71862	-0.11069	-0.22861
0.72028	-0.11081	-0.22812
0.72194	-0.11122	-0.22747
0.7236	-0.11192	-0.22697
0.72529	-0.11306	-0.22646
0.72695	-0.11414	-0.22563
0.72861	-0.11472	-0.22513
0.73027	-0.11472	-0.22381
0.73193	-0.11531	-0.22347
0.73362	-0.1156	-0.22267
0.73528	-0.11604	-0.22204
0.73694	-0.11654	-0.22204
0.7386	-0.11689	-0.22188
0.74026	-0.11759	-0.22203
0.74196	-0.11859	-0.22235
0.74362	-0.12001	-0.22283
0.74528	-0.1208	-0.22315
0.74694	-0.12152	-0.22361
0.7486	-0.12196	-0.22441
0.75029	-0.12175	-0.22473
0.75195	-0.1214	-0.22489
0.75361	-0.1207	-0.22503
0.75527	-0.12099	-0.22535
0.75693	-0.12129	-0.22535
0.75862	-0.12179	-0.22566
0.76028	-0.12278	-0.22582
0.76193	-0.12378	-0.22631
0.76359	-0.12478	-0.22678
0.76526	-0.12578	-0.22694
0.76693	-0.12677	-0.22793
0.76859	-0.12677	-0.22841
0.77026	-0.12663	-0.22953
0.77193	-0.12633	-0.23118
0.7736	-0.12604	-0.23168
0.77526	-0.12633	-0.23347
0.77692	-0.12691	-0.23412
0.77862	-0.1272	-0.23544
0.78028	-0.12763	-0.23758
0.78194	-0.12778	-0.23826
0.7836	-0.12793	-0.23978
0.78526	-0.12822	-0.24117
0.78695	-0.12843	-0.2428
0.78861	-0.12828	-0.24417
0.79027	-0.12782	-0.24516
0.79193	-0.12767	-0.24615
0.79359	-0.12738	-0.24694
0.79528	-0.12735	-0.24795
0.79694	-0.12723	-0.24859
0.7986	-0.12688	-0.24919
0.80026	-0.12667	-0.24954
0.80192	-0.12638	-0.25018
0.80362	-0.12597	-0.25085
0.80528	-0.12524	-0.25169
0.80694	-0.12454	-0.25273
0.8086	-0.1236	-0.25404
0.81026	-0.12282	-0.25567
0.81195	-0.12217	-0.25763
0.81361	-0.12147	-0.26026
0.81527	-0.12062	-0.26272
0.81693	-0.11992	-0.26536
0.81859	-0.1195	-0.26784
0.82028	-0.11942	-0.27012
0.82194	-0.11982	-0.2716
0.8236	-0.12073	-0.27289
0.82526	-0.12257	-0.27383
0.82692	-0.12471	-0.27397
0.82862	-0.12728	-0.27463
0.83028	-0.1297	-0.27526
0.83194	-0.13149	-0.27639
0.8336	-0.13283	-0.27784
0.83526	-0.13394	-0.27931
0.83695	-0.13523	-0.2808
0.83861	-0.13566	-0.28262
0.84027	-0.13581	-0.28493
0.84193	-0.13581	-0.28703
0.84359	-0.13566	-0.28949
0.84528	-0.13581	-0.29144
0.84694	-0.13569	-0.2929
0.8486	-0.13557	-0.29437
0.85026	-0.13486	-0.29568
0.85192	-0.13445	-0.29656
0.85362	-0.13419	-0.29713
0.85528	-0.13399	-0.29763
0.85694	-0.13428	-0.29845
0.8586	-0.13493	-0.29928
0.86026	-0.13621	-0.3011
0.86195	-0.1375	-0.30293
0.86361	-0.13849	-0.30476
0.86527	-0.1392	-0.30686
0.86693	-0.13961	-0.30924
0.86859	-0.13981	-0.31123
0.87028	-0.13911	-0.3127
0.87194	-0.13841	-0.31432
0.8736	-0.13791	-0.31513
0.87526	-0.13742	-0.31576
0.87692	-0.13721	-0.31638
0.87862	-0.13701	-0.31685
0.88028	-0.13729	-0.31701
0.88194	-0.13758	-0.31733
0.8836	-0.13857	-0.31781
0.88526	-0.13957	-0.31848
0.88695	-0.14006	-0.31884
0.88861	-0.14055	-0.31936
0.89027	-0.14105	-0.31974
0.89193	-0.14154	-0.32024
0.89359	-0.14154	-0.32105
0.89528	-0.14154	-0.32221
0.89694	-0.14154	-0.32315
0.8986	-0.14169	-0.32379
0.90026	-0.14204	-0.3249
0.90192	-0.14283	-0.32617
0.90362	-0.14371	-0.32776
0.90528	-0.14464	-0.32971
0.90694	-0.14564	-0.33151
0.9086	-0.14664	-0.33298
0.91026	-0.14827	-0.3345
0.91195	-0.15035	-0.33613
0.91361	-0.15242	-0.33823
0.91527	-0.15441	-0.34002
0.91693	-0.15639	-0.34165
0.91859	-0.15873	-0.34278
0.92028	-0.16109	-0.34373
0.92194	-0.16368	-0.34468
0.9236	-0.1659	-0.34565
0.92526	-0.16788	-0.34664
0.92692	-0.17016	-0.34716
0.92862	-0.17209	-0.34752
0.93028	-0.17408	-0.34804
0.93194	-0.17495	-0.34872
0.9336	-0.17731	-0.34939
0.93526	-0.1788	-0.35007
0.93695	-0.18009	-0.35057
0.93861	-0.18103	-0.35122
0.94027	-0.18146	-0.35206
0.94193	-0.1824	-0.35333
0.94359	-0.18289	-0.35444
0.94528	-0.18429	-0.35539
0.94694	-0.18748	-0.35634
0.9486	-0.18847	-0.3567
0.95026	-0.19051	-0.35703
0.95192	-0.1925	-0.35719
0.95362	-0.19405	-0.35669
0.95528	-0.19505	-0.3559
0.95694	-0.19534	-0.35542
0.9586	-0.19499	-0.35479
0.96026	-0.19414	-0.35431
0.96195	-0.19315	-0.35379
0.96361	-0.19167	-0.35393
0.96527	-0.19117	-0.35375
0.96693	-0.19114	-0.35358
0.96859	-0.19149	-0.3531
0.97028	-0.19233	-0.35247
0.97194	-0.19347	-0.35183
0.9736	-0.1949	-0.35104
0.97526	-0.19697	-0.3507
0.97692	-0.19925	-0.34973
0.97862	-0.2021	-0.34909
0.98028	-0.20587	-0.34862
0.98194	-0.20695	-0.34862
0.9836	-0.20882	-0.34846
0.98526	-0.2101	-0.34846
0.98695	-0.21095	-0.34878
0.98861	-0.21115	-0.34927
0.99027	-0.21127	-0.35042
0.99193	-0.21104	-0.35142
0.99359	-0.21116	-0.35255
0.99528	-0.21098	-0.3535
0.99694	-0.21104	-0.35415
0.9986	-0.21148	-0.3551
1.00026	-0.21206	-0.35546
1.00192	-0.21265	-0.35582
1.00362	-0.21311	-0.35579
1.00528	-0.21334	-0.35675
1.00694	-0.21322	-0.35754
1.0086	-0.21325	-0.35806
1.01026	-0.21305	-0.35935
1.01195	-0.21275	-0.36035
1.01361	-0.21246	-0.36162
1.01527	-0.21217	-0.36289
1.01693	-0.21235	-0.36393
1.01859	-0.21291	-0.36397
1.02028	-0.21361	-0.36419
1.02194	-0.21446	-0.36469
1.0236	-0.21569	-0.36471
1.02526	-0.21718	-0.3649
1.02692	-0.21917	-0.3646
1.02862	-0.22115	-0.36365
1.03028	-0.22267	-0.36248
1.03194	-0.22381	-0.36113
1.0336	-0.2248	-0.35962
1.03526	-0.22579	-0.35797
1.03695	-0.2267	-0.35585
1.03861	-0.22714	-0.35338
1.04027	-0.22742	-0.35126
1.04193	-0.22751	-0.34963
1.04359	-0.22738	-0.348
1.04528	-0.22726	-0.34624
1.04694	-0.22714	-0.34413
1.0486	-0.22743	-0.34218
1.05026	-0.22757	-0.3407
1.05192	-0.22792	-0.33903
1.05362	-0.22792	-0.33657
1.05528	-0.22842	-0.33422
1.05694	-0.22898	-0.33178
1.0586	-0.22939	-0.32965
1.06026	-0.2298	-0.32787
1.06195	-0.22974	-0.3259
1.06361	-0.22948	-0.32429
1.06527	-0.22907	-0.3227
1.06693	-0.22866	-0.32187
1.06859	-0.22795	-0.32107
1.07028	-0.22725	-0.32026
1.07194	-0.22661	-0.31924
1.0736	-0.22547	-0.31872
1.07526	-0.22361	-0.31838
1.07692	-0.22188	-0.31771
1.07862	-0.22031	-0.31751
1.08028	-0.21874	-0.31751
1.08194	-0.21687	-0.31798
1.0836	-0.21501	-0.31831
1.08526	-0.21308	-0.31863
1.08695	-0.21165	-0.31911
1.08861	-0.21101	-0.31976
1.09027	-0.21042	-0.3206
1.09193	-0.20955	-0.32176
1.09359	-0.20848	-0.32259
1.09528	-0.20749	-0.32406
1.09694	-0.20664	-0.32602
1.0986	-0.20585	-0.32668
1.10026	-0.20507	-0.32818
1.10192	-0.20437	-0.32983
1.10362	-0.20352	-0.33243
1.10528	-0.20282	-0.33453
1.10694	-0.20261	-0.3355
1.1086	-0.20282	-0.33718
1.11026	-0.20282	-0.33928
1.11195	-0.2029	-0.34159
1.11361	-0.20311	-0.34353
1.11527	-0.20281	-0.34548
1.11693	-0.20261	-0.34762
1.11859	-0.20261	-0.34913
1.12028	-0.20231	-0.3508
1.12194	-0.20181	-0.35302
1.1236	-0.20181	-0.35485
1.12526	-0.20181	-0.35647
1.12692	-0.2017	-0.35826
1.12862	-0.20184	-0.36007
1.13028	-0.2019	-0.3617
1.13194	-0.20176	-0.36332
1.1336	-0.20146	-0.36496
1.13526	-0.20117	-0.36599
1.13695	-0.20059	-0.36699
1.13861	-0.2	-0.36799
1.14027	-0.19913	-0.36866
1.14193	-0.19825	-0.36884
1.14359	-0.19712	-0.36884
1.14528	-0.19598	-0.36914
1.14694	-0.19499	-0.36961
1.1486	-0.19359	-0.36976
1.15026	-0.19216	-0.37039
1.15192	-0.1907	-0.37134
1.15362	-0.18872	-0.37213
1.15528	-0.18644	-0.3734
1.15694	-0.18442	-0.37388
1.1586	-0.18199	-0.37422
1.16026	-0.17942	-0.37386
1.16195	-0.17726	-0.37355
1.16361	-0.17513	-0.37292
1.16527	-0.17303	-0.37197
1.16693	-0.17174	-0.37134
1.16859	-0.1704	-0.37086
1.17028	-0.16891	-0.37086
1.17194	-0.16783	-0.37085
1.1736	-0.16695	-0.37139
1.17526	-0.16602	-0.37188
1.17692	-0.16474	-0.37219
1.17862	-0.16301	-0.3725
1.18028	-0.16045	-0.37299
1.18194	-0.15808	-0.37317
1.1836	-0.15601	-0.37317
1.18526	-0.15408	-0.37369
1.18695	-0.15139	-0.37435
1.18861	-0.14862	-0.37513
1.19027	-0.1457	-0.37612
1.19193	-0.14293	-0.37712
1.19359	-0.14094	-0.37843
1.19528	-0.13881	-0.38022
1.19694	-0.13569	-0.38253
1.1986	-0.13183	-0.38431
1.20026	-0.12819	-0.38562
1.20192	-0.12413	-0.38665
1.20362	-0.12051	-0.38764
1.20528	-0.11718	-0.38863
1.20694	-0.11403	-0.38913
1.2086	-0.11131	-0.38947
1.21026	-0.10959	-0.38979
1.21195	-0.10859	-0.38995
1.21361	-0.10809	-0.39028
1.21527	-0.108	-0.39078
1.21693	-0.10783	-0.3911
1.21859	-0.1078	-0.39142
1.22028	-0.1078	-0.39207
1.22194	-0.1078	-0.39277
1.2236	-0.10765	-0.39331
1.22526	-0.10748	-0.39414
1.22692	-0.10748	-0.39464
1.22862	-0.10663	-0.39514
1.23028	-0.10593	-0.39547
1.23194	-0.10537	-0.39579
1.2336	-0.10453	-0.39577
1.23526	-0.10339	-0.39543
1.23695	-0.10225	-0.39494
1.23861	-0.10114	-0.3943
1.24027	-0.09985	-0.39399
1.24193	-0.09898	-0.39397
1.24359	-0.09799	-0.39462
1.24528	-0.09656	-0.39514
1.24694	-0.09483	-0.3955
1.2486	-0.09305	-0.39582
1.25026	-0.09136	-0.3958
1.25192	-0.08959	-0.39544
1.25362	-0.08772	-0.39508
1.25528	-0.08661	-0.39442
1.25694	-0.08574	-0.39343
1.2586	-0.08489	-0.39259
1.26026	-0.08375	-0.39191
1.26195	-0.08282	-0.39092
1.26361	-0.08194	-0.39026
1.26527	-0.08051	-0.38961
1.26693	-0.07867	-0.38862
1.26859	-0.07636	-0.38747
1.27028	-0.07379	-0.38632
1.27194	-0.07119	-0.38517
1.2736	-0.06918	-0.38386
1.27526	-0.06745	-0.38287
1.27692	-0.06547	-0.38156
1.27862	-0.06355	-0.37957
1.28028	-0.06197	-0.37713
1.28194	-0.06054	-0.37466
1.2836	-0.05925	-0.3722
1.28526	-0.05855	-0.36973
1.28695	-0.05855	-0.36715
1.28861	-0.05841	-0.36485
1.29027	-0.05861	-0.36318
1.29193	-0.0591	-0.36255
1.29359	-0.05954	-0.36273
1.29528	-0.05989	-0.36273
1.29694	-0.06024	-0.36309
1.2986	-0.06021	-0.36309
1.30026	-0.05956	-0.36386
1.30192	-0.05927	-0.36486
1.30362	-0.05912	-0.36554
1.30528	-0.05918	-0.36637
1.30694	-0.0583	-0.36752
1.3086	-0.05781	-0.36919
1.31026	-0.05644	-0.37064
1.31195	-0.05475	-0.37326
1.31361	-0.05311	-0.37539
1.31527	-0.05227	-0.37701
1.31693	-0.05029	-0.37896
1.31859	-0.0483	-0.38072
1.32028	-0.04626	-0.38183
1.32194	-0.04512	-0.38342
1.3236	-0.04448	-0.38424
1.32526	-0.04313	-0.38424
1.32692	-0.04199	-0.38424
1.32862	-0.04041	-0.38424
1.33028	-0.03612	-0.38376
1.33194	-0.03434	-0.38313
1.3336	-0.03107	-0.38281
1.33526	-0.02806	-0.38202
1.33695	-0.02523	-0.38186
1.33861	-0.02079	-0.38186
1.34027	-0.01936	-0.38186
1.34193	-0.01658	-0.38186
1.34359	-0.01459	-0.38184
1.34528	-0.01252	-0.38152
1.34694	-0.00933	-0.3812
1.3486	-0.00805	-0.3807
1.35026	-0.00548	-0.38018
1.35192	-0.00271	-0.37919
1.35362	-2.10878e-05	-0.37754
1.35528	0.00275	-0.37555
1.35694	0.00547	-0.37375
1.3586	0.00819	-0.3724
1.36026	0.01067	-0.37105
1.36195	0.01289	-0.36956
1.36361	0.01595	-0.3681
1.36527	0.01674	-0.36711
1.36693	0.01831	-0.36645
1.36859	0.01959	-0.3663
1.37028	0.02073	-0.36681
1.37194	0.02143	-0.36782
1.3736	0.023	-0.36849
1.37526	0.024	-0.36916
1.37692	0.02464	-0.36999
1.37862	0.02452	-0.37066
1.38028	0.02441	-0.37149
1.38194	0.02426	-0.37165
1.3836	0.02397	-0.37197
1.38526	0.02298	-0.37231
1.38695	0.02112	-0.37313
1.38861	0.01954	-0.37412
1.39027	0.01825	-0.37527
1.39193	0.01723	-0.37643
1.39359	0.01636	-0.3779
1.39528	0.01566	-0.37889
1.39694	0.01496	-0.38151
1.3986	0.01511	-0.38231
1.40026	0.0154	-0.38493
1.40192	0.01554	-0.38671
1.40362	0.01554	-0.38753
1.40528	0.01569	-0.38965
1.40694	0.01569	-0.39096
1.4086	0.01525	-0.39211
1.41026	0.01496	-0.39362
1.41195	0.01453	-0.39429
1.41361	0.01365	-0.39626
1.41527	0.01286	-0.39757
1.41693	0.01187	-0.39904
1.41859	0.01087	-0.40067
1.42028	0.00987	-0.40148
1.42194	0.00917	-0.40377
1.4236	0.00846	-0.40456
1.42526	0.00776	-0.40489
1.42692	0.0072	-0.40489
1.42862	0.0065	-0.40504
1.43028	0.00522	-0.40552
1.43194	0.00394	-0.40602
1.4336	0.00266	-0.40654
1.43526	0.00138	-0.40785
1.43695	0.00015044	-0.40884
1.43861	-0.00102	-0.41015
1.44027	-0.00187	-0.41096
1.44193	-0.0024	-0.41243
1.44359	-0.0017	-0.41424
1.44528	-0.000700548	-0.41622
1.44694	0.00029606	-0.41866
1.4486	0.00144	-0.41932
1.45026	0.00238	-0.42083
1.45192	0.00354	-0.42282
1.45362	0.00454	-0.42513
1.45528	0.00556	-0.42859
1.45694	0.00658	-0.42924
1.4586	0.0078	-0.43089
1.46026	0.00908	-0.43287
1.46195	0.01022	-0.43452
1.46361	0.0115	-0.43642
1.46527	0.0125	-0.4369
1.46693	0.0135	-0.43773
1.46859	0.01484	-0.43841
1.47028	0.01604	-0.43972
1.47194	0.01732	-0.44101
1.4736	0.0182	-0.44164
1.47526	0.01978	-0.44261
1.47692	0.02136	-0.44392
1.47862	0.02264	-0.44557
1.48028	0.02392	-0.44816
1.48194	0.02442	-0.44914
1.4836	0.02477	-0.45045
1.48526	0.02453	-0.45144
1.48695	0.02509	-0.45259
1.48861	0.02509	-0.45374
1.49027	0.02538	-0.45453
1.49193	0.02581	-0.45487
1.49359	0.02625	-0.45487
1.49528	0.02698	-0.45471
1.49694	0.02728	-0.45471
1.4986	0.02787	-0.45471
1.50026	0.02801	-0.45487
1.50192	0.02842	-0.45503
1.50362	0.02912	-0.45555
1.50528	0.02997	-0.45571
1.50694	0.03111	-0.45587
1.5086	0.03225	-0.45603
1.51026	0.03452	-0.45603
1.51195	0.03738	-0.45603
1.51361	0.04065	-0.45571
1.51527	0.04366	-0.45488
1.51693	0.04624	-0.45388
1.51859	0.04866	-0.45305
1.52028	0.05173	-0.45222
1.52194	0.05495	-0.45107
1.5236	0.05782	-0.44992
1.52526	0.0598	-0.44861
1.52692	0.06138	-0.4473
1.52862	0.0631	-0.44615
1.53028	0.06508	-0.44467
1.53194	0.06733	-0.44241
1.5336	0.06896	-0.43994
1.53526	0.0706	-0.43732
1.53695	0.07253	-0.43438
1.53861	0.0748	-0.43145
1.54027	0.07708	-0.42882
1.54193	0.07857	-0.42625
1.54359	0.08015	-0.4241
1.54528	0.08176	-0.4226
1.54694	0.08375	-0.42128
1.5486	0.08602	-0.41981
1.55026	0.08795	-0.41866
1.55192	0.08923	-0.41766
1.55362	0.09066	-0.41636
1.55528	0.09244	-0.41536
1.55694	0.09357	-0.41409
1.5586	0.09349	-0.41235
1.56026	0.09269	-0.41056
1.56195	0.09141	-0.40925
1.56361	0.08983	-0.40794
1.56527	0.08861	-0.40664
1.56693	0.08704	-0.4058
1.56859	0.08546	-0.40544
1.57028	0.08403	-0.40558
1.57194	0.08368	-0.40685
1.5736	0.08334	-0.40834
1.57526	0.08304	-0.40965
1.57692	0.08275	-0.4108
1.57861	0.0824	-0.41211
1.58027	0.08196	-0.41294
1.58194	0.08155	-0.4133
1.5836	0.08114	-0.41348
1.58526	0.08074	-0.41301
1.58695	0.08048	-0.41235
1.58861	0.08007	-0.41138
1.59027	0.07966	-0.41091
1.59193	0.07911	-0.41012
1.59359	0.07885	-0.40996
1.59528	0.07853	-0.40932
1.59694	0.07786	-0.40868
1.5986	0.07672	-0.4082
1.60026	0.07544	-0.40721
1.60192	0.07386	-0.40672
1.60361	0.07228	-0.40588
1.60527	0.07144	-0.40533
1.60693	0.07085	-0.40445
1.60859	0.07058	-0.40406
1.61025	0.07066	-0.40366
1.61195	0.07106	-0.40398
1.61361	0.07092	-0.40448
1.61527	0.07121	-0.40479
1.61693	0.07165	-0.40527
1.61859	0.0717	-0.40546
1.62028	0.07156	-0.4055
1.62194	0.07115	-0.40538
1.6236	0.0706	-0.40508
1.62526	0.07026	-0.40404
1.62692	0.07005	-0.40307
1.62861	0.06961	-0.40228
1.63027	0.06947	-0.40133
1.63193	0.06932	-0.40035
1.63359	0.06961	-0.39936
1.63525	0.0706	-0.39889
1.63695	0.07157	-0.39859
1.63861	0.07268	-0.39814
1.64027	0.07382	-0.39796
1.64193	0.07432	-0.39761
1.64359	0.07596	-0.39707
1.64528	0.07704	-0.39657
1.64694	0.07704	-0.39609
1.6486	0.07704	-0.39509
1.65026	0.07698	-0.3941
1.65192	0.07686	-0.39328
1.65361	0.07681	-0.39247
1.65527	0.07765	-0.39183
1.65693	0.07785	-0.39136
1.65859	0.07796	-0.391
1.66025	0.07822	-0.39034
1.66195	0.07876	-0.38967
1.66361	0.07906	-0.38871
1.66527	0.0792	-0.38772
1.66693	0.07978	-0.38673
1.66859	0.08008	-0.38638
1.67028	0.08037	-0.38624
1.67194	0.0805	-0.3861
1.6736	0.0803	-0.38659
1.67526	0.0799	-0.38759
1.67692	0.07961	-0.38886
1.67861	0.07932	-0.39017
1.68027	0.07873	-0.3918
1.68193	0.07809	-0.39299
1.68359	0.0774	-0.39414
1.68525	0.07681	-0.39563
1.68695	0.07667	-0.39726
1.68861	0.07667	-0.39857
1.69027	0.07667	-0.40031
1.69193	0.07667	-0.40226
1.69359	0.07667	-0.40456
1.69528	0.07681	-0.40714
1.69694	0.07666	-0.4104
1.6986	0.07652	-0.41302
1.70026	0.07652	-0.41532
1.70192	0.07657	-0.41832
1.70361	0.07663	-0.42071
1.70527	0.07684	-0.42289
1.70693	0.07724	-0.42428
1.70859	0.07744	-0.42519
1.71025	0.0777	-0.42527
1.71195	0.07822	-0.42563
1.71361	0.07842	-0.42627
1.71527	0.07853	-0.42687
1.71693	0.07817	-0.42782
1.71859	0.0779	-0.42832
1.72028	0.0782	-0.43017
1.72194	0.07914	-0.43156
1.7236	0.08016	-0.43346
1.72526	0.08121	-0.43541
1.72692	0.08279	-0.43625
1.72861	0.08461	-0.43825
1.73027	0.0869	-0.43924
1.73193	0.08895	-0.43972
1.73359	0.09024	-0.44004
1.73525	0.09123	-0.44085
1.73695	0.09222	-0.44132
1.73861	0.09365	-0.44163
1.74027	0.09499	-0.44195
1.74193	0.09686	-0.4421
1.74359	0.09902	-0.44258
1.74528	0.10117	-0.44292
1.74694	0.10403	-0.44423
1.7486	0.1069	-0.44489
1.75026	0.11061	-0.44733
1.75192	0.11403	-0.44814
1.75361	0.11733	-0.45075
1.75527	0.12046	-0.45269
1.75693	0.12344	-0.45434
1.75859	0.12672	-0.45597
1.76025	0.12979	-0.45678
1.76195	0.13256	-0.45881
1.76361	0.13513	-0.45952
1.76527	0.13834	-0.46004
1.76693	0.14162	-0.46102
1.76859	0.14434	-0.46199
1.77028	0.14691	-0.46299
1.77194	0.14919	-0.46477
1.7736	0.15126	-0.46511
1.77526	0.15433	-0.46574
1.77692	0.15746	-0.46668
1.77861	0.15939	-0.46743
1.78027	0.16096	-0.46791
1.78193	0.16253	-0.46825
1.78359	0.16381	-0.46857
1.78525	0.1648	-0.46841
1.78694	0.1653	-0.46841
1.78861	0.16529	-0.46825
1.79027	0.16503	-0.46762
1.79193	0.16532	-0.46699
1.79359	0.16532	-0.46633
1.79528	0.16532	-0.46552
1.79694	0.16561	-0.46489
1.7986	0.16619	-0.46442
1.80026	0.16698	-0.4641
1.80192	0.16727	-0.4641
1.80361	0.16712	-0.4641
1.80527	0.16689	-0.4641
1.80693	0.16689	-0.46424
1.80859	0.16729	-0.46439
1.81025	0.16799	-0.46471
1.81194	0.16829	-0.46466
1.8136	0.16859	-0.46446
1.81526	0.16859	-0.46394
1.81692	0.16874	-0.46327
1.81859	0.16868	-0.46259
1.82028	0.16883	-0.46196
1.82194	0.16872	-0.4613
1.8236	0.16832	-0.46041
1.82526	0.16872	-0.46011
1.82692	0.16942	-0.46
1.82861	0.17042	-0.46002
1.83027	0.17086	-0.46037
1.83193	0.17186	-0.46103
1.83359	0.1727	-0.4617
1.83525	0.1734	-0.46254
1.83694	0.1741	-0.46343
1.8386	0.17439	-0.46409
1.84026	0.17428	-0.46472
1.84192	0.17378	-0.4652
1.84358	0.17349	-0.465
1.84528	0.17264	-0.46419
1.84694	0.17165	-0.46319
1.8486	0.17071	-0.46204
1.85026	0.16971	-0.46042
1.85192	0.16871	-0.45827
1.85361	0.16769	-0.45597
1.85527	0.16675	-0.45385
1.85693	0.16587	-0.45206
1.85859	0.16529	-0.45059
1.86025	0.16499	-0.44928
1.86194	0.16465	-0.44765
1.8636	0.1645	-0.44634
1.86526	0.1645	-0.44523
1.86692	0.16465	-0.44428
1.86858	0.16526	-0.44333
1.87028	0.16623	-0.44216
1.87194	0.16745	-0.44019
1.8736	0.16833	-0.43789
1.87526	0.16921	-0.43574
1.87692	0.16994	-0.43344
1.87861	0.17023	-0.43096
1.88027	0.17038	-0.42802
1.88193	0.16971	-0.425
1.88359	0.16805	-0.42243
1.88525	0.16568	-0.42047
1.88694	0.16352	-0.41884
1.8886	0.1613	-0.41737
1.89026	0.15891	-0.41605
1.89192	0.1568	-0.41518
1.89358	0.1549	-0.41482
1.89528	0.15376	-0.41454
1.89694	0.15341	-0.41418
1.8986	0.15314	-0.41448
1.90026	0.15264	-0.4148
1.90192	0.152	-0.41516
1.90361	0.15124	-0.41548
1.90527	0.15048	-0.41585
1.90693	0.14981	-0.41617
1.90859	0.14932	-0.41649
1.91025	0.14903	-0.41644
1.91194	0.14929	-0.41595
1.9136	0.15009	-0.41579
1.91526	0.15108	-0.41559
1.91692	0.15237	-0.41591
1.91858	0.15366	-0.41591
1.92028	0.1555	-0.41657
1.92194	0.15734	-0.41673
1.9236	0.15897	-0.41724
1.92526	0.16025	-0.41808
1.92692	0.16139	-0.41856
1.92861	0.16267	-0.41935
1.93027	0.16395	-0.41969
1.93193	0.16523	-0.42085
1.93359	0.16611	-0.42182
1.93525	0.16675	-0.42345
1.93694	0.16755	-0.42555
1.9386	0.16843	-0.42751
1.94026	0.16916	-0.4295
1.94192	0.1696	-0.43133
1.94358	0.16931	-0.43314
1.94528	0.16932	-0.4351
1.94694	0.16873	-0.43741
1.9486	0.16867	-0.43971
1.95026	0.16817	-0.44185
1.95192	0.168	-0.44382
1.95361	0.16796	-0.44576
1.95527	0.16822	-0.44755
1.95693	0.16921	-0.44937
1.95859	0.17026	-0.45118
1.96025	0.17155	-0.45235
1.96194	0.1723	-0.45335
1.9636	0.1733	-0.45387
1.96526	0.17359	-0.45486
1.96692	0.17397	-0.45585
1.96858	0.17377	-0.45685
1.97028	0.17387	-0.4578
1.97194	0.17352	-0.45828
1.9736	0.17352	-0.45874
1.97526	0.17361	-0.45999
1.97692	0.17375	-0.46177
1.97861	0.17404	-0.46306
1.98027	0.17454	-0.46452
1.98193	0.17518	-0.46615
1.98359	0.1764	-0.4679
1.98525	0.17698	-0.46937
1.98694	0.17756	-0.471
1.9886	0.17864	-0.47167
1.99026	0.18022	-0.47201
1.99192	0.18101	-0.47203
1.99358	0.18343	-0.47187
1.99528	0.1873	-0.47171
1.99694	0.18964	-0.47096
1.9986	0.19084	-0.47032
2.00026	0.19333	-0.46953
2.00192	0.19507	-0.46871
2.00361	0.19613	-0.46803
2.00527	0.19653	-0.46768
2.00693	0.19639	-0.46716
2.00859	0.19565	-0.467
2.01025	0.19492	-0.46732
2.01194	0.19381	-0.46763
2.0136	0.19191	-0.46779
2.01526	0.19136	-0.46845
2.01692	0.19037	-0.46928
2.01858	0.18923	-0.46996
2.02027	0.18824	-0.47111
2.02193	0.18666	-0.47159
2.02359	0.18508	-0.47272
2.02526	0.18391	-0.47369
2.02692	0.18333	-0.47465
2.02861	0.18304	-0.47468
2.03027	0.18289	-0.47457
2.03193	0.18304	-0.47443
2.03359	0.18304	-0.47347
2.03525	0.18363	-0.47284
2.03694	0.18393	-0.47171
2.0386	0.1841	-0.47073
2.04026	0.18366	-0.4704
2.04192	0.18324	-0.47015
2.04358	0.18298	-0.47043
2.04527	0.18242	-0.47088
2.04693	0.18186	-0.47168
2.04859	0.18144	-0.47215
2.05025	0.18173	-0.47279
2.05191	0.18215	-0.47311
2.05361	0.18309	-0.47316
2.05527	0.18385	-0.47302
2.05693	0.1847	-0.47287
2.05859	0.18572	-0.47305
2.06025	0.18696	-0.4742
2.06194	0.18847	-0.47535
2.0636	0.18958	-0.47697
2.06526	0.19086	-0.47778
2.06692	0.19179	-0.47977
2.06858	0.19287	-0.48176
2.07027	0.19401	-0.48388
2.07193	0.19512	-0.48668
2.07359	0.19603	-0.48717
2.07525	0.1965	-0.48832
2.07691	0.19718	-0.489
2.07861	0.19718	-0.48968
2.08027	0.19689	-0.48999
2.08193	0.19645	-0.49062
2.08359	0.19615	-0.49112
2.08525	0.19585	-0.49144
2.08694	0.19556	-0.49175
2.0886	0.19526	-0.49309
2.09026	0.19476	-0.49324
2.09192	0.19476	-0.49356
2.09358	0.19505	-0.49325
2.09527	0.1952	-0.49293
2.09693	0.19462	-0.49311
2.09859	0.19383	-0.49347
2.10025	0.19325	-0.49383
2.10191	0.19267	-0.49367
2.10361	0.19208	-0.49376
2.10527	0.1915	-0.49376
2.10693	0.19072	-0.49439
2.10859	0.18973	-0.49471
2.11025	0.18888	-0.49453
2.11194	0.1881	-0.49467
2.1136	0.1874	-0.4953
2.11526	0.1867	-0.49578
2.11692	0.18611	-0.49649
2.11858	0.1857	-0.49764
2.12027	0.18579	-0.49911
2.12193	0.18623	-0.5009
2.12359	0.18695	-0.50286
2.12525	0.18783	-0.50451
2.12691	0.18812	-0.50582
2.12861	0.18812	-0.50713
2.13027	0.18821	-0.50828
2.13193	0.18833	-0.50943
2.13359	0.18903	-0.5101
2.13525	0.18973	-0.50994
2.13694	0.19042	-0.50979
2.1386	0.19112	-0.50927
2.14026	0.19211	-0.5086
2.14192	0.19339	-0.50793
2.14358	0.19435	-0.50791
2.14527	0.19502	-0.50794
2.14693	0.19462	-0.50814
2.14859	0.19383	-0.50913
2.15025	0.19284	-0.51026
2.15191	0.19185	-0.51125
2.15361	0.19086	-0.5121
2.15527	0.18987	-0.51294
2.15693	0.18935	-0.51328
2.15859	0.18904	-0.51357
2.16025	0.18898	-0.51367
2.16194	0.18942	-0.51335
2.1636	0.19001	-0.51271
2.16526	0.19065	-0.51239
2.16692	0.19135	-0.51221
2.16858	0.19205	-0.51205
2.17027	0.19269	-0.51157
2.17193	0.19321	-0.51125
2.17359	0.19367	-0.51111
2.17525	0.19401	-0.51111
2.17691	0.19456	-0.51048
2.17861	0.19503	-0.51016
2.18027	0.19552	-0.50953
2.18193	0.19611	-0.50874
2.18359	0.19641	-0.50795
2.18525	0.19685	-0.50763
2.18694	0.19759	-0.50747
2.1886	0.19853	-0.50716
2.19026	0.19966	-0.50748
2.19192	0.20084	-0.5073
2.19358	0.20232	-0.50704
2.19527	0.2036	-0.50682
2.19693	0.20474	-0.50644
2.19859	0.20587	-0.5056
2.20025	0.20672	-0.50477
2.20191	0.20736	-0.50391
2.20361	0.2075	-0.50274
2.20527	0.2078	-0.50193
2.20693	0.20768	-0.50167
2.20859	0.20809	-0.50106
2.21025	0.20894	-0.50027
2.21194	0.20965	-0.4988
2.2136	0.21035	-0.49717
2.21526	0.21106	-0.49572
2.21692	0.21199	-0.49457
2.21858	0.21293	-0.49324
2.22027	0.21387	-0.49176
2.22193	0.2144	-0.49045
2.22359	0.21457	-0.48964
2.22525	0.2148	-0.48932
2.22691	0.21509	-0.48801
2.2286	0.21539	-0.4867
2.23027	0.21574	-0.48541
2.23193	0.21608	-0.48411
2.23359	0.21734	-0.483
2.23525	0.21938	-0.48218
2.23694	0.22149	-0.48168
2.2386	0.22318	-0.48118
2.24026	0.22447	-0.48168
2.24192	0.22575	-0.48268
2.24358	0.2269	-0.48368
2.24527	0.22804	-0.48467
2.24693	0.22842	-0.48549
2.24859	0.22816	-0.48647
2.25025	0.2279	-0.48728
2.25191	0.22813	-0.48873
2.2536	0.22927	-0.49023
2.25526	0.23084	-0.49122
2.25692	0.23242	-0.49217
2.25858	0.23386	-0.49316
2.26024	0.23514	-0.49431
2.26194	0.23628	-0.49521
2.2636	0.23743	-0.49624
2.26526	0.23857	-0.49691
2.26692	0.23971	-0.4979
2.26858	0.2407	-0.49889
2.27027	0.24169	-0.49992
2.27193	0.24367	-0.50109
2.27359	0.24609	-0.50193
2.27525	0.24866	-0.50286
2.27691	0.25128	-0.50346
2.2786	0.25406	-0.50377
2.28026	0.25623	-0.50357
2.28192	0.2581	-0.50286
2.28358	0.26024	-0.50202
2.28524	0.26167	-0.50133
2.28694	0.26281	-0.50064
2.2886	0.26416	-0.49981
2.29026	0.26559	-0.49918
2.29192	0.26737	-0.49871
2.29358	0.26947	-0.49855
2.29527	0.2718	-0.49891
2.29693	0.27423	-0.49938
2.29859	0.27666	-0.50003
2.30025	0.27937	-0.50084
2.30191	0.28229	-0.50199
2.3036	0.28373	-0.50281
2.30526	0.28809	-0.50328
2.30692	0.28937	-0.5036
2.30858	0.29183	-0.50376
2.31024	0.29413	-0.5036
2.31194	0.296	-0.50279
2.3136	0.29865	-0.50229
2.31526	0.29908	-0.50243
2.31692	0.3001	-0.50308
2.31858	0.30038	-0.50424
2.32027	0.30066	-0.50557
2.32193	0.30081	-0.50708
2.32359	0.30117	-0.50923
2.32525	0.30203	-0.51216
2.32691	0.30223	-0.51463
2.3286	0.30279	-0.51659
2.33026	0.30376	-0.5184
2.33192	0.30426	-0.52005
2.33358	0.30526	-0.52202
2.33524	0.30596	-0.52412
2.33694	0.30696	-0.52607
2.3386	0.30725	-0.52722
2.34026	0.3071	-0.52869
2.34192	0.30696	-0.52984
2.34358	0.30667	-0.53081
2.34527	0.30641	-0.53162
2.34693	0.30557	-0.53194
2.34859	0.30557	-0.53194
2.35025	0.30499	-0.53162
2.35191	0.30441	-0.53146
2.3536	0.30405	-0.53115
2.35526	0.30349	-0.53067
2.35692	0.30329	-0.53003
2.35858	0.3025	-0.52939
2.36024	0.30199	-0.52871
2.36194	0.30164	-0.5279
2.3636	0.30073	-0.52707
2.36526	0.29915	-0.52657
2.36692	0.29778	-0.52508
2.36858	0.29614	-0.52459
2.37027	0.29451	-0.52358
2.37193	0.29181	-0.52275
2.37359	0.28896	-0.5218
2.37525	0.2861	-0.52115
2.37691	0.28373	-0.52067
2.3786	0.28204	-0.52083
2.38026	0.28051	-0.52131
2.38192	0.27993	-0.52196
2.38358	0.2792	-0.52263
2.38524	0.27932	-0.5231
2.38694	0.27981	-0.52506
2.3886	0.28051	-0.52572
2.39026	0.28121	-0.52734
2.39192	0.28215	-0.52845
2.39358	0.28297	-0.52892
2.39527	0.28311	-0.52976
2.39693	0.2839	-0.53135
2.39859	0.28503	-0.53185
2.40025	0.28582	-0.53282
2.40191	0.28661	-0.53381
2.4036	0.2876	-0.53445
2.40526	0.28816	-0.53501
2.40692	0.28839	-0.53487
2.40858	0.28857	-0.53423
2.41024	0.28857	-0.53344
2.41194	0.28843	-0.53249
2.4136	0.28843	-0.53151
2.41526	0.28887	-0.53084
2.41692	0.28975	-0.53036
2.41858	0.29083	-0.53034
2.42027	0.29218	-0.53177
2.42193	0.29359	-0.53449
2.42359	0.29488	-0.5353
2.42525	0.29632	-0.53724
2.42691	0.29761	-0.5394
2.4286	0.29826	-0.54152
2.43026	0.29826	-0.54349
2.43192	0.29826	-0.54547
2.43358	0.29826	-0.54698
2.43524	0.29796	-0.54815
2.43694	0.29766	-0.54916
2.4386	0.29737	-0.55116
2.44026	0.29678	-0.55276
2.44192	0.29578	-0.55389
2.44358	0.29479	-0.55538
2.44527	0.29385	-0.55669
2.44693	0.29285	-0.55832
2.44859	0.29215	-0.56027
2.45025	0.29146	-0.56314
2.45191	0.29099	-0.56472
2.4536	0.29058	-0.56648
2.45526	0.29043	-0.56842
2.45692	0.28996	-0.56987
2.45858	0.29011	-0.57118
2.46024	0.29066	-0.57217
2.46193	0.29086	-0.57288
2.46359	0.29092	-0.57269
2.46525	0.29109	-0.5726
2.46692	0.2915	-0.57265
2.46858	0.29135	-0.57273
2.47027	0.29238	-0.57289
2.47193	0.29322	-0.57316
2.47359	0.29401	-0.57352
2.47525	0.2952	-0.57398
2.47691	0.29669	-0.57491
2.4786	0.29798	-0.57571
2.48026	0.29926	-0.57639
2.48192	0.30126	-0.57699
2.48358	0.3024	-0.57768
2.48524	0.30334	-0.57804
2.48693	0.30369	-0.57848
2.48859	0.30399	-0.57846
2.49025	0.30472	-0.57794
2.49191	0.30531	-0.57758
2.49357	0.30589	-0.57755
2.49527	0.30647	-0.57791
2.49693	0.30705	-0.57822
2.49859	0.30734	-0.57906
2.50025	0.30833	-0.57958
2.50191	0.30961	-0.5801
2.5036	0.31031	-0.58011
2.50526	0.3113	-0.5798
2.50692	0.3123	-0.57899
2.50858	0.31329	-0.57736
2.51024	0.31429	-0.57587
2.51193	0.31558	-0.57372
2.51359	0.31646	-0.57174
2.51525	0.31687	-0.57007
2.51691	0.31737	-0.56899
2.51857	0.31766	-0.56787
2.52027	0.31778	-0.56752
2.52193	0.3179	-0.56752
2.52359	0.31845	-0.5672
2.52525	0.31885	-0.5672
2.52691	0.31914	-0.5672
2.5286	0.32002	-0.5667
2.53026	0.32051	-0.56594
2.53192	0.32106	-0.56523
2.53358	0.32194	-0.56408
2.53524	0.32281	-0.56323
2.53693	0.32333	-0.56274
2.53859	0.32406	-0.56242
2.54025	0.32506	-0.56276
2.54191	0.3255	-0.56393
2.54357	0.32623	-0.56528
2.54527	0.32681	-0.56647
2.54693	0.32725	-0.56766
2.54859	0.32769	-0.56882
2.55025	0.3282	-0.56982
2.55191	0.32841	-0.57144
2.5536	0.32867	-0.57257
2.55526	0.32923	-0.57336
2.55692	0.32996	-0.57432
2.55858	0.33075	-0.57559
2.56024	0.33153	-0.5767
2.56193	0.33253	-0.57765
2.56359	0.33352	-0.57877
2.56525	0.33504	-0.5794
2.56691	0.33635	-0.58006
2.56857	0.33787	-0.58121
2.57027	0.33916	-0.58252
2.57193	0.34045	-0.58417
2.57359	0.34179	-0.58616
2.57525	0.34299	-0.5883
2.57691	0.3441	-0.59013
2.5786	0.34457	-0.59207
2.58026	0.34518	-0.59406
2.58192	0.34567	-0.59586
2.58358	0.34679	-0.59735
2.58524	0.34784	-0.59864
2.58693	0.34913	-0.60058
2.58859	0.35035	-0.60236
2.59025	0.35152	-0.60383
2.59191	0.35275	-0.60454
2.59357	0.35384	-0.60504
2.59527	0.35483	-0.60522
2.59693	0.35527	-0.60538
2.59859	0.35615	-0.60522
2.60025	0.35714	-0.60422
2.60191	0.35842	-0.60355
2.6036	0.35971	-0.60337
2.60526	0.361	-0.60337
2.60692	0.36228	-0.60335
2.60858	0.36313	-0.60332
2.61024	0.36368	-0.60267
2.61193	0.36379	-0.60219
2.61359	0.3635	-0.60156
2.61525	0.36292	-0.60061
2.61691	0.36236	-0.59932
2.61857	0.36221	-0.59849
2.62027	0.36221	-0.59784
2.62193	0.3625	-0.59718
2.62359	0.36353	-0.59718
2.62525	0.3647	-0.59746
2.62691	0.36599	-0.59773
2.6286	0.36716	-0.59803
2.63026	0.36826	-0.59884
2.63192	0.36896	-0.59967
2.63358	0.36945	-0.60035
2.63524	0.37003	-0.60085
2.63693	0.37018	-0.60153
2.63859	0.37039	-0.60159
2.64025	0.37057	-0.60163
2.64191	0.37072	-0.60134
2.64357	0.3716	-0.60116
2.64527	0.3728	-0.60064
2.64693	0.37585	-0.59996
2.64859	0.37704	-0.59931
2.65025	0.37941	-0.59795
2.65191	0.38173	-0.59678
2.6536	0.38381	-0.59515
2.65526	0.38824	-0.59368
2.65692	0.38923	-0.59106
2.65858	0.39178	-0.5886
2.66024	0.39376	-0.58614
2.66193	0.39558	-0.58368
2.66359	0.39781	-0.58173
2.66525	0.39856	-0.57959
2.66691	0.40004	-0.57763
2.66857	0.40066	-0.57566
2.67026	0.40124	-0.57471
2.67192	0.40124	-0.57358
2.67359	0.40124	-0.57227
2.67525	0.40116	-0.5708
2.67691	0.40142	-0.56934
2.6786	0.40207	-0.56802
2.68026	0.40292	-0.5667
2.68192	0.40327	-0.56553
2.68358	0.40406	-0.56418
2.68524	0.40495	-0.56301
2.68693	0.40594	-0.56218
2.68859	0.40846	-0.56167
2.69025	0.40954	-0.56133
2.69191	0.41118	-0.56102
2.69357	0.41287	-0.56134
2.69526	0.41471	-0.5638
2.69692	0.4163	-0.56644
2.69858	0.41781	-0.56793
2.70024	0.42	-0.5709
2.7019	0.42175	-0.57578
2.7036	0.4228	-0.57905
2.70526	0.42387	-0.58214
2.70692	0.42488	-0.58345
2.70858	0.42599	-0.58656
2.71024	0.42716	-0.58737
2.71193	0.42839	-0.58945
2.71359	0.42932	-0.59123
2.71525	0.43049	-0.59222
2.71691	0.43172	-0.5942
[truncated: 16,043 more rows]
